# Supplementary material for: A transcriptional co-expression network-based approach to identify prognostic biomarkers in gastric carcinoma
Source: PeerJ. 2020 Feb 14;8:e8504. doi: 10.7717/peerj.8504 (PMC7025707; doi:10.7717/peerj.8504)
Supplement: Data S1 [file peerj-08-8504-s002.xls]

## Sheet: black
genesymbol	moduleColor	kWithin	MM.black	MM.blue	MM.brown	MM.green	MM.grey	MM.red	MM.turquoise	MM.yellow	OS_HR	OS_P-value	OS_HRCILL	OS_HRCIUL	OS_GS	DFS_HR	DFS_P-value	DFS_HRCILL	DFS_HRCIUL	DFS_GS	MSS/TP53- OS_HR	MSS/TP53- OS_P-value	MSS/TP53- OS_HRCILL	MSS/TP53- OS_HRCIUL	MSS/TP53- DFS_HR	MSS/TP53- DFS_P-value	MSS/TP53- DFS_HRCILL	MSS/TP53- DFS_HRCIUL	MSS/TP53+ OS_HR	MSS/TP53+ OS_P-value	MSS/TP53+ OS_HRCILL	MSS/TP53+ OS_HRCIUL	MSS/TP53+ DFS_HR	MSS/TP53+ DFS_P-value	MSS/TP53+ DFS_HRCILL	MSS/TP53+ DFS_HRCIUL	MSI OS_HR	MSI OS_P-value	MSI OS_HRCILL	MSI OS_HRCIUL	MSI DFS_HR	MSI DFS_P-value	MSI DFS_HRCILL	MSI DFS_HRCIUL	MSS/EMT OS_HR	MSS/EMT OS_P-value	MSS/EMT OS_HRCILL	MSS/EMT OS_HRCIUL	MSS/EMT DFS_HR
CCNE2	black	6.88034	0.841315	-0.0539656	-0.313107	-0.525081	-0.176887	0.741241	-0.505291	0.634342	0.624	0.004	0.451	0.864	2.39794	0.655	0.01	0.474	0.905	2	0.518	0.014	0.306	0.877	0.56	0.031	0.331	0.948	1.488	0.229	0.779	2.845	1.424	0.279	0.75	2.702	0.478	0.094	0.202	1.134	0.421	0.049	0.178	0.996	0.632	0.196	0.315	1.266	0.68
MAD2L1	black	9.34329	0.905671	-0.139479	-0.416492	-0.508883	-0.159342	0.68989	-0.645391	0.802144	0.665	0.013	0.482	0.919	1.88606	0.758	0.092	0.549	1.046	1.03621	0.793	0.38	0.473	1.33	0.912	0.727	0.544	1.529	1.323	0.392	0.697	2.511	1.442	0.261	0.762	2.728	0.621	0.269	0.267	1.444	0.535	0.144	0.231	1.238	0.847	0.636	0.426	1.686	0.798
TYMS	black	6.98059	0.841871	0.0413128	-0.27721	-0.434093	-0.199741	0.607253	-0.587485	0.756264	0.756	0.087	0.548	1.041	1.06048	0.794	0.158	0.576	1.094	0.801343	0.674	0.138	0.401	1.134	0.721	0.219	0.428	1.214	1.132	0.703	0.598	2.145	1.179	0.613	0.624	2.227	1.06	0.892	0.46	2.439	1.028	0.947	0.454	2.332	0.776	0.471	0.39	1.546	0.851
ZWILCH	black	9.69954	0.91832	-0.0732137	-0.31937	-0.464528	-0.141123	0.758442	-0.555984	0.728455	0.68	0.019	0.492	0.94	1.72125	0.739	0.067	0.535	1.021	1.17393	0.844	0.52	0.504	1.415	0.925	0.767	0.552	1.55	1.069	0.838	0.565	2.021	1.09	0.791	0.577	2.06	1.175	0.705	0.51	2.709	0.914	0.83	0.403	2.072	0.759	0.433	0.381	1.511	0.806
NUPL1	black	3.98648	0.730876	-0.106558	-0.325319	-0.452776	-0.251103	0.607321	-0.529343	0.627047	0.577	0.001	0.416	0.8	3	0.63	0.006	0.455	0.873	2.22185	0.592	0.051	0.349	1.002	0.577	0.041	0.341	0.978	1.202	0.575	0.633	2.282	1.394	0.308	0.736	2.641	0.539	0.159	0.228	1.275	0.46	0.076	0.195	1.085	0.78	0.479	0.392	1.552	0.835
HAUS6	black	4.88087	0.770353	0.0565919	-0.10929	-0.285635	-0.375152	0.544889	-0.335626	0.610052	0.57	0.001	0.412	0.79	3	0.628	0.005	0.453	0.87	2.30103	0.697	0.174	0.415	1.173	0.704	0.186	0.419	1.184	1.164	0.641	0.615	2.203	1.365	0.338	0.722	2.582	0.647	0.312	0.278	1.505	0.517	0.125	0.223	1.2	0.853	0.651	0.429	1.697	0.864
SUPT16H	black	3.10895	0.678178	-0.0407481	-0.174016	-0.304447	-0.262165	0.597173	-0.280586	0.468272	1.03	0.855	0.749	1.416	0.0680339	1.061	0.716	0.772	1.458	0.145087	0.988	0.962	0.59	1.653	1.024	0.928	0.612	1.714	1.134	0.7	0.599	2.144	1.241	0.506	0.656	2.347	0.658	0.328	0.285	1.522	0.568	0.185	0.246	1.312	1.167	0.66	0.587	2.321	1.217
GTF2H2	black	4.99212	0.777041	0.0631892	-0.201363	-0.42874	-0.166609	0.651365	-0.399876	0.553326	0.703	0.032	0.509	0.969	1.49485	0.785	0.141	0.569	1.083	0.850781	0.699	0.177	0.416	1.176	0.802	0.406	0.477	1.349	1.265	0.471	0.668	2.394	1.4	0.302	0.739	2.652	0.759	0.514	0.331	1.74	0.74	0.475	0.325	1.689	0.752	0.419	0.377	1.501	0.837
RPAP3	black	6.20866	0.8185	-0.022071	-0.216622	-0.452503	-0.33221	0.716799	-0.405169	0.596151	0.851	0.321	0.618	1.171	0.493495	0.925	0.63	0.672	1.272	0.200659	0.704	0.185	0.418	1.184	0.712	0.2	0.423	1.197	1.639	0.137	0.855	3.143	1.813	0.072	0.949	3.464	1.295	0.541	0.565	2.972	0.959	0.92	0.423	2.173	0.814	0.558	0.409	1.621	0.908
MARS2	black	4.31847	0.738953	-0.192474	-0.500695	-0.434365	-0.033985	0.52549	-0.646822	0.681853	0.617	0.003	0.446	0.853	2.52288	0.679	0.019	0.491	0.939	1.72125	0.984	0.95	0.588	1.646	1.059	0.827	0.633	1.773	0.844	0.603	0.445	1.6	0.933	0.831	0.493	1.764	0.785	0.568	0.343	1.799	0.599	0.223	0.262	1.367	0.934	0.847	0.469	1.862	0.943
C12orf29	black	6.40157	0.824693	-0.0846397	-0.182926	-0.388725	-0.370927	0.625928	-0.405062	0.671145	0.714	0.04	0.518	0.985	1.39794	0.74	0.066	0.537	1.02	1.18046	0.676	0.141	0.402	1.138	0.682	0.149	0.405	1.147	0.917	0.791	0.483	1.74	0.996	0.99	0.526	1.884	1.197	0.67	0.523	2.739	0.982	0.966	0.433	2.228	0.768	0.451	0.386	1.527	0.826
MFN1	black	3.40573	0.702017	-0.0637113	-0.192395	-0.431113	-0.0611054	0.739114	-0.320816	0.421989	0.776	0.12	0.564	1.068	0.920819	0.802	0.176	0.583	1.104	0.754487	0.796	0.386	0.475	1.333	0.823	0.46	0.492	1.379	1.099	0.772	0.581	2.077	1.166	0.636	0.617	2.205	1.246	0.602	0.546	2.844	1.084	0.847	0.478	2.457	0.644	0.216	0.321	1.292	0.681
ABHD10	black	5.27352	0.789982	-0.0466393	-0.27164	-0.449131	-0.0710597	0.711248	-0.405905	0.538272	0.461	0	0.331	0.643	Inf	0.496	0	0.356	0.691	Inf	0.751	0.278	0.447	1.261	0.756	0.29	0.451	1.269	1.091	0.789	0.576	2.068	1.191	0.59	0.63	2.252	0.307	0.013	0.12	0.782	0.284	0.008	0.111	0.722	0.588	0.134	0.294	1.178	0.665
SCO1	black	4.1457	0.731753	0.0778633	-0.320365	-0.434397	0.0770998	0.583037	-0.493668	0.562565	0.586	0.001	0.424	0.811	3	0.65	0.009	0.47	0.9	2.04576	0.947	0.836	0.566	1.585	1.042	0.877	0.622	1.744	0.947	0.866	0.501	1.79	0.912	0.778	0.482	1.725	0.732	0.459	0.321	1.671	0.742	0.478	0.325	1.693	0.831	0.599	0.417	1.655	0.866
NEDD1	black	5.34386	0.786052	0.208825	-0.0135866	-0.383351	-0.187583	0.697885	-0.190116	0.460765	0.742	0.069	0.538	1.023	1.16115	0.745	0.072	0.541	1.027	1.14267	0.948	0.84	0.567	1.588	0.858	0.561	0.513	1.437	1.266	0.469	0.668	2.4	1.27	0.463	0.671	2.403	0.392	0.039	0.161	0.954	0.318	0.012	0.13	0.775	0.826	0.586	0.416	1.642	0.916
RRM1	black	7.39461	0.85339	-0.0878373	-0.36211	-0.362569	-0.120763	0.636724	-0.581513	0.719167	0.598	0.002	0.432	0.827	2.69897	0.637	0.007	0.46	0.882	2.1549	0.836	0.497	0.499	1.401	0.872	0.602	0.52	1.461	1.104	0.761	0.583	2.092	1.067	0.841	0.565	2.016	0.64	0.298	0.276	1.483	0.5	0.105	0.216	1.157	0.612	0.167	0.305	1.228	0.666
RFX7	black	2.7288	0.652625	0.12867	-0.091507	-0.36262	-0.156394	0.659881	-0.216998	0.356243	0.766	0.103	0.556	1.055	0.987163	0.777	0.122	0.564	1.07	0.91364	0.656	0.112	0.39	1.103	0.695	0.17	0.413	1.169	0.796	0.485	0.419	1.51	0.816	0.534	0.431	1.548	0.685	0.38	0.294	1.594	0.567	0.186	0.245	1.314	1.098	0.789	0.553	2.18	1.111
SAE1	black	3.69066	0.713959	0.00904941	-0.121114	-0.396795	-0.279684	0.627189	-0.270598	0.500492	0.867	0.383	0.63	1.195	0.416801	0.904	0.536	0.657	1.244	0.270835	1.075	0.783	0.642	1.799	1.235	0.423	0.737	2.067	0.713	0.305	0.374	1.36	0.79	0.472	0.415	1.504	0.427	0.065	0.173	1.053	0.37	0.029	0.152	0.904	0.849	0.641	0.428	1.687	0.961
SAAL1	black	3.96403	0.718175	-0.0668114	-0.351323	-0.322697	-0.0387424	0.487546	-0.50057	0.621083	0.55	0	0.397	0.762	Inf	0.606	0.003	0.438	0.839	2.52288	0.844	0.52	0.504	1.415	0.904	0.701	0.539	1.515	0.957	0.893	0.507	1.808	0.992	0.98	0.525	1.874	0.492	0.106	0.208	1.162	0.423	0.05	0.179	1	0.695	0.3	0.349	1.383	0.745
HNRPDL	black	4.4852	0.750671	0.0114588	-0.083202	-0.454463	-0.350784	0.703719	-0.223112	0.450992	0.803	0.181	0.582	1.107	0.742321	0.8	0.173	0.581	1.103	0.761954	0.668	0.13	0.396	1.127	0.663	0.124	0.393	1.12	1.306	0.415	0.688	2.478	1.65	0.125	0.87	3.128	1.222	0.642	0.525	2.843	0.928	0.859	0.41	2.105	0.95	0.883	0.479	1.883	0.891
YRDC	black	5.03425	0.77263	-0.176797	-0.330469	-0.443119	-0.201611	0.558716	-0.620117	0.721391	0.729	0.054	0.529	1.005	1.26761	0.779	0.128	0.565	1.074	0.89279	0.682	0.148	0.405	1.146	0.81	0.426	0.482	1.36	1.645	0.133	0.86	3.145	1.666	0.121	0.874	3.174	1.013	0.976	0.443	2.315	0.928	0.858	0.409	2.104	0.831	0.599	0.417	1.657	0.795
HNRNPF	black	5.65023	0.799889	0.0386657	-0.322076	-0.52487	0.0382706	0.734543	-0.516006	0.559948	0.687	0.023	0.497	0.948	1.63827	0.745	0.074	0.54	1.028	1.13077	0.621	0.074	0.368	1.048	0.651	0.108	0.386	1.099	1.31	0.411	0.688	2.494	1.44	0.263	0.761	2.728	0.535	0.156	0.225	1.271	0.443	0.064	0.188	1.047	1.05	0.89	0.528	2.087	1.037
CTDSPL2	black	4.81448	0.760198	0.100595	-0.0223297	-0.426664	-0.26342	0.741572	-0.172895	0.43504	0.929	0.653	0.675	1.279	0.185087	0.934	0.675	0.679	1.285	0.170696	1.214	0.461	0.725	2.035	1.204	0.481	0.718	2.018	1.479	0.234	0.776	2.818	1.473	0.236	0.776	2.795	0.92	0.847	0.395	2.143	0.75	0.495	0.329	1.713	0.986	0.969	0.496	1.959	1.144
FIP1L1	black	3.81953	0.724801	0.00509375	-0.208633	-0.408867	-0.122393	0.700238	-0.391427	0.47847	0.635	0.006	0.46	0.878	2.22185	0.683	0.021	0.495	0.944	1.67778	0.653	0.108	0.388	1.098	0.672	0.134	0.399	1.13	1.069	0.839	0.564	2.026	1.127	0.712	0.597	2.131	0.436	0.068	0.179	1.062	0.42	0.056	0.173	1.022	0.748	0.41	0.376	1.49	0.74
RQCD1	black	3.48624	0.709399	0.00256825	-0.118092	-0.395198	-0.26105	0.535107	-0.373521	0.589766	0.636	0.006	0.46	0.879	2.22185	0.721	0.048	0.522	0.997	1.31876	0.632	0.085	0.375	1.066	0.681	0.149	0.403	1.148	1.174	0.622	0.62	2.222	1.441	0.261	0.762	2.727	0.424	0.059	0.174	1.033	0.424	0.058	0.174	1.03	0.883	0.723	0.444	1.757	0.835
UTP15	black	4.39309	0.747903	-0.0376233	-0.240596	-0.331264	-0.189334	0.52442	-0.456058	0.637989	0.742	0.068	0.538	1.022	1.16749	0.794	0.159	0.577	1.094	0.798603	0.736	0.247	0.439	1.236	0.83	0.481	0.495	1.393	1.379	0.327	0.725	2.621	1.643	0.13	0.864	3.123	1.217	0.644	0.529	2.798	1.035	0.935	0.456	2.345	0.487	0.043	0.243	0.978	0.572
G2E3	black	2.73689	0.660373	-0.059023	-0.13647	-0.298004	-0.209736	0.536142	-0.268507	0.511847	0.91	0.561	0.662	1.251	0.251037	0.943	0.715	0.686	1.296	0.145694	0.811	0.426	0.484	1.359	0.871	0.6	0.52	1.459	1.536	0.192	0.806	2.928	1.746	0.09	0.916	3.329	0.776	0.549	0.338	1.779	0.668	0.338	0.293	1.525	0.718	0.345	0.361	1.428	0.762
FBXO22	black	4.40491	0.751995	-0.190207	-0.303897	-0.348681	-0.144923	0.564566	-0.522349	0.638508	0.789	0.146	0.573	1.086	0.835647	0.849	0.316	0.617	1.169	0.500313	0.783	0.353	0.467	1.312	0.878	0.622	0.524	1.471	1.05	0.882	0.555	1.984	1.087	0.797	0.576	2.054	1.953	0.12	0.84	4.542	1.716	0.206	0.743	3.968	0.87	0.69	0.439	1.725	0.919
TIMM17A	black	3.93981	0.723422	-0.184019	-0.383858	-0.369265	-0.020234	0.523879	-0.551462	0.649734	0.587	0.001	0.424	0.812	3	0.623	0.004	0.451	0.862	2.39794	1.08	0.769	0.645	1.809	1.085	0.756	0.648	1.817	0.705	0.288	0.37	1.344	0.697	0.273	0.366	1.329	0.68	0.36	0.298	1.552	0.572	0.186	0.25	1.309	0.704	0.318	0.354	1.402	0.742
ERCC8	black	3.63567	0.715153	-0.0279033	-0.192921	-0.31063	-0.16768	0.557834	-0.340291	0.531399	0.843	0.293	0.612	1.16	0.533132	0.891	0.479	0.648	1.226	0.319664	0.819	0.447	0.489	1.372	0.893	0.669	0.533	1.497	1.212	0.555	0.64	2.294	1.135	0.697	0.6	2.147	0.886	0.773	0.391	2.011	0.86	0.719	0.379	1.952	0.91	0.788	0.459	1.805	0.993
WAPAL	black	3.76132	0.718859	0.169522	-0.158014	-0.441335	-0.0399915	0.686257	-0.39546	0.487741	0.795	0.161	0.578	1.095	0.793174	0.876	0.417	0.637	1.206	0.379864	0.728	0.228	0.434	1.22	0.808	0.419	0.482	1.354	1.4	0.305	0.736	2.664	1.668	0.118	0.878	3.171	1.627	0.255	0.704	3.758	1.45	0.377	0.635	3.31	1.317	0.43	0.664	2.612	1.323
GSTCD	black	3.92664	0.730268	0.00342283	-0.269351	-0.46382	-0.107706	0.645904	-0.414852	0.511459	0.747	0.075	0.542	1.03	1.12494	0.773	0.116	0.561	1.066	0.935542	0.749	0.273	0.446	1.257	0.792	0.378	0.472	1.33	1.138	0.69	0.602	2.154	1.135	0.696	0.601	2.145	0.53	0.15	0.223	1.258	0.431	0.055	0.182	1.017	1.04	0.911	0.525	2.061	1.055
MSH6	black	7.04313	0.844912	-0.0140089	-0.131018	-0.479962	-0.341027	0.756735	-0.31494	0.574943	0.97	0.851	0.704	1.335	0.0700704	0.96	0.801	0.698	1.32	0.0963675	0.956	0.865	0.571	1.602	1.045	0.867	0.624	1.75	1.4	0.304	0.737	2.658	1.534	0.189	0.81	2.905	1.129	0.778	0.487	2.616	0.897	0.795	0.396	2.034	0.772	0.461	0.388	1.535	0.805
SENP1	black	4.06232	0.732322	0.00493722	-0.102832	-0.323538	-0.338722	0.588127	-0.294214	0.535409	0.723	0.048	0.524	0.998	1.31876	0.721	0.046	0.522	0.994	1.33724	0.681	0.148	0.405	1.146	0.713	0.203	0.424	1.2	1.202	0.572	0.635	2.277	1.16	0.649	0.613	2.194	0.787	0.572	0.343	1.806	0.625	0.265	0.274	1.428	0.716	0.345	0.358	1.432	0.795
OSGIN2	black	3.36585	0.696604	-0.0836758	-0.184571	-0.438317	-0.316603	0.624057	-0.42037	0.553996	0.648	0.009	0.469	0.895	2.04576	0.736	0.063	0.533	1.017	1.20066	0.674	0.137	0.401	1.133	0.739	0.254	0.439	1.243	1.037	0.912	0.547	1.965	1.11	0.749	0.586	2.101	1.126	0.78	0.49	2.589	0.898	0.796	0.396	2.036	0.876	0.707	0.44	1.744	0.802
C14orf106	black	1.65043	0.573204	0.0644235	-0.0882158	-0.15263	-0.185703	0.452551	-0.232	0.441876	0.898	0.507	0.653	1.235	0.294992	0.881	0.437	0.641	1.212	0.359519	0.928	0.775	0.554	1.553	0.842	0.513	0.503	1.409	1.341	0.369	0.707	2.543	1.519	0.201	0.801	2.882	1.665	0.231	0.723	3.836	1.343	0.484	0.589	3.064	0.586	0.132	0.292	1.174	0.618
GPN3	black	3.64572	0.706	-0.015355	-0.0418172	-0.331186	-0.473718	0.480125	-0.225085	0.57063	0.95	0.751	0.691	1.306	0.12436	0.96	0.801	0.698	1.32	0.0963675	1.066	0.808	0.637	1.785	1.051	0.851	0.628	1.76	1.807	0.076	0.939	3.476	1.824	0.071	0.95	3.501	0.808	0.615	0.351	1.859	0.674	0.349	0.295	1.539	0.691	0.291	0.347	1.373	0.731
PSMC3	black	2.99859	0.670077	-0.0335284	-0.234851	-0.40099	-0.136647	0.551413	-0.448763	0.548146	0.617	0.004	0.446	0.854	2.39794	0.666	0.014	0.482	0.922	1.85387	0.601	0.056	0.356	1.014	0.723	0.224	0.428	1.22	0.978	0.945	0.516	1.853	1.043	0.896	0.552	1.973	0.732	0.471	0.313	1.71	0.63	0.28	0.273	1.457	0.771	0.458	0.387	1.533	0.769
BUB3	black	5.36541	0.791815	-0.075239	-0.326492	-0.315884	-0.301323	0.549528	-0.513106	0.695569	0.682	0.02	0.494	0.94	1.69897	0.777	0.123	0.563	1.071	0.910095	0.753	0.281	0.449	1.262	0.791	0.373	0.471	1.326	1.441	0.265	0.758	2.741	1.587	0.158	0.836	3.014	0.649	0.313	0.28	1.504	0.581	0.204	0.252	1.344	0.931	0.838	0.47	1.847	0.974
SFPQ	black	6.58509	0.832957	-0.108649	-0.281966	-0.438464	-0.36217	0.622343	-0.506125	0.72056	0.572	0.001	0.412	0.793	3	0.61	0.003	0.44	0.846	2.52288	0.783	0.354	0.466	1.314	0.811	0.428	0.483	1.361	1.105	0.759	0.583	2.095	1.297	0.424	0.686	2.453	1.035	0.937	0.447	2.396	0.761	0.514	0.336	1.727	0.837	0.613	0.42	1.668	0.891
GAPDH	black	3.6641	0.715221	0.0526927	-0.166452	-0.31453	-0.142953	0.54256	-0.460204	0.579368	0.753	0.084	0.546	1.039	1.07572	0.793	0.156	0.575	1.093	0.806875	0.912	0.725	0.544	1.527	0.945	0.83	0.564	1.584	1.012	0.972	0.535	1.914	1.225	0.533	0.647	2.322	0.503	0.123	0.21	1.205	0.437	0.059	0.185	1.032	0.876	0.706	0.442	1.738	0.912
UBE2N	black	4.43135	0.744173	0.0366799	-0.20418	-0.238504	-0.144332	0.506476	-0.443398	0.607495	0.754	0.084	0.547	1.039	1.07572	0.78	0.128	0.566	1.074	0.89279	1.006	0.983	0.601	1.683	0.957	0.866	0.572	1.601	0.995	0.989	0.526	1.883	1.05	0.881	0.555	1.986	0.457	0.074	0.193	1.079	0.431	0.055	0.183	1.019	0.894	0.749	0.451	1.773	0.966
DHX15	black	4.5846	0.755575	-0.0370191	-0.246815	-0.332349	0.00353312	0.69055	-0.397372	0.483104	0.655	0.01	0.474	0.904	2	0.696	0.027	0.504	0.96	1.56864	0.922	0.758	0.551	1.544	0.931	0.785	0.556	1.558	1.024	0.943	0.542	1.934	1.067	0.842	0.564	2.017	0.297	0.011	0.117	0.755	0.254	0.004	0.1	0.647	0.608	0.165	0.301	1.227	0.623
[truncated: 3 more columns]

## Sheet: blue
genesymbol	moduleColor	kWithin	MM.black	MM.blue	MM.brown	MM.green	MM.grey	MM.red	MM.turquoise	MM.yellow	OS_HR	OS_P-value	OS_HRCILL	OS_HRCIUL	OS_GS	DFS_HR	DFS_P-value	DFS_HRCILL	DFS_HRCIUL	DFS_GS	MSS/TP53- OS_HR	MSS/TP53- OS_P-value	MSS/TP53- OS_HRCILL	MSS/TP53- OS_HRCIUL	MSS/TP53- DFS_HR	MSS/TP53- DFS_P-value	MSS/TP53- DFS_HRCILL	MSS/TP53- DFS_HRCIUL	MSS/TP53+ OS_HR	MSS/TP53+ OS_P-value	MSS/TP53+ OS_HRCILL	MSS/TP53+ OS_HRCIUL	MSS/TP53+ DFS_HR	MSS/TP53+ DFS_P-value	MSS/TP53+ DFS_HRCILL	MSS/TP53+ DFS_HRCIUL	MSI OS_HR	MSI OS_P-value	MSI OS_HRCILL	MSI OS_HRCIUL	MSI DFS_HR	MSI DFS_P-value	MSI DFS_HRCILL	MSI DFS_HRCIUL	MSS/EMT OS_HR	MSS/EMT OS_P-value	MSS/EMT OS_HRCILL	MSS/EMT OS_HRCIUL	MSS/EMT DFS_HR
C4orf7	blue	4.87708	-0.160006	0.433274	0.215582	-0.0106921	0.0627891	-0.0654008	0.263309	-0.256878	1.1	0.559	0.8	1.512	0.252588	1.088	0.604	0.791	1.496	0.218963	1.205	0.481	0.718	2.022	1.239	0.417	0.738	2.08	0.629	0.16	0.33	1.2	0.612	0.135	0.322	1.165	0.642	0.3	0.278	1.484	0.631	0.281	0.273	1.458	0.903	0.77	0.455	1.79	0.805
WDR72	blue	1.04478	0.121927	-0.321212	-0.182521	-0.0692934	-0.0843076	0.078546	-0.151951	0.15508	1.025	0.877	0.746	1.41	0.0570004	1.092	0.589	0.794	1.501	0.229885	0.95	0.846	0.568	1.59	1.004	0.988	0.6	1.681	0.97	0.927	0.511	1.842	1.041	0.901	0.55	1.971	1.817	0.163	0.786	4.203	1.707	0.212	0.737	3.955	1.353	0.388	0.681	2.688	1.355
PROK2	blue	6.88295	0.22148	0.357551	0.313331	-0.11249	-0.215988	0.194696	-0.0657186	0.158155	0.808	0.192	0.587	1.113	0.716699	0.838	0.278	0.609	1.153	0.555955	1.233	0.427	0.735	2.071	1.112	0.688	0.663	1.866	1.12	0.729	0.59	2.129	1.31	0.408	0.691	2.482	0.8	0.6	0.349	1.838	0.734	0.462	0.322	1.674	0.39	0.012	0.187	0.811	0.39
MS4A1	blue	19.7722	-0.222286	0.613598	0.275593	-0.0364051	0.310447	-0.00164588	0.433091	-0.46778	1.046	0.784	0.761	1.437	0.105684	1.028	0.865	0.748	1.413	0.0629839	1.057	0.834	0.631	1.769	1.093	0.736	0.652	1.83	0.664	0.211	0.35	1.261	0.687	0.25	0.362	1.303	0.472	0.088	0.2	1.119	0.528	0.144	0.224	1.245	0.906	0.776	0.457	1.794	0.861
CCL18	blue	10.0992	0.313623	0.53958	0.210219	-0.239716	-0.0959043	0.251012	-0.156884	0.243646	0.859	0.351	0.624	1.182	0.454693	0.905	0.539	0.658	1.245	0.268411	0.925	0.767	0.553	1.549	0.907	0.711	0.542	1.519	1.104	0.76	0.584	2.091	1.345	0.363	0.711	2.544	1.144	0.751	0.497	2.634	1.032	0.94	0.455	2.341	0.723	0.361	0.36	1.451	0.645
IGHM	blue	18.0386	0.171564	0.639743	0.158416	-0.214597	0.168238	0.249598	0.00852368	-0.0343186	0.745	0.072	0.541	1.026	1.14267	0.769	0.108	0.559	1.059	0.966576	0.7	0.177	0.417	1.176	0.787	0.365	0.468	1.322	0.948	0.871	0.501	1.794	1.023	0.944	0.541	1.933	0.501	0.115	0.212	1.183	0.471	0.086	0.2	1.113	0.591	0.138	0.295	1.184	0.555
MGC29506	blue	16.7565	-0.0607523	0.554598	0.095435	-0.105687	0.315489	0.0471667	0.0757349	-0.194771	0.838	0.278	0.61	1.153	0.555955	0.81	0.196	0.589	1.115	0.707744	0.932	0.79	0.557	1.561	0.934	0.796	0.557	1.566	0.879	0.692	0.465	1.662	0.915	0.786	0.485	1.729	0.626	0.273	0.271	1.447	0.634	0.286	0.274	1.464	0.654	0.232	0.327	1.311	0.566
GPR158	blue	1.81894	0.0852235	-0.373224	-0.228428	0.0129942	-0.143057	0.0214198	-0.184935	0.210601	1.02	0.905	0.742	1.401	0.0433514	1.087	0.607	0.791	1.494	0.216811	1.083	0.763	0.647	1.812	1.109	0.694	0.662	1.857	1.008	0.981	0.533	1.904	1.07	0.835	0.566	2.022	1.274	0.566	0.558	2.907	1.261	0.582	0.553	2.877	1.199	0.603	0.605	2.377	1.393
IGLJ3	blue	18.8766	0.0955472	0.627203	0.134207	-0.178935	0.229858	0.180643	0.0175173	-0.0833644	0.817	0.214	0.594	1.124	0.669586	0.839	0.28	0.61	1.154	0.552842	0.923	0.76	0.551	1.545	0.943	0.823	0.563	1.579	0.892	0.726	0.472	1.687	1.063	0.851	0.562	2.012	0.637	0.292	0.275	1.474	0.615	0.255	0.266	1.421	0.604	0.156	0.301	1.212	0.557
IGLV3.19	blue	16.3195	0.0691062	0.598066	0.123519	-0.136102	0.241935	0.158511	0.0325315	-0.103771	0.906	0.543	0.659	1.245	0.2652	0.935	0.677	0.68	1.285	0.169411	0.7	0.177	0.417	1.175	0.739	0.253	0.44	1.242	0.954	0.883	0.505	1.802	1.168	0.633	0.618	2.208	1.065	0.88	0.469	2.417	0.995	0.991	0.439	2.258	0.788	0.498	0.396	1.569	0.699
C16orf54	blue	31.379	-0.239464	0.780366	0.412455	-0.0641921	0.240329	-0.0417459	0.396469	-0.430476	0.997	0.984	0.725	1.37	0.0070049	1.016	0.922	0.739	1.396	0.0352691	1.005	0.984	0.601	1.683	1.006	0.981	0.601	1.685	0.788	0.464	0.417	1.491	0.827	0.56	0.438	1.564	0.82	0.64	0.357	1.883	0.833	0.664	0.365	1.9	0.739	0.39	0.371	1.472	0.701
FAS	blue	10.8218	0.419074	0.576502	0.243384	-0.428404	0.215102	0.586513	0.0889481	-0.0115082	0.718	0.043	0.52	0.989	1.36653	0.735	0.06	0.533	1.013	1.22185	0.526	0.017	0.31	0.891	0.542	0.023	0.32	0.918	0.98	0.95	0.518	1.854	1.051	0.879	0.556	1.987	0.861	0.729	0.368	2.012	0.713	0.422	0.312	1.628	1.398	0.337	0.705	2.772	1.245
LRMP	blue	26.1432	-0.118941	0.734987	0.417729	-0.03269	0.232421	0.115923	0.449321	-0.421756	1.206	0.249	0.877	1.659	0.603801	1.132	0.445	0.823	1.557	0.35164	1.105	0.703	0.66	1.851	1.062	0.82	0.634	1.778	1.044	0.895	0.552	1.975	0.954	0.885	0.505	1.804	0.532	0.151	0.225	1.258	0.502	0.116	0.213	1.185	0.977	0.948	0.493	1.938	0.858
GGTA1	blue	33.6226	-0.249646	0.747709	0.593863	-0.0094851	0.195805	0.0869954	0.694591	-0.612215	1.411	0.035	1.024	1.944	1.45593	1.3	0.108	0.944	1.791	0.966576	0.898	0.682	0.536	1.503	0.934	0.794	0.558	1.562	1.192	0.588	0.63	2.255	1.128	0.71	0.597	2.134	1.004	0.992	0.441	2.285	0.93	0.863	0.41	2.109	1.242	0.536	0.625	2.468	1.209
CCL5	blue	40.4586	0.0261555	0.846152	0.313074	-0.192731	0.116368	0.128991	0.230638	-0.183022	0.898	0.508	0.653	1.235	0.294136	0.919	0.602	0.668	1.263	0.220404	0.896	0.675	0.535	1.499	0.893	0.668	0.533	1.496	0.97	0.926	0.514	1.833	0.978	0.945	0.518	1.847	0.647	0.313	0.278	1.505	0.564	0.181	0.244	1.306	1.369	0.37	0.689	2.721	1.53
GPNMB	blue	27.0217	-0.034791	0.739684	0.600362	-0.0678511	-0.0325638	0.127464	0.438278	-0.279959	1.228	0.208	0.892	1.69	0.681937	1.167	0.342	0.849	1.605	0.465974	0.997	0.99	0.596	1.669	0.948	0.837	0.566	1.586	0.953	0.882	0.504	1.803	1.023	0.945	0.541	1.932	1.118	0.791	0.492	2.538	1.115	0.794	0.492	2.527	1.434	0.302	0.723	2.843	1.316
ANKRD43	blue	4.11431	-0.146832	-0.430734	-0.362242	-0.0655067	0.257221	-0.0925724	-0.113997	-0.0938232	0.894	0.49	0.65	1.229	0.309804	0.903	0.529	0.657	1.241	0.276544	1.152	0.591	0.687	1.932	1.263	0.376	0.753	2.117	1.153	0.663	0.609	2.182	1.144	0.679	0.605	2.164	0.818	0.631	0.36	1.858	0.807	0.608	0.356	1.83	0.75	0.412	0.377	1.49	0.819
TFEC	blue	31.5633	0.211744	0.788825	0.475101	-0.186732	0.00279934	0.401207	0.301864	-0.154064	0.782	0.132	0.568	1.077	0.879426	0.798	0.167	0.58	1.099	0.777284	0.582	0.043	0.345	0.983	0.639	0.094	0.379	1.079	0.782	0.451	0.412	1.483	0.851	0.621	0.449	1.614	0.642	0.301	0.277	1.488	0.608	0.245	0.263	1.407	1.215	0.577	0.613	2.407	1.25
TLR8	blue	53.331	0.10388	0.911192	0.488752	-0.219786	0.0782324	0.239876	0.227336	-0.143459	0.704	0.032	0.51	0.971	1.49485	0.703	0.032	0.51	0.97	1.49485	0.753	0.282	0.448	1.263	0.748	0.273	0.446	1.256	0.771	0.425	0.406	1.461	0.834	0.579	0.44	1.583	0.451	0.07	0.191	1.066	0.513	0.127	0.217	1.21	0.688	0.292	0.343	1.38	0.618
LRRK2	blue	32.4856	-0.230115	0.779494	0.635328	0.0470076	0.104345	-0.00891984	0.578151	-0.477287	1.035	0.832	0.753	1.423	0.0798767	1.003	0.987	0.729	1.378	0.00568285	0.905	0.705	0.541	1.515	0.951	0.847	0.568	1.591	0.853	0.624	0.451	1.613	0.879	0.691	0.465	1.662	0.969	0.941	0.426	2.205	0.945	0.892	0.417	2.142	1.084	0.819	0.546	2.15	1.078
FAM46C	blue	11.5618	-0.173333	0.505155	0.13743	-0.0647576	0.370089	-0.0143729	0.233272	-0.335779	1.04	0.81	0.756	1.43	0.091515	0.983	0.918	0.715	1.352	0.0371573	0.949	0.843	0.567	1.589	0.966	0.897	0.577	1.62	0.964	0.91	0.51	1.823	0.968	0.921	0.512	1.831	0.929	0.859	0.409	2.106	0.921	0.844	0.406	2.088	0.597	0.145	0.299	1.195	0.55
GPR34	blue	26.7997	0.0604738	0.71709	0.510675	-0.213088	0.148285	0.356754	0.468569	-0.353026	1.168	0.341	0.849	1.606	0.467246	1.147	0.398	0.834	1.577	0.400117	0.805	0.411	0.481	1.349	0.825	0.466	0.492	1.383	1.009	0.979	0.533	1.907	1.022	0.947	0.541	1.93	1.094	0.829	0.482	2.483	1.063	0.884	0.469	2.41	1.348	0.395	0.678	2.678	1.319
IFIT3	blue	16.786	0.176526	0.613142	0.167117	-0.176093	0.117888	0.21924	0.0159896	0.0399418	0.762	0.095	0.553	1.049	1.02228	0.796	0.162	0.578	1.096	0.790485	1.013	0.961	0.605	1.695	0.998	0.995	0.596	1.671	0.983	0.958	0.519	1.862	1.166	0.637	0.616	2.206	1.035	0.934	0.454	2.361	0.977	0.956	0.431	2.217	0.837	0.611	0.422	1.661	0.888
CR1	blue	36.6733	-0.22267	0.805961	0.567071	0.0170073	0.161807	0.00836338	0.500784	-0.453655	1.155	0.375	0.84	1.588	0.425969	1.112	0.512	0.809	1.529	0.29073	0.972	0.913	0.581	1.626	0.986	0.956	0.589	1.65	0.635	0.168	0.333	1.21	0.614	0.137	0.322	1.169	0.682	0.374	0.294	1.584	0.679	0.365	0.294	1.569	0.811	0.55	0.408	1.613	0.739
EPB41L3	blue	16.8249	0.142466	0.641133	0.581592	-0.182365	-0.108738	0.340742	0.413677	-0.206635	1.059	0.724	0.77	1.456	0.140261	1.031	0.849	0.75	1.418	0.0710923	0.73	0.234	0.435	1.226	0.728	0.23	0.434	1.223	1.422	0.284	0.747	2.705	1.277	0.453	0.674	2.422	1.002	0.997	0.439	2.284	1.087	0.842	0.479	2.465	0.966	0.92	0.487	1.915	0.921
GBP5	blue	31.4744	0.274414	0.779064	0.277964	-0.17323	-0.069866	0.244225	-0.0359807	0.134262	0.687	0.022	0.498	0.948	1.65758	0.716	0.042	0.519	0.988	1.37675	0.979	0.936	0.585	1.639	0.936	0.8	0.559	1.566	1.017	0.96	0.537	1.926	1.111	0.745	0.588	2.1	1.151	0.737	0.507	2.611	1.256	0.586	0.554	2.848	0.642	0.212	0.321	1.287	0.621
BST2	blue	6.79954	0.0975073	0.473972	0.0592005	-0.0685966	0.127768	0.057471	-0.052098	0.0621395	0.685	0.021	0.497	0.944	1.67778	0.773	0.115	0.561	1.065	0.939302	0.898	0.683	0.536	1.504	0.926	0.77	0.553	1.55	0.998	0.996	0.528	1.886	1.008	0.98	0.534	1.905	0.911	0.823	0.4	2.072	0.941	0.883	0.415	2.133	1.014	0.967	0.511	2.012	1.081
HLA.DQB1	blue	11.487	0.0755217	0.615073	0.188412	-0.151459	0.128199	0.166695	0.101226	-0.109861	0.916	0.59	0.666	1.26	0.229148	0.86	0.354	0.626	1.183	0.450997	0.946	0.833	0.565	1.584	0.955	0.86	0.57	1.598	1.069	0.837	0.565	2.022	1.03	0.927	0.545	1.948	0.676	0.367	0.289	1.582	0.604	0.239	0.261	1.398	0.705	0.319	0.354	1.402	0.654
GIMAP7	blue	43.9532	-0.230707	0.846489	0.549909	-0.0397226	0.218886	0.0130213	0.548848	-0.501287	1.329	0.081	0.965	1.83	1.09151	1.315	0.093	0.955	1.811	1.03152	1.063	0.818	0.635	1.779	1.074	0.785	0.642	1.799	1.477	0.24	0.77	2.833	1.388	0.324	0.724	2.66	0.644	0.305	0.278	1.492	0.596	0.226	0.258	1.377	1.036	0.919	0.523	2.053	1.063
TNFSF13B	blue	42.2865	0.0821425	0.858575	0.456055	-0.13901	0.122338	0.21556	0.276495	-0.185117	0.777	0.122	0.564	1.07	0.91364	0.79	0.149	0.574	1.088	0.826814	0.724	0.221	0.431	1.215	0.698	0.175	0.416	1.173	0.79	0.468	0.417	1.494	0.926	0.812	0.49	1.751	0.707	0.427	0.301	1.661	0.61	0.248	0.264	1.411	1.464	0.275	0.738	2.904	1.414
FPR3	blue	45.7896	0.147913	0.861202	0.589325	-0.17253	0.00141766	0.290283	0.287128	-0.134231	0.905	0.538	0.658	1.244	0.269218	0.905	0.541	0.658	1.245	0.266803	0.797	0.39	0.476	1.336	0.758	0.294	0.452	1.272	0.904	0.757	0.478	1.711	0.975	0.939	0.516	1.844	1.047	0.914	0.457	2.4	1.118	0.79	0.493	2.537	0.767	0.45	0.386	1.527	0.71
IFIT2	blue	14.0944	0.129012	0.597584	0.315613	-0.149538	0.0491712	0.242808	0.163524	-0.0641958	0.857	0.343	0.623	1.179	0.464706	0.885	0.451	0.643	1.217	0.345823	0.875	0.611	0.522	1.464	0.787	0.363	0.47	1.318	0.987	0.968	0.521	1.87	1.079	0.815	0.571	2.038	1.224	0.629	0.539	2.783	1.268	0.57	0.558	2.882	1.071	0.844	0.54	2.126	1.187
EVI2B	blue	56.9088	-0.0561175	0.926376	0.497658	-0.175509	0.24968	0.191836	0.38969	-0.385114	0.994	0.969	0.723	1.366	0.0136762	0.982	0.912	0.715	1.35	0.0400052	0.854	0.549	0.51	1.43	0.901	0.692	0.538	1.509	0.778	0.442	0.41	1.475	0.872	0.675	0.46	1.654	0.943	0.888	0.414	2.145	0.967	0.936	0.427	2.192	0.666	0.253	0.332	1.336	0.558
FGL2	blue	38.4982	-0.150378	0.812192	0.566779	-0.130613	0.161999	0.135457	0.595327	-0.505229	0.984	0.92	0.716	1.352	0.0362122	0.953	0.765	0.693	1.309	0.116339	0.789	0.369	0.471	1.323	0.846	0.526	0.505	1.418	0.553	0.075	0.288	1.06	0.646	0.188	0.337	1.238	0.772	0.54	0.337	1.768	0.775	0.545	0.34	1.768	1.273	0.492	0.64	2.532	1.222
MIR155HG	blue	23.0554	0.00760801	0.738356	0.470479	0.113117	0.0492718	0.0491902	0.277638	-0.16188	1.088	0.603	0.792	1.496	0.219683	1.104	0.541	0.803	1.518	0.266803	1.002	0.995	0.598	1.677	0.912	0.725	0.544	1.528	0.902	0.752	0.478	1.705	0.959	0.897	0.508	1.811	0.78	0.556	0.341	1.784	0.74	0.474	0.324	1.688	0.976	0.945	0.491	1.938	0.886
GPR84	blue	11.4405	0.213548	0.477302	0.379054	-0.151849	-0.262669	0.162557	-0.0888897	0.186559	0.712	0.038	0.516	0.982	1.42022	0.716	0.042	0.519	0.987	1.37675	1.121	0.663	0.67	1.878	1.033	0.901	0.617	1.73	0.859	0.642	0.453	1.63	1.022	0.946	0.54	1.934	1.013	0.975	0.441	2.331	0.939	0.881	0.414	2.129	0.527	0.076	0.259	1.07	0.465
RGS18	blue	42.7091	0.082456	0.848034	0.513664	-0.216225	0.145007	0.317454	0.354822	-0.273812	1.041	0.804	0.757	1.431	0.094744	1.042	0.802	0.758	1.432	0.0958256	0.862	0.571	0.515	1.442	0.878	0.62	0.524	1.47	0.995	0.987	0.526	1.882	1.068	0.839	0.565	2.02	0.902	0.804	0.398	2.045	1.044	0.918	0.46	2.368	1.01	0.977	0.51	2.002	1.021
GNLY	blue	11.5577	0.249326	0.562754	0.132465	-0.193847	-0.0426358	0.161359	-0.164245	0.207844	0.653	0.01	0.473	0.902	2	0.705	0.034	0.511	0.973	1.46852	0.93	0.782	0.555	1.557	0.917	0.743	0.548	1.536	1.108	0.752	0.586	2.098	1.249	0.494	0.66	2.364	0.643	0.303	0.278	1.489	0.704	0.412	0.305	1.628	0.876	0.706	0.44	1.743	0.826
OAS2	blue	5.02203	0.170731	0.408511	-0.038364	-0.0914613	0.224154	0.153676	-0.137065	0.125041	0.758	0.09	0.551	1.044	1.04576	0.794	0.158	0.577	1.093	0.801343	0.817	0.444	0.487	1.371	0.817	0.445	0.487	1.371	1.08	0.814	0.57	2.048	0.958	0.895	0.506	1.812	0.828	0.651	0.365	1.879	0.97	0.942	0.428	2.199	1.417	0.319	0.714	2.811	1.518
SAMSN1	blue	38.6153	0.241061	0.817578	0.490516	-0.212998	-0.0151473	0.377592	0.176247	-0.0714333	0.865	0.372	0.629	1.19	0.429457	0.85	0.317	0.618	1.169	0.498941	0.798	0.391	0.476	1.337	0.821	0.453	0.49	1.376	0.856	0.632	0.452	1.619	0.885	0.706	0.468	1.673	0.924	0.852	0.406	2.107	1.047	0.913	0.462	2.374	0.881	0.719	0.443	1.753	0.783
EPSTI1	blue	8.51775	0.423639	0.471078	-0.0525354	-0.298502	0.0374118	0.404676	-0.2377	0.259696	0.677	0.017	0.49	0.934	1.76955	0.765	0.102	0.555	1.055	0.9914	0.731	0.237	0.436	1.228	0.792	0.377	0.471	1.33	1.09	0.792	0.575	2.064	1.084	0.804	0.574	2.048	0.421	0.057	0.172	1.028	0.391	0.039	0.161	0.952	1.035	0.922	0.521	2.054	1.013
CD52	blue	50.1501	-0.158164	0.879011	0.500994	-0.0678679	0.191185	0.0406553	0.481488	-0.427334	1.153	0.382	0.838	1.585	0.417937	1.119	0.489	0.814	1.539	0.310691	0.954	0.857	0.57	1.596	1.028	0.915	0.615	1.721	0.966	0.916	0.511	1.828	0.972	0.93	0.514	1.838	0.765	0.527	0.335	1.751	0.75	0.495	0.329	1.712	0.884	0.725	0.446	1.754	0.827
GIMAP6	blue	47.5519	-0.0360644	0.866086	0.645842	-0.158379	0.116442	0.257778	0.570452	-0.438309	1.164	0.352	0.846	1.6	0.453457	1.096	0.571	0.797	1.507	0.243364	0.746	0.268	0.444	1.252	0.721	0.217	0.429	1.211	1.049	0.882	0.555	1.985	1.108	0.752	0.586	2.096	0.813	0.628	0.353	1.875	0.828	0.654	0.363	1.889	1.503	0.246	0.755	2.991	1.402
FARP1	blue	4.57956	-0.183643	-0.475346	-0.211684	0.0846469	-0.0784999	-0.136747	-0.0288514	-0.0598949	1.166	0.344	0.848	1.604	0.463442	1.181	0.307	0.858	1.624	0.512862	1.096	0.727	0.654	1.837	1.33	0.28	0.793	2.23	1.322	0.394	0.696	2.508	1.192	0.591	0.628	2.261	1.594	0.278	0.687	3.696	1.7	0.215	0.735	3.93	0.697	0.305	0.349	1.39	0.657
SUCNR1	blue	6.40096	0.281184	0.514495	0.232359	-0.175463	-0.0340912	0.338727	0.0234326	0.0658693	0.842	0.291	0.612	1.159	0.536107	0.832	0.258	0.605	1.145	0.58838	0.886	0.645	0.529	1.483	0.833	0.487	0.497	1.395	1.519	0.204	0.797	2.898	1.668	0.12	0.875	3.177	1.64	0.245	0.712	3.778	1.539	0.306	0.674	3.512	0.9	0.764	0.451	1.794	0.786
MPEG1	blue	52.9415	-0.12273	0.898292	0.5533	-0.0704043	0.194195	0.0892551	0.421711	-0.375236	1.014	0.932	0.738	1.394	0.0305841	1.004	0.983	0.73	1.379	0.00744648	0.792	0.376	0.472	1.327	0.857	0.558	0.511	1.437	0.623	0.151	0.327	1.188	0.691	0.261	0.363	1.316	0.932	0.867	0.41	2.118	0.968	0.937	0.427	2.194	1.058	0.872	0.534	2.096	0.925
IGLV1.40	blue	16.7752	-0.0182923	0.581728	0.121882	-0.144383	0.298295	0.109402	0.110943	-0.19734	0.748	0.075	0.544	1.03	1.12494	0.741	0.066	0.538	1.02	1.18046	0.726	0.224	0.433	1.217	0.785	0.359	0.468	1.317	0.748	0.373	0.395	1.416	0.829	0.563	0.438	1.567	0.653	0.319	0.283	1.51	0.626	0.273	0.271	1.446	0.758	0.43	0.381	1.507	0.649
IL7R	blue	21.5739	-0.155311	0.697559	0.634025	0.0290085	0.0217099	0.0265826	0.41639	-0.366915	1.173	0.326	0.853	1.614	0.486782	1.154	0.377	0.839	1.588	0.423659	1.048	0.857	0.626	1.755	1.042	0.876	0.622	1.746	1.101	0.767	0.582	2.083	1.18	0.611	0.624	2.232	1.098	0.824	0.484	2.49	1.235	0.613	0.545	2.801	1.04	0.91	0.525	2.061	0.997
PLAU	blue	6.35672	0.285825	0.397341	0.37815	-0.0759457	-0.189029	0.253175	-0.143098	0.22282	0.769	0.109	0.559	1.06	0.962574	0.784	0.136	0.569	1.08	0.866461	0.728	0.227	0.434	1.22	0.69	0.16	0.412	1.157	0.918	0.793	0.485	1.738	1.036	0.912	0.548	1.962	1.099	0.827	0.472	2.558	0.952	0.907	0.42	2.159	0.422	0.019	0.204	0.87	0.413
PLXDC2	blue	24.4298	-0.0790794	0.700468	0.789458	0.0155366	-0.0871687	0.130649	0.579845	-0.370028	1.044	0.791	0.759	1.435	0.101824	1.01	0.949	0.735	1.389	0.0227338	0.849	0.535	0.507	1.423	0.824	0.463	0.492	1.381	0.676	0.234	0.354	1.289	0.747	0.374	0.392	1.422	1.176	0.699	0.517	2.678	1.157	0.728	0.51	2.623	1.897	0.071	0.946	3.807	1.794
SAMD9L	blue	21.3946	0.118139	0.695236	0.150097	-0.120606	0.354976	0.227951	0.0519078	-0.0873628	0.799	0.168	0.58	1.099	0.774691	0.816	0.213	0.593	1.123	0.67162	1.245	0.406	0.743	2.086	1.152	0.592	0.687	1.93	0.94	0.848	0.497	1.775	0.923	0.805	0.489	1.744	0.541	0.163	0.228	1.283	0.495	0.108	0.21	1.167	0.946	0.873	0.477	1.876	0.98
LOC439949	blue	1.17621	0.178531	0.319533	0.0538375	-0.16937	-0.04253	0.132817	0.0556654	0.0723066	0.913	0.577	0.664	1.256	0.238824	0.945	0.73	0.688	1.3	0.136677	1.554	0.096	0.924	2.615	1.558	0.095	0.925	2.623	1.321	0.395	0.696	2.507	1.252	0.491	0.66	2.373	0.282	0.008	0.111	0.718	0.288	0.009	0.113	0.733	0.635	0.197	0.319	1.266	0.753
NAMPT	blue	8.01164	0.336242	0.400288	0.276343	-0.0849749	-0.197358	0.339815	-0.13926	0.214342	0.952	0.761	0.692	1.309	0.118615	0.982	0.913	0.715	1.351	0.0395292	1.032	0.904	0.617	1.728	1.025	0.924	0.613	1.717	1.232	0.521	0.651	2.334	1.339	0.37	0.707	2.535	1.29	0.548	0.563	2.955	1.313	0.515	0.578	2.98	0.663	0.247	0.331	1.329	0.585
FCER1G	blue	36.4466	0.253634	0.790985	0.468273	-0.260904	-0.0873488	0.319232	0.0955341	0.036645	0.678	0.018	0.491	0.937	1.74473	0.69	0.024	0.5	0.952	1.61979	0.726	0.226	0.432	1.219	0.766	0.314	0.457	1.287	0.586	0.109	0.305	1.127	0.618	0.147	0.322	1.184	0.985	0.971	0.431	2.252	1.094	0.829	0.482	2.482	0.877	0.708	0.441	1.744	0.772
THEMIS	blue	34.9696	0.0805774	0.805823	0.281379	-0.201532	0.133185	0.228873	0.28172	-0.209139	1.012	0.94	0.736	1.392	0.0268721	1.016	0.923	0.739	1.396	0.0347983	1.238	0.42	0.737	2.077	1.377	0.226	0.82	2.311	1.178	0.615	0.622	2.231	1.162	0.644	0.615	2.198	0.765	0.527	0.335	1.751	0.75	0.495	0.329	1.712	1.155	0.68	0.583	2.287	1.282
STAT1	blue	10.5095	0.578625	0.498775	-0.0411267	-0.380968	-0.0803853	0.556791	-0.255995	0.351993	0.797	0.164	0.578	1.097	0.785156	0.833	0.262	0.605	1.147	0.581699	0.929	0.78	0.555	1.556	0.894	0.671	0.534	1.498	1.252	0.491	0.66	2.373	1.351	0.355	0.714	2.555	0.885	0.774	0.384	2.037	0.868	0.737	0.38	1.982	1.039	0.914	0.524	2.059	1.077
MS4A7	blue	43.4379	-0.000643967	0.840454	0.602515	-0.0864735	0.0785519	0.225783	0.444691	-0.325018	1.267	0.146	0.921	1.744	0.835647	1.211	0.24	0.88	1.665	0.619789	0.964	0.889	0.576	1.613	0.92	0.751	0.55	1.54	1.038	0.908	0.549	1.964	1.028	0.933	0.544	1.943	1.211	0.647	0.533	2.752	1.245	0.599	0.549	2.824	1.318	0.43	0.664	2.618	1.344
SLFN11	blue	5.24997	0.0885741	0.500589	0.446194	0.0260876	-0.115711	0.112217	0.257469	-0.0574182	0.96	0.8	0.698	1.319	0.09691	0.952	0.76	0.692	1.308	0.119186	1.491	0.132	0.886	2.509	1.467	0.149	0.872	2.467	1.347	0.366	0.706	2.571	1.504	0.212	0.793	2.853	0.591	0.235	0.248	1.407	0.473	0.088	0.2	1.118	0.888	0.736	0.446	1.769	0.897
PTPLAD2	blue	23.2225	-0.267602	0.673904	0.682139	0.0303519	0.0834594	0.0469909	0.719323	-0.586446	1.331	0.08	0.967	1.833	1.09691	1.285	0.125	0.933	1.769	0.90309	1.205	0.479	0.718	2.023	1.17	0.553	0.697	1.964	0.845	0.605	0.447	1.598	0.808	0.512	0.427	1.528	1.107	0.808	0.488	2.51	1.276	0.56	0.563	2.894	2.353	0.019	1.149	4.818	2.377
GLIPR1	blue	22.821	-0.154439	0.687067	0.820496	0.0292213	-0.0362863	0.0986344	0.671387	-0.458948	1.537	0.009	1.113	2.121	2.04576	1.534	0.009	1.111	2.117	2.04576	1.042	0.876	0.623	1.743	0.989	0.965	0.591	1.654	1.019	0.955	0.539	1.926	1.069	0.838	0.565	2.021	2.125	0.087	0.897	5.036	2.4	0.046	1.016	5.671	1.507	0.243	0.757	3.001	1.409
LILRB1	blue	55.4045	-0.0880285	0.921277	0.55483	-0.0642429	0.0549332	0.0506713	0.320937	-0.267024	1.107	0.53	0.806	1.522	0.275724	1.077	0.648	0.783	1.48	0.188425	1.124	0.656	0.672	1.882	1.087	0.75	0.65	1.82	0.8	0.493	0.423	1.514	0.827	0.559	0.437	1.564	0.581	0.205	0.25	1.346	0.602	0.235	0.26	1.392	0.688	0.292	0.343	1.38	0.618
ARHGAP15	blue	46.5659	-0.261568	0.841258	0.687984	0.0539213	0.144306	0.0234137	0.689689	-0.589847	1.394	0.042	1.012	1.921	1.37675	1.355	0.063	0.984	1.867	1.20066	1.259	0.384	0.75	2.113	1.31	0.307	0.781	2.198	0.933	0.831	0.494	1.763	1.015	0.964	0.537	1.917	0.904	0.81	0.398	2.053	0.932	0.866	0.411	2.113	1.574	0.2	0.787	3.148	1.382
EMB	blue	1.61549	-0.0521535	0.341015	0.170615	-0.0458589	0.25599	0.0689868	0.236536	-0.235315	0.951	0.758	0.692	1.307	0.120331	0.919	0.605	0.669	1.264	0.218245	0.932	0.79	0.557	1.561	0.962	0.884	0.575	1.611	0.769	0.419	0.406	1.455	0.737	0.348	0.39	1.394	0.861	0.726	0.374	1.985	0.671	0.343	0.294	1.531	1.216	0.575	0.613	2.412	1.186
C13orf18	blue	8.92813	-0.0946121	0.539578	0.465061	0.0103484	-0.0636191	0.000214522	0.267076	-0.219727	1.064	0.703	0.774	1.463	0.153045	1.112	0.513	0.809	1.529	0.289883	1.02	0.941	0.609	1.707	1.125	0.654	0.672	1.883	0.832	0.571	0.44	1.573	0.927	0.815	0.49	1.753	1.153	0.735	0.505	2.632	1.16	0.722	0.512	2.631	0.902	0.767	0.456	1.786	0.774
HS3ST3B1	blue	19.0143	-0.0099826	0.665846	0.645881	-0.0556583	-0.163092	0.0457962	0.265321	-0.115051	1.11	0.521	0.807	1.526	0.283162	1.135	0.437	0.825	1.56	0.359519	0.997	0.992	0.596	1.669	0.914	0.733	0.546	1.531	1.26	0.478	0.665	2.39	1.492	0.222	0.785	2.835	1.197	0.669	0.526	2.725	1.232	0.618	0.543	2.793	0.612	0.169	0.304	1.232	0.623
SNX10	blue	10.195	0.350367	0.530594	0.258113	-0.261506	-0.311227	0.298468	-0.0991881	0.254543	0.769	0.108	0.558	1.06	0.966576	0.791	0.151	0.574	1.089	0.821023	1.018	0.945	0.608	1.704	1.099	0.721	0.656	1.839	1.241	0.508	0.655	2.353	1.277	0.453	0.675	2.415	0.415	0.054	0.17	1.015	0.427	0.061	0.176	1.04	0.548	0.095	0.27	1.11	0.539
DAPP1	blue	11.1962	0.178356	0.606034	0.138421	-0.243369	0.368387	0.345308	-0.00426929	-0.074273	0.684	0.021	0.496	0.943	1.67778	0.667	0.013	0.484	0.919	1.88606	0.632	0.084	0.375	1.064	0.619	0.071	0.368	1.042	1.051	0.879	0.556	1.987	0.942	0.855	0.499	1.78	0.485	0.1	0.204	1.149	0.456	0.073	0.193	1.076	0.821	0.574	0.412	1.634	0.794
EOMES	blue	22.2953	-0.0578445	0.708186	0.316694	0.00408463	0.0302977	0.0260488	0.322779	-0.233575	1.171	0.332	0.851	1.61	0.478862	1.163	0.353	0.846	1.599	0.452225	1.154	0.587	0.689	1.933	1.297	0.323	0.774	2.174	1.294	0.431	0.682	2.455	1.215	0.551	0.641	2.304	0.632	0.284	0.274	1.462	0.622	0.268	0.269	1.44	1.33	0.416	0.669	2.643	1.49
NAPSB	blue	28.1083	-0.35865	0.715785	0.447324	0.0603586	0.263884	-0.10105	0.558997	-0.576256	1.311	0.097	0.952	1.804	1.01323	1.304	0.104	0.947	1.795	0.982967	1.525	0.114	0.904	2.573	1.504	0.126	0.892	2.537	0.779	0.442	0.412	1.474	0.79	0.469	0.418	1.495	0.876	0.752	0.386	1.987	0.949	0.901	0.419	2.152	1.591	0.189	0.795	3.182	1.541
SOCS3	blue	7.20301	0.0519447	0.454517	0.425967	-0.0430522	-0.242169	0.0277574	0.0610539	0.0445119	0.988	0.943	0.719	1.359	0.0254883	1.006	0.969	0.732	1.383	0.0136762	1.201	0.487	0.717	2.012	1.205	0.478	0.719	2.02	1.165	0.64	0.615	2.206	1.357	0.349	0.716	2.573	1.343	0.485	0.587	3.076	1.264	0.576	0.557	2.87	0.767	0.453	0.383	1.534	0.683
ITGAL	blue	46.63	-0.00204617	0.883981	0.380815	-0.146238	0.0750122	0.147104	0.268783	-0.233752	0.869	0.387	0.632	1.195	0.412289	0.851	0.322	0.619	1.171	0.492144	0.898	0.684	0.537	1.504	0.846	0.524	0.505	1.416	0.955	0.886	0.505	1.804	1.009	0.978	0.534	1.906	0.625	0.272	0.27	1.446	0.567	0.184	0.245	1.311	1.016	0.963	0.511	2.023	0.926
SLAMF7	blue	40.6834	0.0551704	0.84592	0.257607	-0.197381	0.224055	0.185661	0.140129	-0.169601	0.785	0.139	0.571	1.081	0.856985	0.77	0.109	0.559	1.06	0.962574	0.951	0.849	0.568	1.592	0.971	0.911	0.58	1.626	0.979	0.948	0.518	1.85	0.979	0.949	0.518	1.85	0.532	0.151	0.225	1.26	0.495	0.109	0.21	1.169	0.809	0.547	0.407	1.61	0.701
CLEC2B	blue	23.51	-0.123189	0.718566	0.668845	0.00444145	0.00798122	0.113274	0.58743	-0.437506	1.178	0.313	0.857	1.621	0.504456	1.14	0.421	0.829	1.568	0.375718	0.852	0.544	0.509	1.427	0.814	0.433	0.486	1.362	1.058	0.862	0.559	2.001	1.102	0.766	0.583	2.083	0.912	0.825	0.401	2.071	0.862	0.722	0.38	1.954	1.492	0.254	0.75	2.968	1.402
CCDC69	blue	20.8777	-0.377918	0.645601	0.677064	0.0556917	0.0139958	-0.109211	0.772449	-0.613987	1.316	0.092	0.956	1.812	1.03621	1.312	0.096	0.953	1.806	1.01773	1.245	0.406	0.743	2.086	1.189	0.511	0.71	1.993	0.868	0.663	0.459	1.641	0.922	0.804	0.488	1.743	0.712	0.419	0.312	1.624	0.807	0.609	0.354	1.84	1.433	0.309	0.717	2.863	1.537
CMTM2	blue	6.9501	0.200527	0.41245	0.225384	-0.209793	0.0731978	0.244791	-0.0975637	0.077234	0.843	0.295	0.613	1.16	0.530178	0.894	0.491	0.65	1.23	0.308919	0.79	0.372	0.472	1.325	0.767	0.314	0.458	1.286	1.068	0.84	0.564	2.022	1.077	0.82	0.569	2.037	0.897	0.795	0.395	2.039	0.981	0.963	0.433	2.225	0.694	0.304	0.346	1.393	0.659
P2RY8	blue	41.2102	-0.323649	0.813423	0.48885	0.0612618	0.183713	-0.122684	0.502028	-0.503056	1.491	0.015	1.081	2.057	1.82391	1.436	0.027	1.041	1.98	1.56864	0.972	0.915	0.581	1.628	0.966	0.895	0.577	1.618	1.378	0.33	0.723	2.624	1.353	0.357	0.71	2.578	1.03	0.943	0.454	2.34	0.969	0.941	0.428	2.198	1.191	0.617	0.601	2.36	1.168
ADORA3	blue	9.29545	0.230919	0.570012	0.271682	-0.135281	-0.0631162	0.232506	0.010426	0.0859846	0.861	0.359	0.626	1.185	0.444906	0.918	0.599	0.668	1.263	0.222573	0.941	0.816	0.562	1.575	0.889	0.655	0.531	1.488	0.932	0.83	0.493	1.763	1.172	0.624	0.62	2.216	0.999	0.998	0.439	2.276	1.001	0.998	0.441	2.27	1.034	0.923	0.521	2.051	0.986
XAF1	blue	12.7043	-0.028311	0.566603	0.179829	0.0837499	0.206788	-0.00691311	0.0906078	-0.091362	1.019	0.908	0.741	1.4	0.0419142	1.062	0.711	0.773	1.46	0.14813	0.958	0.872	0.572	1.605	0.984	0.952	0.588	1.648	1.661	0.127	0.866	3.185	1.666	0.124	0.869	3.194	0.927	0.856	0.409	2.101	1.042	0.921	0.46	2.365	0.953	0.89	0.481	1.888	0.977
CAMK2N1	blue	2.50062	0.0543037	-0.398637	-0.218125	-0.0262351	0.0408087	0.0693598	-0.183213	0.098094	0.828	0.246	0.602	1.139	0.609065	0.89	0.474	0.647	1.224	0.324222	0.985	0.955	0.589	1.649	1.045	0.868	0.624	1.749	0.703	0.281	0.37	1.334	0.798	0.488	0.421	1.512	2.637	0.033	1.083	6.418	2.867	0.021	1.176	6.99	1.35	0.396	0.675	2.702	1.411
BANK1	blue	5.72355	-0.0761747	0.439226	0.0868597	-0.154965	0.496321	0.161966	0.242158	-0.358156	0.981	0.906	0.714	1.348	0.0428718	0.965	0.827	0.702	1.327	0.0824945	1.009	0.973	0.603	1.689	1.002	0.994	0.598	1.677	0.958	0.895	0.507	1.81	0.84	0.59	0.444	1.586	0.679	0.359	0.297	1.553	0.825	0.647	0.362	1.882	1.558	0.206	0.784	3.096	1.367
SIGLEC10	blue	46.7073	-0.00498579	0.884035	0.446002	-0.0794359	0.120039	0.119868	0.23738	-0.201623	0.769	0.107	0.558	1.059	0.970616	0.742	0.068	0.539	1.022	1.16749	0.838	0.503	0.5	1.405	0.734	0.242	0.438	1.231	0.602	0.123	0.316	1.148	0.661	0.208	0.347	1.259	0.389	0.038	0.16	0.949	0.419	0.056	0.172	1.021	1	0.999	0.505	1.983	0.953
CLEC4E	blue	18.6592	0.265957	0.62289	0.304192	-0.209171	-0.0884058	0.251044	-0.0781945	0.147162	0.732	0.057	0.531	1.009	1.24413	0.74	0.067	0.537	1.021	1.17393	0.893	0.666	0.533	1.494	0.893	0.667	0.533	1.495	0.605	0.131	0.315	1.162	0.651	0.196	0.339	1.248	0.941	0.885	0.413	2.144	0.921	0.844	0.406	2.087	0.857	0.66	0.43	1.705	0.746
IGLL3P	blue	9.60558	-0.119298	0.460363	0.0564377	-0.0449026	0.359759	-0.0458694	0.0299808	-0.184405	0.904	0.535	0.658	1.243	0.271646	0.856	0.34	0.623	1.177	0.468521	0.855	0.552	0.511	1.432	0.799	0.394	0.476	1.339	1.09	0.79	0.577	2.062	1.074	0.826	0.568	2.031	0.777	0.55	0.341	1.775	0.702	0.4	0.308	1.601	0.737	0.384	0.37	1.466	0.62
MS4A4A	blue	38.1123	0.193021	0.815034	0.510716	-0.23197	0.0568636	0.390961	0.32099	-0.171183	1.063	0.707	0.773	1.462	0.150581	1.049	0.767	0.763	1.442	0.115205	0.801	0.399	0.478	1.342	0.828	0.474	0.494	1.387	1.035	0.915	0.547	1.958	1.117	0.734	0.591	2.112	1.653	0.238	0.717	3.813	1.586	0.273	0.695	3.62	1.302	0.45	0.657	2.581	1.169
IGLV4.60	blue	7.06868	0.0554473	0.470871	0.0806094	-0.15485	0.203051	0.133196	0.0468031	-0.0861599	0.73	0.054	0.53	1.005	1.26761	0.754	0.084	0.547	1.038	1.07572	0.854	0.548	0.51	1.429	0.907	0.711	0.541	1.52	0.764	0.409	0.404	1.446	0.887	0.713	0.469	1.677	0.522	0.138	0.221	1.233	0.521	0.137	0.221	1.23	0.729	0.367	0.366	1.45	0.719
RCSD1	blue	55.9595	-0.243379	0.903524	0.60941	0.0363963	0.169133	-0.0275602	0.544001	-0.482783	1.15	0.389	0.837	1.582	0.41005	1.166	0.345	0.848	1.603	0.462181	0.984	0.951	0.588	1.647	0.92	0.75	0.549	1.539	0.736	0.349	0.388	1.397	0.83	0.569	0.438	1.574	1.189	0.679	0.523	2.701	1.2	0.662	0.53	2.722	0.816	0.563	0.411	1.623	0.733
C10orf128	blue	42.1669	-0.262433	0.827741	0.695974	0.0296423	0.235834	0.0325115	0.646492	-0.576102	1.454	0.022	1.054	2.006	1.65758	1.429	0.03	1.036	1.971	1.52288	1.039	0.883	0.621	1.74	1.042	0.876	0.622	1.744	1.199	0.578	0.632	2.274	1.165	0.641	0.614	2.208	0.972	0.946	0.428	2.208	1.031	0.941	0.455	2.339	1.684	0.139	0.844	3.36	1.508
IFITM1	blue	6.33426	0.242676	0.441652	0.116683	-0.185848	-0.0936506	0.211996	-0.0871483	0.150639	0.711	0.038	0.515	0.981	1.42022	0.758	0.092	0.55	1.046	1.03621	0.647	0.101	0.385	1.089	0.724	0.223	0.43	1.217	1.349	0.36	0.71	2.56	1.616	0.142	0.852	3.066	0.671	0.352	0.289	1.557	0.608	0.245	0.263	1.405	1.091	0.803	0.551	2.162	1.021
PHGDH	blue	2.14302	0.120737	-0.388869	-0.193437	0.0146671	-0.254161	-0.050853	-0.116487	0.240276	1.111	0.516	0.808	1.527	0.28735	1.152	0.385	0.838	1.583	0.414539	1.068	0.802	0.638	1.788	1.164	0.564	0.695	1.948	0.873	0.676	0.461	1.652	1.01	0.976	0.534	1.909	0.919	0.84	0.405	2.086	0.902	0.804	0.398	2.044	0.962	0.912	0.486	1.906	1.051
CD300LF	blue	43.482	0.0634293	0.866658	0.425291	-0.0975913	0.106869	0.124246	0.13368	-0.0890677	0.799	0.169	0.58	1.1	0.772113	0.811	0.2	0.589	1.117	0.69897	0.87	0.596	0.519	1.456	0.855	0.553	0.511	1.433	0.752	0.383	0.396	1.427	0.887	0.714	0.468	1.683	0.405	0.048	0.166	0.991	0.391	0.039	0.16	0.955	0.855	0.657	0.429	1.703	0.771
MYO5A	blue	23.1238	-0.337196	0.678226	0.807841	0.135571	-0.0820484	-0.132698	0.698406	-0.514419	1.666	0.002	1.205	2.304	2.69897	1.625	0.003	1.175	2.246	2.52288	1.383	0.22	0.824	2.322	1.355	0.25	0.807	2.275	1.211	0.557	0.639	2.297	1.303	0.418	0.687	2.47	1.808	0.166	0.782	4.18	1.903	0.133	0.823	4.4	1.156	0.679	0.582	2.298	1.08
CD163L1	blue	2.15496	-0.0135803	0.359942	0.113666	-0.0483252	0.140203	0.0700868	0.0991528	-0.10507	0.912	0.572	0.664	1.254	0.242604	0.911	0.568	0.663	1.253	0.245652	1.025	0.925	0.612	1.716	1.063	0.815	0.635	1.78	0.642	0.179	0.337	1.225	0.648	0.188	0.34	1.235	1.696	0.217	0.733	3.923	1.586	0.281	0.686	3.666	0.649	0.223	0.324	1.3	0.639
C1orf162	blue	43.2605	-0.127608	0.843484	0.700466	0.0103672	-0.0753013	0.0243606	0.491095	-0.334794	1.179	0.311	0.857	1.622	0.50724	1.166	0.345	0.848	1.603	0.462181	1.034	0.898	0.618	1.731	1.055	0.839	0.63	1.766	0.853	0.626	0.451	1.616	0.99	0.975	0.523	1.872	0.848	0.698	0.37	1.947	0.809	0.615	0.355	1.847	0.962	0.911	0.485	1.907	0.921
HLA.DPB1	blue	29.7538	-0.0110121	0.785168	0.356461	-0.169134	0.182545	0.178178	0.290905	-0.268957	0.806	0.185	0.585	1.109	0.732828	0.774	0.115	0.562	1.065	0.939302	1.125	0.654	0.672	1.884	1.022	0.934	0.61	1.711	0.817	0.534	0.432	1.545	0.882	0.7	0.466	1.668	0.547	0.173	0.23	1.303	0.541	0.161	0.229	1.278	0.715	0.339	0.359	1.423	0.681
GIMAP2	blue	21.752	0.0505631	0.718263	0.334299	-0.157511	0.291435	0.287552	0.330238	-0.301945	1.014	0.933	0.737	1.393	0.0301184	0.976	0.882	0.71	1.342	0.0545314	0.89	0.658	0.532	1.49	0.859	0.562	0.513	1.437	1.264	0.473	0.666	2.397	1.193	0.589	0.629	2.262	1.367	0.46	0.597	3.13	1.418	0.406	0.622	3.235	1.069	0.848	0.54	2.118	1.11
C1QA	blue	49.1896	-0.0594257	0.884598	0.476315	-0.0443619	0.0576253	0.0560879	0.327003	-0.239249	0.945	0.727	0.687	1.299	0.138466	0.91	0.563	0.662	1.251	0.249492	0.874	0.609	0.522	1.464	0.856	0.555	0.511	1.434	0.561	0.082	0.293	1.077	0.615	0.143	0.321	1.179	0.969	0.94	0.427	2.2	0.915	0.831	0.404	2.073	0.987	0.97	0.498	1.955	0.988
C1QC	blue	40.0449	-0.00511783	0.83337	0.419576	-0.0776752	0.0551565	0.0780068	0.217193	-0.148768	0.841	0.287	0.611	1.157	0.542118	0.85	0.318	0.618	1.17	0.497573	0.746	0.269	0.444	1.254	0.761	0.302	0.454	1.278	0.762	0.406	0.402	1.447	0.829	0.566	0.437	1.572	0.617	0.259	0.266	1.429	0.585	0.209	0.253	1.352	1.024	0.947	0.516	2.029	0.995
BTN3A3	blue	15.605	-0.00132089	0.65015	0.176195	-0.139367	0.416754	0.199758	0.163842	-0.245615	0.844	0.296	0.613	1.16	0.528708	0.857	0.342	0.623	1.178	0.465974	0.771	0.324	0.46	1.293	0.69	0.16	0.411	1.157	1.02	0.951	0.54	1.927	0.961	0.904	0.509	1.817	0.418	0.056	0.171	1.021	0.457	0.084	0.188	1.111	1.215	0.576	0.613	2.408	1.23
ITGB2	blue	46.7708	0.0626157	0.872662	0.506764	-0.180194	0.0371852	0.199915	0.218592	-0.163679	0.802	0.177	0.582	1.105	0.752027	0.8	0.171	0.581	1.101	0.767004	0.776	0.337	0.463	1.302	0.729	0.231	0.434	1.223	0.888	0.716	0.469	1.682	0.939	0.848	0.497	1.777	0.486	0.101	0.205	1.152	0.546	0.168	0.231	1.29	0.918	0.807	0.461	1.828	0.825
TLR4	blue	31.5926	0.231385	0.768199	0.531309	-0.252626	-0.0005251	0.4063	0.241361	-0.105623	0.818	0.219	0.595	1.126	0.659556	0.836	0.273	0.608	1.151	0.563837	0.707	0.19	0.422	1.187	0.688	0.157	0.41	1.155	0.791	0.473	0.417	1.501	0.931	0.828	0.491	1.767	0.734	0.465	0.32	1.684	0.75	0.494	0.329	1.711	1.024	0.945	0.517	2.03	0.991
IL6R	blue	11.186	-0.244973	0.585383	0.405386	0.0310299	0.0957242	-0.0348176	0.398483	-0.411566	1.294	0.114	0.94	1.78	0.943095	1.243	0.182	0.903	1.71	0.739929	0.959	0.874	0.573	1.606	0.902	0.695	0.539	1.51	1.612	0.151	0.84	3.091	1.637	0.138	0.853	3.14	0.961	0.925	0.422	2.19	0.98	0.961	0.432	2.221	0.776	0.469	0.39	1.541	0.755
ERAP2	blue	1.96616	0.202438	0.361344	0.0518611	-0.196652	0.163396	0.24729	-0.00240458	0.0301818	0.966	0.833	0.703	1.328	0.079355	0.947	0.736	0.689	1.301	0.133122	1.01	0.971	0.603	1.689	1.049	0.855	0.627	1.756	1.728	0.1	0.9	3.317	1.594	0.161	0.831	3.058	0.672	0.353	0.29	1.556	0.629	0.279	0.272	1.455	0.794	0.51	0.4	1.576	0.872
PPP1R9A	blue	1.5836	-0.0448454	-0.337428	-0.118303	-0.00277115	-0.0404443	0.0193857	0.124234	-0.0582311	1.31	0.097	0.952	1.803	1.01323	1.331	0.079	0.967	1.832	1.10237	1.488	0.134	0.884	2.503	1.669	0.054	0.991	2.81	1.169	0.632	0.618	2.213	1.257	0.482	0.664	2.378	0.879	0.757	0.387	1.995	0.781	0.555	0.344	1.774	1.247	0.529	0.626	2.484	1.32
TOX2	blue	24.7121	-0.18508	0.739133	0.487213	0.0302778	0.0722455	-0.0449665	0.385088	-0.337046	0.999	0.996	0.727	1.373	0.00174066	0.996	0.981	0.725	1.369	0.00833099	0.944	0.826	0.564	1.58	0.897	0.679	0.536	1.502	0.916	0.786	0.485	1.73	1.043	0.897	0.552	1.971	0.623	0.269	0.269	1.442	0.644	0.304	0.279	1.49	0.478	0.041	0.235	0.971	0.44
KLRK1	blue	25.4194	0.193221	0.738518	0.219369	-0.224785	0.130054	0.344327	0.209574	-0.144977	0.735	0.059	0.533	1.012	1.22915	0.765	0.101	0.556	1.054	0.995679	1.022	0.934	0.61	1.711	1.139	0.62	0.68	1.907	0.604	0.126	0.317	1.151	0.589	0.108	0.309	1.123	0.534	0.154	0.225	1.266	0.5	0.114	0.212	1.181	1.097	0.791	0.554	2.173	1.183
ITPR1	blue	15.9809	-0.0998854	0.593856	0.636143	-0.092587	0.0348536	0.240194	0.730453	-0.542039	1.366	0.056	0.992	1.88	1.25181	1.193	0.279	0.867	1.642	0.554396	1.346	0.261	0.802	2.259	1.235	0.425	0.736	2.073	1.123	0.721	0.594	2.125	0.983	0.957	0.52	1.858	0.827	0.655	0.359	1.903	0.739	0.473	0.324	1.688	1.257	0.514	0.633	2.498	1.341
DDX58	blue	7.97936	0.207719	0.486308	0.192632	-0.135954	0.0687295	0.290586	0.0630545	0.0108882	0.939	0.698	0.683	1.291	0.156145	0.981	0.903	0.713	1.348	0.0443122	1.065	0.809	0.637	1.783	0.971	0.911	0.58	1.626	1.181	0.61	0.624	2.235	1.184	0.603	0.626	2.24	1.453	0.375	0.637	3.316	1.706	0.206	0.746	3.905	0.938	0.855	0.473	1.861	0.993
CD14	blue	35.5226	-0.0438666	0.780989	0.65008	-0.0356094	-0.120324	0.0636509	0.303809	-0.182763	0.953	0.769	0.693	1.311	0.114074	0.997	0.984	0.725	1.37	0.0070049	0.983	0.948	0.587	1.645	0.917	0.742	0.548	1.535	1.346	0.365	0.707	2.56	1.556	0.177	0.818	2.958	0.775	0.546	0.338	1.774	0.859	0.717	0.376	1.959	0.843	0.626	0.424	1.677	0.769
CD84	blue	56.8701	0.00646968	0.920796	0.565347	-0.078543	0.0692505	0.174664	0.372188	-0.267919	0.971	0.858	0.706	1.336	0.0665127	0.917	0.592	0.667	1.26	0.227678	0.751	0.277	0.448	1.259	0.795	0.384	0.474	1.332	0.738	0.353	0.389	1.401	0.909	0.769	0.479	1.724	0.618	0.262	0.267	1.431	0.638	0.294	0.276	1.476	0.864	0.678	0.435	1.719	0.786
SLC16A6	blue	8.78935	0.0180429	0.561242	0.368922	0.00793327	-0.109576	0.0207755	0.114305	-0.0149435	1.014	0.932	0.738	1.394	0.0305841	0.999	0.993	0.727	1.372	0.00305075	0.831	0.483	0.497	1.392	0.824	0.462	0.492	1.38	1.321	0.398	0.692	2.521	1.338	0.376	0.702	2.55	0.869	0.74	0.379	1.993	0.791	0.578	0.347	1.806	0.763	0.446	0.38	1.532	0.654
C12orf35	blue	1.28338	0.166583	0.336489	0.0438355	-0.0218267	0.0726546	0.295428	0.00669539	-0.0507919	1.058	0.73	0.769	1.454	0.136677	1.008	0.959	0.734	1.386	0.0181814	1.013	0.961	0.605	1.695	1.071	0.795	0.639	1.793	0.959	0.898	0.508	1.812	0.93	0.823	0.492	1.757	1.159	0.725	0.511	2.628	1.048	0.91	0.462	2.377	1.228	0.558	0.618	2.438	1.21
GAPT	blue	19.6185	-0.145547	0.660755	0.447732	-0.093063	0.281376	0.147517	0.500357	-0.478319	1.032	0.844	0.751	1.419	0.0736576	1.026	0.875	0.746	1.41	0.0579919	1.115	0.679	0.665	1.869	1.226	0.439	0.732	2.055	0.518	0.048	0.27	0.993	0.516	0.047	0.269	0.991	0.606	0.243	0.262	1.405	0.623	0.269	0.27	1.441	1.388	0.353	0.695	2.77	1.449
X1.Mar	blue	53.8561	-0.0954954	0.902113	0.612061	-0.0852062	0.089524	0.106998	0.489389	-0.37653	0.964	0.819	0.701	1.325	0.0867161	0.988	0.942	0.719	1.358	0.0259491	1.068	0.803	0.638	1.788	1.013	0.962	0.605	1.695	0.882	0.699	0.466	1.668	0.93	0.823	0.491	1.759	0.722	0.44	0.317	1.649	0.816	0.629	0.358	1.861	0.7	0.31	0.351	1.395	0.63
PPP3CC	blue	15.4443	0.00343464	0.660804	0.585147	-0.0483262	-0.199674	0.0978328	0.390299	-0.189134	1.568	0.006	1.136	2.164	2.22185	1.48	0.017	1.073	2.042	1.76955	1.116	0.677	0.666	1.868	1.024	0.928	0.612	1.714	1.561	0.181	0.813	3	1.624	0.144	0.847	3.113	1.254	0.589	0.551	2.854	1.301	0.529	0.573	2.954	1.303	0.449	0.657	2.582	1.284
AKR1B1	blue	7.03939	-0.0913686	0.498153	0.509286	-0.00936918	-0.168194	0.0132427	0.360461	-0.215398	1.35	0.066	0.981	1.858	1.18046	1.414	0.033	1.028	1.947	1.48149	1.048	0.859	0.626	1.754	1.133	0.636	0.677	1.896	1.387	0.322	0.726	2.65	1.541	0.188	0.809	2.938	1.618	0.255	0.707	3.707	1.488	0.345	0.652	3.398	0.587	0.14	0.29	1.191	0.588
MAFB	blue	35.9035	-0.136261	0.797367	0.738918	0.0538124	-0.117657	0.0392664	0.502747	-0.343077	1.072	0.668	0.78	1.474	0.175224	1.046	0.783	0.761	1.437	0.106238	0.898	0.681	0.536	1.503	0.816	0.44	0.487	1.367	0.978	0.947	0.517	1.85	1.038	0.908	0.55	1.962	0.892	0.785	0.393	2.023	0.9	0.801	0.397	2.042	1.399	0.338	0.704	2.777	1.373
AMICA1	blue	35.7101	-0.226907	0.800899	0.502111	0.0106352	0.264888	-0.00761412	0.420904	-0.450161	1.1	0.559	0.8	1.512	0.252588	1.082	0.626	0.787	1.488	0.203426	0.936	0.8	0.559	1.566	0.978	0.932	0.584	1.637	1.047	0.887	0.554	1.981	1	1	0.529	1.891	0.583	0.207	0.252	1.348	0.659	0.328	0.285	1.522	0.677	0.273	0.337	1.359	0.582
KLHL6	blue	51.9953	-0.0114567	0.904821	0.45883	-0.111396	0.213442	0.176459	0.315928	-0.300178	1.038	0.817	0.755	1.427	0.0877779	0.987	0.936	0.718	1.356	0.0287242	0.932	0.789	0.557	1.56	0.856	0.554	0.511	1.434	0.943	0.857	0.499	1.782	0.955	0.887	0.505	1.804	0.635	0.289	0.274	1.471	0.643	0.302	0.278	1.487	0.842	0.625	0.423	1.676	0.738
LAPTM5	blue	52.1484	0.0532335	0.894007	0.545365	-0.118886	-0.0220658	0.145317	0.218807	-0.131083	1.012	0.944	0.736	1.391	0.025028	1.069	0.679	0.778	1.47	0.16813	0.987	0.96	0.59	1.652	0.995	0.984	0.594	1.665	0.984	0.96	0.519	1.865	1.215	0.55	0.642	2.299	1.19	0.681	0.519	2.732	1.146	0.744	0.505	2.597	0.71	0.335	0.354	1.426	0.645
FAM26F	blue	31.142	0.223241	0.790013	0.308423	-0.264743	-0.049941	0.296207	0.113966	0.00308758	0.734	0.059	0.532	1.012	1.22915	0.78	0.129	0.566	1.075	0.88941	0.775	0.334	0.462	1.301	0.832	0.485	0.495	1.396	0.872	0.675	0.46	1.653	1.098	0.775	0.58	2.076	0.524	0.142	0.221	1.241	0.525	0.141	0.222	1.239	1.123	0.74	0.566	2.226	1.184
HOXB7	blue	1.34237	0.0331814	-0.335381	-0.264907	-0.0118097	0.0307381	-0.0236155	-0.203307	0.160315	0.847	0.307	0.616	1.165	0.512862	0.865	0.372	0.629	1.19	0.429457	1.019	0.943	0.609	1.705	1.053	0.844	0.629	1.763	1.005	0.988	0.531	1.902	0.945	0.861	0.499	1.787	1.308	0.523	0.573	2.985	1.179	0.695	0.517	2.693	1.294	0.461	0.652	2.57	1.293
ARHGAP30	blue	62.871	-0.145334	0.948921	0.562035	-0.0401065	0.12325	0.017156	0.375602	-0.345296	1.088	0.604	0.791	1.496	0.218963	1.095	0.576	0.797	1.505	0.239578	1.177	0.535	0.703	1.973	1.215	0.46	0.725	2.035	0.982	0.956	0.519	1.858	1.104	0.761	0.584	2.088	0.772	0.54	0.337	1.766	0.798	0.591	0.35	1.819	0.952	0.889	0.478	1.897	0.775
GIMAP1	blue	52.4397	-0.183993	0.884322	0.655999	-0.0687433	0.11837	0.0836742	0.606601	-0.49625	1.188	0.289	0.864	1.635	0.539102	1.123	0.475	0.817	1.545	0.323306	0.881	0.63	0.526	1.475	0.861	0.57	0.514	1.442	1.269	0.467	0.668	2.409	1.258	0.482	0.663	2.386	0.731	0.458	0.32	1.672	0.758	0.511	0.332	1.73	1.154	0.682	0.582	2.286	1.127
CLEC12A	blue	24.4851	0.0745008	0.743652	0.440902	-0.100318	-0.00508942	0.171334	0.219371	-0.122511	0.68	0.019	0.493	0.938	1.72125	0.728	0.053	0.528	1.003	1.27572	0.645	0.097	0.384	1.083	0.677	0.14	0.403	1.137	0.625	0.153	0.327	1.191	0.713	0.303	0.374	1.358	0.773	0.542	0.339	1.766	0.806	0.607	0.353	1.838	1.042	0.907	0.523	2.074	0.994
RGS1	blue	25.2887	-0.151144	0.742894	0.490353	0.0502342	0.0426943	-0.0339	0.379417	-0.308714	1.115	0.504	0.811	1.533	0.297569	1.148	0.395	0.835	1.578	0.403403	1.146	0.604	0.684	1.921	1.16	0.574	0.692	1.943	0.833	0.574	0.44	1.575	0.929	0.82	0.491	1.756	0.997	0.995	0.439	2.267	0.971	0.945	0.429	2.202	1.232	0.55	0.622	2.441	1.188
KCNJ15	blue	3.92421	-0.0239634	0.452905	0.260533	-0.167658	0.235901	0.130348	0.166355	-0.232257	1.087	0.607	0.791	1.494	0.216811	1.067	0.691	0.776	1.466	0.160522	0.826	0.467	0.493	1.384	0.848	0.532	0.506	1.421	1.222	0.539	0.644	2.318	1.151	0.666	0.607	2.183	0.749	0.494	0.328	1.712	0.803	0.601	0.352	1.831	0.826	0.588	0.414	1.648	0.67
DOK3	blue	44.9813	-0.134232	0.864377	0.565991	0.00233769	0.0312327	-0.0272799	0.284367	-0.246873	0.968	0.843	0.704	1.331	0.0741724	0.961	0.806	0.699	1.321	0.093665	1.189	0.511	0.71	1.993	1.145	0.607	0.683	1.919	0.734	0.343	0.387	1.392	0.793	0.477	0.418	1.504	0.723	0.444	0.316	1.657	0.777	0.548	0.34	1.772	0.884	0.725	0.444	1.759	0.773
CD274	blue	18.7777	0.307251	0.659499	0.194858	-0.125451	-0.0706442	0.238592	-0.160323	0.212684	0.797	0.163	0.579	1.096	0.787812	0.819	0.219	0.595	1.126	0.659556	1.14	0.619	0.68	1.91	1.099	0.721	0.656	1.841	0.961	0.902	0.508	1.817	1.06	0.857	0.561	2.004	0.684	0.376	0.295	1.587	0.631	0.282	0.273	1.459	0.559	0.109	0.274	1.139	0.531
IFI30	blue	19.8221	0.138773	0.683802	0.243676	-0.0932353	-0.00605677	0.101327	-0.109901	0.119946	0.733	0.058	0.532	1.011	1.23657	0.753	0.082	0.546	1.037	1.08619	1.05	0.853	0.627	1.759	1.057	0.833	0.631	1.77	0.868	0.665	0.458	1.646	1.003	0.994	0.53	1.896	0.531	0.15	0.224	1.257	0.552	0.175	0.234	1.303	0.655	0.234	0.327	1.314	0.585
GLIPR2	blue	33.5123	-0.154065	0.779181	0.770299	-0.0309866	-0.029397	0.0460366	0.611035	-0.424282	1.191	0.283	0.866	1.637	0.548214	1.166	0.344	0.848	1.604	0.463442	0.87	0.595	0.52	1.456	0.842	0.514	0.503	1.41	1.23	0.526	0.649	2.331	1.323	0.391	0.698	2.509	0.614	0.254	0.265	1.42	0.666	0.342	0.288	1.54	1.196	0.609	0.602	2.376	1.109
TMC8	blue	10.9507	-0.305956	0.584642	0.382564	0.170012	0.0790296	-0.237326	0.312535	-0.319313	1.339	0.074	0.972	1.844	1.13077	1.349	0.067	0.979	1.859	1.17393	1.9	0.018	1.117	3.233	1.868	0.021	1.097	3.179	0.998	0.996	0.528	1.889	0.949	0.873	0.502	1.796	0.714	0.426	0.312	1.636	1.012	0.977	0.446	2.296	1.804	0.093	0.906	3.59	1.628
UBE2L6	blue	15.8225	0.274577	0.598836	0.0368272	-0.224091	0.0320955	0.228745	-0.129098	0.179918	0.695	0.027	0.504	0.959	1.56864	0.721	0.046	0.523	0.994	1.33724	0.705	0.187	0.42	1.185	0.71	0.195	0.422	1.192	1.354	0.355	0.712	2.574	1.387	0.317	0.731	2.63	0.521	0.14	0.22	1.238	0.492	0.105	0.208	1.161	1.298	0.455	0.655	2.573	1.38
KIAA1244	blue	2.40779	-0.110916	-0.390881	-0.323156	0.0532523	0.188275	-0.094293	-0.137077	0.00888807	0.729	0.053	0.529	1.003	1.27572	0.721	0.045	0.523	0.993	1.34679	1.145	0.608	0.683	1.918	1.158	0.579	0.69	1.943	0.885	0.708	0.468	1.673	0.912	0.777	0.483	1.723	0.593	0.222	0.257	1.372	0.497	0.103	0.215	1.152	0.948	0.878	0.478	1.88	0.901
PPP1R16B	blue	34.5508	-0.315539	0.776742	0.498462	0.231169	0.123252	-0.153695	0.520101	-0.482034	1.405	0.038	1.019	1.937	1.42022	1.417	0.033	1.028	1.954	1.48149	1.331	0.281	0.792	2.239	1.367	0.239	0.813	2.299	1.109	0.75	0.586	2.1	1.108	0.753	0.586	2.095	0.966	0.934	0.425	2.195	0.97	0.943	0.428	2.2	0.921	0.813	0.465	1.824	0.927
HPSE	blue	6.97287	0.300911	0.479563	0.213195	-0.121781	0.00964262	0.279436	-0.0970236	0.185662	0.671	0.015	0.486	0.926	1.82391	0.679	0.019	0.492	0.937	1.72125	0.81	0.424	0.483	1.358	0.798	0.393	0.476	1.338	0.654	0.201	0.341	1.255	0.733	0.349	0.382	1.405	0.802	0.603	0.349	1.842	0.691	0.38	0.303	1.576	0.642	0.212	0.32	1.287	0.598
NLRC5	blue	17.0841	0.0835336	0.648468	0.151098	0.0471116	0.199756	0.0724045	0.00245067	-0.00560819	0.851	0.32	0.618	1.17	0.49485	0.862	0.362	0.627	1.186	0.441291	0.817	0.444	0.487	1.37	0.739	0.251	0.441	1.238	1.114	0.739	0.589	2.109	1.183	0.606	0.625	2.238	0.414	0.052	0.17	1.009	0.391	0.038	0.161	0.95	0.978	0.95	0.493	1.941	0.924
KCNH8	blue	1.25362	-0.00622302	-0.340005	-0.116703	0.188631	-0.0435722	-0.0387748	0.00745287	0.0352559	0.851	0.322	0.619	1.171	0.492144	0.82	0.221	0.596	1.127	0.655608	0.772	0.326	0.461	1.293	0.781	0.349	0.466	1.309	1.203	0.575	0.63	2.297	1.211	0.557	0.639	2.297	0.996	0.993	0.438	2.268	1.003	0.994	0.442	2.275	0.58	0.121	0.291	1.155	0.516
ARHGAP9	blue	54.3009	-0.0929204	0.918213	0.541119	0.00333093	0.094885	0.0631291	0.347991	-0.308439	1.158	0.368	0.842	1.592	0.434152	1.187	0.291	0.863	1.633	0.536107	1.055	0.837	0.63	1.767	1.066	0.807	0.637	1.785	0.963	0.907	0.509	1.822	1.047	0.887	0.554	1.98	0.899	0.798	0.396	2.039	0.984	0.97	0.434	2.232	1.133	0.721	0.571	2.247	0.953
FKBP5	blue	8.45537	0.13263	0.552597	0.428051	-0.0605217	-0.304721	0.189731	0.344518	-0.0861209	1.271	0.141	0.924	1.749	0.850781	1.151	0.388	0.837	1.582	0.411168	1.521	0.115	0.903	2.562	1.464	0.151	0.87	2.464	1.049	0.884	0.555	1.983	1.031	0.926	0.545	1.948	1.738	0.195	0.753	4.01	1.401	0.423	0.614	3.199	1.215	0.578	0.612	2.411	1.269
LPXN	blue	54.5913	-0.119961	0.917314	0.503183	0.00152849	0.147235	0.0490982	0.372302	-0.356664	1.051	0.76	0.765	1.445	0.119186	1.043	0.797	0.759	1.433	0.0985417	0.842	0.513	0.503	1.41	0.858	0.562	0.512	1.438	0.964	0.909	0.51	1.822	1.029	0.93	0.545	1.944	1.116	0.793	0.492	2.532	1.164	0.716	0.514	2.639	0.934	0.846	0.47	1.858	0.794
CD96	blue	25.7826	0.174844	0.740783	0.212939	-0.171207	0.0476608	0.240973	0.117199	-0.0500476	0.882	0.44	0.641	1.213	0.356547	0.906	0.544	0.659	1.246	0.264401	0.888	0.651	0.53	1.487	0.994	0.982	0.594	1.665	0.967	0.918	0.511	1.829	0.973	0.932	0.515	1.837	0.817	0.635	0.356	1.878	0.77	0.534	0.337	1.756	0.83	0.594	0.418	1.647	0.841
CX3CL1	blue	2.34759	-0.135221	0.374117	0.188896	0.0474029	-0.0923706	-0.103809	0.148175	-0.138484	1.395	0.041	1.013	1.921	1.38722	1.417	0.032	1.03	1.951	1.49485	1.317	0.295	0.786	2.208	1.478	0.138	0.882	2.479	1.22	0.542	0.643	2.314	1.176	0.618	0.622	2.224	0.943	0.889	0.415	2.142	0.989	0.978	0.436	2.242	1.021	0.953	0.514	2.027	0.951
FAM55C	blue	12.0704	-0.429399	0.533288	0.479203	0.152274	0.0420822	-0.242804	0.598477	-0.527327	1.227	0.208	0.892	1.688	0.681937	1.214	0.234	0.882	1.67	0.630784	1.729	0.042	1.021	2.928	1.766	0.035	1.042	2.993	0.548	0.068	0.287	1.046	0.686	0.251	0.36	1.306	0.473	0.088	0.2	1.118	0.44	0.062	0.186	1.04	1.158	0.675	0.583	2.298	1.083
CD72	blue	39.4446	0.00600627	0.842858	0.492276	-0.102365	-0.0200802	0.151214	0.348616	-0.23799	1.03	0.855	0.749	1.416	0.0680339	1.009	0.956	0.734	1.387	0.0195421	0.885	0.641	0.528	1.481	0.951	0.847	0.568	1.591	1.125	0.719	0.594	2.128	1.185	0.602	0.626	2.241	0.666	0.343	0.288	1.543	0.646	0.307	0.279	1.493	0.923	0.818	0.464	1.833	0.892
P2RY10	blue	30.3969	0.168232	0.777184	0.261771	-0.249945	0.210718	0.386639	0.233551	-0.216978	0.856	0.34	0.622	1.178	0.468521	0.878	0.423	0.638	1.207	0.37366	0.906	0.706	0.541	1.516	0.939	0.81	0.561	1.572	0.988	0.969	0.523	1.866	1.059	0.859	0.561	2.002	0.518	0.134	0.219	1.223	0.516	0.131	0.219	1.218	1.019	0.958	0.514	2.018	0.919
PRDM1	blue	22.1532	-0.0890961	0.721436	0.388792	0.0010569	0.196803	0.0110152	0.150647	-0.207728	0.864	0.369	0.628	1.188	0.432974	0.915	0.583	0.665	1.258	0.234331	0.852	0.543	0.508	1.428	0.856	0.554	0.51	1.435	1.276	0.455	0.673	2.42	1.425	0.279	0.751	2.702	0.76	0.515	0.333	1.735	0.824	0.646	0.361	1.881	0.612	0.174	0.301	1.243	0.576
ATP6V1C2	blue	2.22189	0.065933	-0.391576	-0.276253	0.0751269	-0.0981441	-0.068173	-0.284654	0.229821	0.793	0.155	0.576	1.092	0.809668	0.805	0.182	0.585	1.107	0.739929	0.598	0.056	0.353	1.014	0.618	0.073	0.365	1.046	0.903	0.753	0.477	1.708	0.882	0.7	0.466	1.669	1.367	0.458	0.599	3.123	1.282	0.555	0.562	2.924	1.244	0.534	0.625	2.476	1.217
CLEC7A	blue	30.5105	0.340006	0.74231	0.486913	-0.283896	-0.120918	0.448396	0.113466	0.0375122	0.823	0.232	0.597	1.133	0.634512	0.863	0.364	0.627	1.187	0.438899	0.565	0.034	0.333	0.958	0.568	0.035	0.335	0.962	0.928	0.819	0.49	1.758	1.087	0.797	0.575	2.057	0.668	0.353	0.285	1.564	0.678	0.363	0.293	1.567	1.105	0.776	0.557	2.19	1.048
CYSLTR1	blue	42.3127	-0.163318	0.821849	0.56213	-0.0637392	0.218692	0.134416	0.61242	-0.53004	1.221	0.221	0.887	1.68	0.655608	1.22	0.223	0.886	1.678	0.651695	0.845	0.521	0.505	1.414	0.929	0.78	0.555	1.556	0.964	0.909	0.51	1.821	1.063	0.851	0.563	2.009	1.009	0.984	0.444	2.293	1.027	0.949	0.453	2.33	1.514	0.237	0.762	3.008	1.406
JAK3	blue	29.8749	-0.255757	0.775742	0.533006	0.188158	-0.0563691	-0.203284	0.317874	-0.266378	1.136	0.431	0.827	1.562	0.365523	1.167	0.342	0.849	1.604	0.465974	1.164	0.563	0.695	1.951	1.146	0.606	0.684	1.92	0.942	0.853	0.498	1.779	1.016	0.961	0.538	1.92	0.945	0.892	0.416	2.145	1.004	0.992	0.443	2.276	0.857	0.66	0.431	1.706	0.866
ETS1	blue	25.843	0.0310927	0.760465	0.60173	-0.100535	-0.0317986	0.209832	0.305584	-0.207059	1.154	0.378	0.839	1.587	0.422508	1.167	0.342	0.849	1.604	0.465974	0.928	0.777	0.554	1.554	0.917	0.743	0.548	1.536	0.91	0.771	0.481	1.72	1.026	0.938	0.543	1.937	1.356	0.469	0.595	3.092	1.351	0.472	0.595	3.066	0.83	0.595	0.417	1.652	0.826
IL12RB1	blue	37.0538	-0.0302199	0.835186	0.322161	-0.100175	0.11436	0.00935025	0.119762	-0.116435	0.807	0.189	0.586	1.111	0.723538	0.832	0.258	0.604	1.145	0.58838	1.035	0.894	0.619	1.733	1.028	0.915	0.615	1.721	0.641	0.177	0.336	1.223	0.758	0.4	0.398	1.444	0.62	0.269	0.266	1.446	0.621	0.266	0.268	1.438	0.839	0.618	0.421	1.671	0.817
GIMAP5	blue	50.8049	-0.284486	0.879136	0.542071	0.000207476	0.206249	-0.0674921	0.540626	-0.504938	1.332	0.08	0.967	1.835	1.09691	1.279	0.132	0.929	1.762	0.879426	1.026	0.921	0.613	1.718	0.987	0.959	0.589	1.652	1.351	0.361	0.709	2.573	1.358	0.352	0.713	2.588	0.98	0.961	0.432	2.224	0.952	0.906	0.42	2.157	0.974	0.939	0.491	1.932	0.921
FCRL5	blue	15.9775	-0.229258	0.560252	0.192052	0.0605779	0.227136	-0.160329	0.169418	-0.270998	0.79	0.148	0.574	1.087	0.829738	0.754	0.083	0.548	1.038	1.08092	0.8	0.396	0.478	1.339	0.764	0.306	0.456	1.28	1.039	0.905	0.55	1.966	1.098	0.774	0.581	2.075	0.787	0.57	0.345	1.797	0.724	0.443	0.317	1.652	0.768	0.452	0.387	1.528	0.627
IKZF3	blue	16.6848	-0.0991357	0.649435	0.162558	0.0309143	0.115759	-0.0708837	0.158934	-0.163243	1.037	0.821	0.755	1.426	0.0856568	1.016	0.923	0.739	1.396	0.0347983	0.862	0.571	0.514	1.443	0.864	0.58	0.515	1.449	1.142	0.683	0.604	2.16	1.074	0.825	0.568	2.031	0.506	0.121	0.214	1.196	0.512	0.127	0.217	1.21	0.954	0.893	0.482	1.891	0.94
MS4A6A	blue	47.3283	-0.0382365	0.859548	0.5945	-0.0622219	0.128525	0.216823	0.520759	-0.398331	1.163	0.352	0.846	1.6	0.453457	1.146	0.402	0.833	1.575	0.395774	0.992	0.975	0.592	1.661	0.994	0.98	0.593	1.663	0.872	0.673	0.461	1.649	0.912	0.776	0.482	1.723	1.152	0.736	0.507	2.616	1.225	0.627	0.54	2.777	1.166	0.659	0.588	2.312	1.133
ZDHHC11	blue	0.944189	-0.0744606	-0.322338	-0.181072	0.213326	-0.0988015	-0.119532	-0.0749947	0.0619561	1.173	0.327	0.853	1.613	0.485452	1.172	0.329	0.852	1.612	0.482804	1.181	0.528	0.705	1.978	1.152	0.59	0.688	1.931	1.074	0.826	0.567	2.034	0.988	0.97	0.522	1.869	1.253	0.59	0.551	2.848	1.152	0.735	0.508	2.613	0.993	0.983	0.501	1.967	1.039
SGK1	blue	2.99263	-0.151955	0.411063	0.256849	-0.0472111	0.268148	0.0244422	0.206911	-0.291349	0.891	0.477	0.648	1.225	0.321482	0.862	0.359	0.627	1.185	0.444906	0.984	0.951	0.588	1.647	0.853	0.545	0.509	1.428	0.74	0.356	0.39	1.403	0.809	0.516	0.427	1.534	1.069	0.872	0.471	2.427	1.192	0.675	0.525	2.702	0.617	0.183	0.304	1.255	0.518
TAP2	blue	7.01156	0.242342	0.458993	0.00931192	-0.0881898	-0.0546303	0.111461	-0.238685	0.264451	0.607	0.003	0.439	0.84	2.52288	0.618	0.004	0.447	0.854	2.39794	0.833	0.489	0.498	1.396	0.818	0.446	0.488	1.371	0.709	0.291	0.374	1.344	0.754	0.388	0.398	1.43	0.664	0.339	0.287	1.537	0.641	0.299	0.277	1.483	0.591	0.147	0.291	1.202	0.582
SRGN	blue	33.677	0.210054	0.770282	0.521221	-0.208021	-0.0673041	0.3303	0.191227	-0.0638663	0.854	0.331	0.62	1.174	0.480172	0.887	0.462	0.645	1.22	0.335358	0.878	0.62	0.524	1.47	0.84	0.508	0.502	1.407	1.034	0.918	0.546	1.957	1.128	0.711	0.596	2.133	0.77	0.537	0.337	1.763	0.895	0.793	0.392	2.044	0.881	0.719	0.443	1.753	0.783
GLCCI1	blue	9.72133	-0.156645	0.5064	0.292147	0.106737	0.0599363	-0.0194222	0.401521	-0.332	1.076	0.651	0.783	1.479	0.186419	1.072	0.667	0.78	1.474	0.175874	1.26	0.38	0.752	2.111	1.213	0.463	0.724	2.033	1.235	0.518	0.651	2.342	1.295	0.428	0.683	2.456	0.581	0.204	0.251	1.345	0.591	0.219	0.256	1.367	0.969	0.927	0.489	1.919	1.098
GAB3	blue	33.7627	-0.373443	0.780694	0.645549	0.217669	0.0277886	-0.196822	0.604918	-0.516688	1.556	0.007	1.127	2.148	2.1549	1.461	0.021	1.059	2.016	1.67778	1.634	0.066	0.969	2.757	1.433	0.178	0.849	2.416	1.239	0.512	0.653	2.352	1.2	0.577	0.633	2.275	1.392	0.433	0.609	3.184	1.49	0.344	0.653	3.399	0.867	0.683	0.437	1.718	0.802
IGKV1D.8	blue	10.7926	0.0130158	0.517987	0.134658	-0.155944	0.191396	0.10142	0.0882676	-0.127928	0.953	0.768	0.694	1.31	0.114639	0.967	0.836	0.704	1.329	0.0777937	1.099	0.72	0.656	1.84	1.174	0.541	0.701	1.966	0.93	0.823	0.492	1.757	0.996	0.991	0.527	1.883	0.621	0.266	0.269	1.437	0.636	0.289	0.275	1.469	0.544	0.086	0.272	1.09	0.551
CHST11	blue	28.7658	-0.0622903	0.759866	0.685921	-0.0375984	-0.230907	0.08218	0.420836	-0.265716	1.232	0.2	0.895	1.696	0.69897	1.241	0.185	0.902	1.706	0.732828	1.085	0.756	0.648	1.817	1.024	0.929	0.611	1.715	1.416	0.287	0.746	2.69	1.711	0.1	0.901	3.249	1.177	0.698	0.517	2.68	1.287	0.546	0.567	2.918	0.879	0.714	0.441	1.75	0.751
LST1	blue	48.1225	-0.0566454	0.87339	0.559319	-0.111412	0.102147	0.0939917	0.323943	-0.275044	0.898	0.508	0.653	1.235	0.294136	0.882	0.438	0.641	1.212	0.358526	0.997	0.991	0.595	1.669	1.03	0.911	0.615	1.725	0.76	0.401	0.4	1.443	0.837	0.586	0.441	1.588	0.703	0.405	0.307	1.61	0.707	0.41	0.31	1.614	1.185	0.628	0.597	2.353	0.976
PKHD1L1	blue	12.9048	-0.00834101	0.54263	0.188364	-0.177368	0.256062	0.206061	0.242852	-0.277696	0.908	0.553	0.661	1.248	0.257275	0.895	0.494	0.651	1.23	0.306273	1.115	0.679	0.665	1.869	1.156	0.581	0.69	1.938	0.728	0.331	0.384	1.381	0.676	0.23	0.356	1.282	0.75	0.495	0.328	1.714	0.752	0.498	0.33	1.715	0.943	0.867	0.476	1.869	0.831
PLEKHO1	blue	27.2989	-0.295291	0.713036	0.808628	0.111075	-0.150622	-0.0965141	0.73524	-0.501899	1.287	0.122	0.935	1.77	0.91364	1.28	0.13	0.93	1.76	0.886057	1.299	0.322	0.774	2.179	1.239	0.418	0.738	2.079	0.932	0.829	0.494	1.761	1.186	0.599	0.628	2.242	1.171	0.707	0.515	2.661	1.213	0.644	0.535	2.75	1.62	0.171	0.812	3.234	1.585
HCST	blue	54.8918	-0.0652934	0.921365	0.570012	-0.0714792	0.0472056	0.0841913	0.400259	-0.305067	1.062	0.712	0.772	1.46	0.14752	1.037	0.822	0.755	1.426	0.0851282	1.22	0.45	0.728	2.045	1.214	0.461	0.725	2.034	1.242	0.507	0.654	2.359	1.286	0.441	0.678	2.439	0.722	0.439	0.316	1.647	0.832	0.663	0.365	1.899	1.302	0.45	0.657	2.581	1.062
NPL	blue	19.4309	0.0240642	0.692655	0.33458	-0.0382307	-0.0152847	0.0995855	0.138313	-0.0966231	0.83	0.253	0.603	1.142	0.596879	0.797	0.162	0.579	1.096	0.790485	0.516	0.014	0.304	0.874	0.521	0.015	0.307	0.883	1.532	0.197	0.801	2.928	1.396	0.311	0.732	2.662	1.005	0.99	0.442	2.287	0.937	0.876	0.413	2.125	0.783	0.485	0.394	1.557	0.775
FYB	blue	53.5604	0.0765977	0.913879	0.498798	-0.142756	0.0253368	0.241634	0.301905	-0.204707	0.945	0.729	0.688	1.3	0.137272	0.953	0.764	0.693	1.309	0.116907	0.766	0.311	0.457	1.284	0.791	0.375	0.472	1.327	0.982	0.956	0.519	1.858	1.097	0.777	0.58	2.074	0.74	0.475	0.324	1.689	0.761	0.516	0.334	1.736	0.98	0.955	0.495	1.942	1.031
DOCK8	blue	49.9296	-0.0563714	0.904798	0.486517	-0.0934441	0.182919	0.150479	0.34655	-0.331144	0.876	0.415	0.637	1.204	0.381952	0.857	0.343	0.623	1.179	0.464706	0.88	0.628	0.526	1.474	0.875	0.612	0.523	1.466	0.74	0.357	0.39	1.404	0.849	0.617	0.448	1.61	0.591	0.219	0.256	1.366	0.63	0.28	0.273	1.457	0.9	0.764	0.452	1.791	0.726
GBP1	blue	23.6122	0.252281	0.706538	0.256564	-0.118724	-0.0308385	0.24892	-0.0146911	0.108913	0.717	0.042	0.52	0.989	1.37675	0.769	0.108	0.558	1.059	0.966576	0.628	0.08	0.373	1.058	0.65	0.106	0.386	1.096	1.007	0.982	0.532	1.909	1.105	0.758	0.585	2.089	1.061	0.888	0.464	2.428	0.997	0.995	0.44	2.261	0.871	0.695	0.437	1.736	0.95
MDFIC	blue	18.4955	-0.296448	0.645207	0.770547	0.0593748	0.00684194	-0.0335342	0.711099	-0.54335	1.447	0.024	1.049	1.995	1.61979	1.396	0.042	1.012	1.926	1.37675	0.981	0.941	0.586	1.641	1.008	0.977	0.602	1.686	0.987	0.969	0.522	1.868	0.973	0.934	0.514	1.841	1.331	0.497	0.583	3.039	1.453	0.375	0.637	3.316	0.968	0.926	0.487	1.923	0.892
KIAA1949	blue	26.3562	-0.222736	0.728346	0.719299	0.119525	-0.20491	-0.137623	0.460864	-0.296552	1.213	0.235	0.882	1.668	0.628932	1.209	0.242	0.879	1.663	0.616185	1.766	0.034	1.043	2.99	1.64	0.066	0.968	2.777	0.867	0.661	0.458	1.64	0.928	0.819	0.491	1.755	1.068	0.874	0.471	2.423	1.231	0.618	0.543	2.793	1.09	0.805	0.55	2.16	0.926
ANKRD44	blue	49.106	-0.309971	0.870907	0.598473	0.107115	0.216362	-0.0788295	0.584956	-0.547656	1.266	0.149	0.919	1.742	0.826814	1.207	0.248	0.877	1.662	0.605548	1.303	0.316	0.776	2.187	1.22	0.451	0.727	2.048	0.908	0.766	0.481	1.715	0.921	0.799	0.487	1.739	0.898	0.797	0.396	2.036	0.906	0.814	0.4	2.055	0.668	0.251	0.335	1.33	0.639
LIPA	blue	22.0579	0.0461509	0.715561	0.357663	-0.134058	0.222678	0.243619	0.240837	-0.242013	0.939	0.697	0.683	1.291	0.156767	0.936	0.683	0.681	1.287	0.165579	0.848	0.532	0.507	1.421	0.855	0.551	0.51	1.432	1.027	0.936	0.543	1.941	1.048	0.886	0.554	1.98	1.154	0.732	0.509	2.618	1.219	0.636	0.537	2.763	1.004	0.991	0.507	1.989	0.893
CTSS	blue	15.7495	-0.0832642	0.663389	0.217959	-0.0667867	0.393673	0.0758623	0.116798	-0.229544	0.697	0.028	0.506	0.961	1.55284	0.658	0.011	0.477	0.907	1.95861	0.89	0.658	0.532	1.49	0.926	0.769	0.553	1.55	0.708	0.292	0.373	1.346	0.599	0.117	0.316	1.138	0.548	0.159	0.237	1.267	0.616	0.257	0.266	1.424	0.979	0.953	0.491	1.953	0.792
PAG1	blue	4.43584	-0.176316	0.455064	0.302601	0.19332	0.0802219	-0.117384	0.136769	-0.16875	1.068	0.687	0.777	1.468	0.163043	1.084	0.62	0.789	1.49	0.207608	0.745	0.265	0.443	1.25	0.747	0.269	0.445	1.253	1.455	0.255	0.763	2.775	1.569	0.171	0.823	2.989	0.865	0.728	0.381	1.963	0.915	0.831	0.403	2.074	0.753	0.422	0.378	1.503	0.725
IL4I1	blue	13.9267	0.125594	0.59359	0.32407	-0.0957912	-0.302559	0.0553677	-0.0502429	0.156886	0.879	0.43	0.639	1.21	0.366532	0.881	0.438	0.641	1.212	0.358526	0.938	0.807	0.56	1.57	0.919	0.749	0.549	1.539	1.033	0.922	0.542	1.969	1.162	0.644	0.615	2.197	0.739	0.477	0.321	1.702	0.573	0.188	0.25	1.313	0.561	0.11	0.276	1.14	0.536
IGL.	blue	13.7384	0.0115168	0.531244	0.0489087	-0.175542	0.299856	0.0814015	0.00179306	-0.119423	0.684	0.02	0.496	0.943	1.69897	0.695	0.026	0.504	0.957	1.58503	0.602	0.056	0.357	1.013	0.611	0.065	0.363	1.03	0.965	0.914	0.511	1.824	1.143	0.681	0.605	2.159	0.475	0.089	0.201	1.12	0.485	0.098	0.205	1.144	0.634	0.2	0.316	1.273	0.531
CTSC	blue	22.6901	0.185622	0.740355	0.36793	-0.16012	0.0904692	0.283293	0.133396	-0.0514161	1.119	0.489	0.814	1.539	0.310691	1.101	0.553	0.801	1.513	0.257275	0.923	0.761	0.551	1.546	0.872	0.601	0.521	1.459	0.872	0.674	0.46	1.652	0.949	0.871	0.501	1.794	1.316	0.516	0.575	3.011	1.292	0.539	0.57	2.931	1.55	0.21	0.781	3.074	1.612
LOC154761	blue	2.11183	-0.0929638	0.399886	0.211618	-0.0623643	0.235514	0.0305121	0.108858	-0.176532	0.772	0.112	0.561	1.062	0.950782	0.785	0.138	0.57	1.081	0.860121	0.949	0.843	0.567	1.588	0.978	0.934	0.585	1.637	0.8	0.492	0.422	1.513	0.79	0.469	0.418	1.495	0.402	0.041	0.168	0.962	0.517	0.133	0.219	1.222	0.74	0.39	0.372	1.47	0.721
RAB8B	blue	19.1227	0.33834	0.672406	0.516358	-0.374399	-0.0774078	0.590827	0.336804	-0.138849	1.004	0.98	0.73	1.381	0.00877392	1.014	0.934	0.737	1.393	0.0296531	0.828	0.474	0.494	1.388	0.778	0.34	0.464	1.303	1.027	0.936	0.543	1.942	1.039	0.907	0.55	1.962	0.773	0.542	0.338	1.769	0.826	0.65	0.362	1.885	1.245	0.531	0.627	2.47	1.157
C1orf51	blue	1.37259	-0.182509	-0.345833	-0.107009	0.162689	-0.170743	-0.216093	0.0289989	-0.0269812	1.812	0	1.308	2.511	Inf	1.718	0.001	1.24	2.38	3	1.33	0.282	0.791	2.238	1.389	0.217	0.825	2.339	1.508	0.212	0.791	2.873	1.359	0.351	0.713	2.59	2.165	0.078	0.917	5.111	2.079	0.095	0.88	4.91	1.405	0.332	0.707	2.792	1.391
DNAJB9	blue	5.34899	0.263867	0.445229	0.184812	-0.449433	0.206676	0.544334	0.121846	-0.16266	0.845	0.301	0.615	1.162	0.521434	0.856	0.339	0.623	1.177	0.4698	0.769	0.319	0.459	1.289	0.826	0.469	0.493	1.385	0.818	0.537	0.433	1.547	0.788	0.464	0.417	1.491	0.948	0.898	0.418	2.151	0.99	0.981	0.437	2.244	0.711	0.331	0.357	1.414	0.671
CDCA7L	blue	2.52546	0.0563746	-0.412372	-0.207949	0.0729164	-0.0477474	-0.0141567	-0.0412285	0.130747	1.107	0.53	0.805	1.523	0.275724	1.057	0.735	0.769	1.452	0.133713	0.959	0.874	0.573	1.606	0.917	0.742	0.548	1.535	1.858	0.068	0.956	3.61	1.765	0.091	0.913	3.415	0.71	0.418	0.31	1.626	0.705	0.407	0.309	1.61	1.107	0.772	0.556	2.205	1.176
CXCR6	blue	28.4053	0.189971	0.766058	0.148489	-0.26666	0.211236	0.324683	0.0955508	-0.108026	0.722	0.047	0.524	0.995	1.3279	0.738	0.064	0.536	1.017	1.19382	0.596	0.051	0.354	1.003	0.689	0.162	0.409	1.161	1.014	0.967	0.536	1.916	0.956	0.889	0.506	1.805	0.513	0.13	0.216	1.217	0.454	0.072	0.192	1.073	1.027	0.939	0.518	2.038	1.068
ANKRD57	blue	1.97418	-0.0432598	-0.380287	-0.188882	-0.021195	0.0320461	-0.0548295	-0.133385	0.0568885	1.106	0.537	0.804	1.52	0.270026	1.114	0.507	0.81	1.531	0.294992	0.7	0.178	0.416	1.177	0.717	0.211	0.427	1.207	0.757	0.394	0.399	1.436	0.811	0.521	0.428	1.537	1.411	0.413	0.618	3.221	1.379	0.445	0.605	3.146	2.856	0.005	1.366	5.974	3.128
USP15	blue	2.49762	0.18251	0.363143	0.131353	-0.0822838	0.127197	0.165956	-0.10412	0.0938782	0.612	0.003	0.443	0.844	2.52288	0.627	0.005	0.454	0.866	2.30103	0.676	0.139	0.403	1.135	0.64	0.092	0.381	1.076	0.649	0.189	0.341	1.237	0.73	0.338	0.383	1.39	1.393	0.434	0.608	3.192	1.315	0.515	0.577	3.001	0.594	0.141	0.297	1.188	0.518
ASAH1	blue	10.562	0.39086	0.564807	0.232153	-0.434876	0.227916	0.674671	0.12255	-0.0923346	0.814	0.207	0.591	1.12	0.68403	0.839	0.282	0.61	1.155	0.549751	0.645	0.099	0.384	1.086	0.656	0.113	0.39	1.105	1.138	0.691	0.602	2.153	1.075	0.824	0.568	2.034	0.648	0.315	0.278	1.511	0.642	0.3	0.278	1.484	1.018	0.958	0.513	2.022	1.019
IFFO1	blue	29.3608	-0.311759	0.731808	0.853707	0.247507	-0.0928165	-0.0861525	0.750378	-0.557221	1.576	0.006	1.142	2.175	2.22185	1.543	0.008	1.118	2.129	2.09691	1.186	0.517	0.708	1.987	1.091	0.741	0.651	1.828	1.065	0.847	0.563	2.014	1.058	0.862	0.559	2	1.125	0.779	0.494	2.564	1.18	0.692	0.521	2.676	1.418	0.319	0.713	2.818	1.302
PTAFR	blue	22.4466	-0.0209837	0.715816	0.365766	-0.135511	0.163869	0.0717984	0.0661004	-0.117	0.707	0.034	0.513	0.975	1.46852	0.722	0.047	0.524	0.995	1.3279	0.567	0.034	0.336	0.958	0.525	0.016	0.311	0.887	1.272	0.462	0.67	2.416	1.42	0.284	0.748	2.695	0.651	0.318	0.281	1.511	0.607	0.244	0.263	1.405	0.964	0.918	0.484	1.921	0.891
TH1L	blue	11.5881	0.112987	-0.586829	-0.43153	0.0844242	-0.42099	-0.171251	-0.488768	0.48688	1.067	0.692	0.776	1.466	0.159894	1.12	0.487	0.815	1.539	0.312471	1.076	0.781	0.643	1.801	1.161	0.57	0.694	1.944	1.37	0.335	0.722	2.601	1.467	0.241	0.773	2.783	1.439	0.388	0.63	3.288	1.265	0.577	0.554	2.887	0.348	0.004	0.168	0.718	0.415
KIAA1549	blue	2.73404	0.230244	-0.410401	-0.181269	-0.0385911	-0.292283	0.131148	-0.23367	0.328955	1.038	0.819	0.755	1.426	0.0867161	1.098	0.566	0.799	1.509	0.247184	1.016	0.951	0.607	1.7	1.104	0.706	0.66	1.848	0.825	0.554	0.436	1.56	0.957	0.894	0.506	1.811	2.5	0.043	1.027	6.082	2.367	0.058	0.973	5.758	0.678	0.27	0.34	1.352	0.709
SLC9A9	blue	27.6382	-0.345257	0.712791	0.634178	0.0567271	0.130244	-0.0646517	0.720339	-0.616284	1.377	0.05	0.999	1.897	1.30103	1.366	0.056	0.991	1.881	1.25181	1.174	0.543	0.7	1.968	1.17	0.551	0.698	1.961	0.805	0.504	0.425	1.522	0.858	0.638	0.454	1.623	0.751	0.497	0.329	1.715	0.732	0.459	0.321	1.67	1.697	0.136	0.846	3.401	1.627
PDK1	blue	2.03122	0.128838	0.225385	-0.124625	-0.120293	0.0567314	0.0309763	-0.216555	0.170576	0.697	0.028	0.505	0.961	1.55284	0.674	0.016	0.489	0.929	1.79588	0.892	0.664	0.533	1.494	0.864	0.577	0.516	1.446	0.866	0.659	0.458	1.637	0.844	0.601	0.446	1.595	0.579	0.203	0.25	1.342	0.581	0.204	0.251	1.343	0.503	0.057	0.248	1.021	0.479
MIAT	blue	16.6193	-0.174151	0.656976	0.369342	0.340515	0.0532901	-0.141744	0.298207	-0.253444	1.05	0.762	0.764	1.444	0.118045	0.981	0.907	0.714	1.349	0.0423927	1.524	0.114	0.903	2.571	1.416	0.192	0.839	2.39	0.992	0.98	0.524	1.876	0.946	0.864	0.5	1.789	0.754	0.503	0.331	1.721	0.715	0.425	0.313	1.632	0.668	0.256	0.333	1.34	0.686
C10orf54	blue	7.28724	-0.386091	0.513153	0.272276	0.0620658	0.513647	-0.154303	0.290742	-0.474284	1.149	0.393	0.836	1.58	0.405607	1.127	0.461	0.82	1.551	0.336299	1.07	0.798	0.639	1.791	1.031	0.908	0.616	1.726	0.718	0.31	0.378	1.361	0.745	0.367	0.393	1.412	1.291	0.544	0.566	2.946	1.574	0.282	0.689	3.593	1.211	0.584	0.611	2.401	1.119
CTSB	blue	6.7659	-0.0389754	0.502429	0.436391	-0.0467362	-0.0635742	0.052023	0.174202	-0.103795	1.12	0.485	0.815	1.54	0.314258	1.123	0.475	0.817	1.544	0.323306	1.361	0.242	0.812	2.282	1.209	0.472	0.721	2.027	1.36	0.348	0.715	2.585	1.599	0.152	0.841	3.042	1.087	0.842	0.479	2.465	1.164	0.716	0.514	2.639	0.659	0.239	0.329	1.32	0.588
CMKLR1	blue	46.6778	-0.123583	0.87317	0.598464	-0.0100073	0.0202436	-0.00222032	0.410682	-0.297829	0.846	0.305	0.615	1.164	0.5157	0.857	0.343	0.623	1.179	0.464706	0.891	0.661	0.532	1.492	0.781	0.348	0.466	1.308	0.635	0.167	0.333	1.21	0.707	0.292	0.371	1.347	0.488	0.102	0.206	1.153	0.566	0.194	0.24	1.335	0.733	0.375	0.368	1.457	0.729
OBFC2A	blue	1.88488	0.0423	0.331401	0.25797	0.0141147	-0.138541	0.0673357	-0.00282926	0.0162389	1.04	0.808	0.757	1.43	0.0925886	0.986	0.933	0.718	1.356	0.0301184	0.74	0.254	0.441	1.242	0.682	0.149	0.406	1.147	1.425	0.282	0.748	2.715	1.524	0.201	0.799	2.905	2.414	0.045	1.02	5.709	2.472	0.04	1.042	5.864	0.664	0.25	0.331	1.334	0.599
PIK3AP1	blue	5.53766	0.334284	0.457491	0.139877	-0.272797	-0.0988383	0.362618	-0.139759	0.181935	0.646	0.008	0.467	0.892	2.09691	0.619	0.004	0.448	0.856	2.39794	0.722	0.221	0.429	1.215	0.666	0.126	0.396	1.121	0.779	0.446	0.409	1.482	0.779	0.444	0.411	1.477	0.493	0.109	0.207	1.172	0.445	0.065	0.188	1.051	0.826	0.585	0.415	1.643	0.72
C17orf44	blue	6.553	-0.175647	0.500199	0.227404	-0.0805972	0.452492	0.0908574	0.30696	-0.417048	0.816	0.211	0.593	1.122	0.675718	0.764	0.098	0.555	1.051	1.00877	0.882	0.634	0.527	1.477	0.87	0.597	0.52	1.457	0.845	0.605	0.446	1.601	0.724	0.322	0.382	1.372	0.221	0.003	0.082	0.597	0.218	0.003	0.081	0.588	0.856	0.655	0.432	1.695	0.817
SP110	blue	22.6777	-0.219185	0.723057	0.375879	0.181978	0.191286	-0.0794083	0.339222	-0.348277	1.084	0.62	0.788	1.49	0.207608	1.085	0.617	0.789	1.491	0.209715	1.071	0.794	0.64	1.793	1	0.999	0.597	1.675	0.834	0.576	0.44	1.578	0.89	0.721	0.471	1.683	1.264	0.581	0.55	2.906	1.132	0.766	0.499	2.569	1.187	0.623	0.599	2.352	1.145
FAM49A	blue	25.2801	-0.302514	0.71475	0.681709	0.128598	-0.0199614	-0.0992928	0.632884	-0.504296	1.401	0.039	1.017	1.93	1.40894	1.346	0.069	0.977	1.855	1.16115	1.33	0.28	0.793	2.232	1.279	0.352	0.762	2.146	0.999	0.997	0.528	1.888	1.051	0.879	0.556	1.986	0.615	0.256	0.266	1.422	0.701	0.407	0.303	1.621	0.869	0.687	0.438	1.723	0.79
APOL6	blue	10.3656	0.281483	0.525576	-0.0748065	-0.251338	0.276968	0.309718	-0.213428	0.139781	0.588	0.001	0.425	0.813	3	0.635	0.006	0.46	0.878	2.22185	0.648	0.103	0.385	1.091	0.655	0.111	0.389	1.102	0.955	0.886	0.505	1.805	0.958	0.896	0.507	1.81	0.518	0.136	0.218	1.231	0.45	0.068	0.191	1.062	0.82	0.57	0.413	1.628	0.861
NBR2	blue	1.35775	-0.0297329	-0.35605	-0.276687	0.0630249	0.0832381	-0.0734387	-0.138464	0.0730949	0.97	0.849	0.705	1.333	0.0710923	0.98	0.901	0.713	1.347	0.0452752	0.956	0.864	0.571	1.6	0.883	0.638	0.528	1.479	0.847	0.612	0.447	1.607	0.815	0.528	0.431	1.541	1.174	0.703	0.514	2.679	1.403	0.422	0.615	3.2	0.879	0.712	0.442	1.746	0.936
IKZF1	blue	56.9697	-0.191085	0.914492	0.472249	-0.0307848	0.210301	-0.00257775	0.423375	-0.418877	1.223	0.216	0.889	1.682	0.665546	1.193	0.278	0.867	1.641	0.555955	0.936	0.801	0.559	1.567	0.978	0.933	0.584	1.638	0.746	0.37	0.393	1.416	0.825	0.557	0.435	1.565	0.788	0.573	0.345	1.803	0.818	0.634	0.359	1.867	0.864	0.676	0.434	1.718	0.748
ST8SIA4	blue	57.3698	-0.0315237	0.929048	0.616019	-0.085541	0.0376542	0.120712	0.372788	-0.261661	1.024	0.885	0.745	1.407	0.0530567	1.042	0.798	0.758	1.433	0.0979971	0.832	0.484	0.496	1.394	0.819	0.449	0.489	1.373	1.235	0.518	0.651	2.343	1.398	0.305	0.737	2.653	0.745	0.484	0.326	1.699	0.786	0.567	0.344	1.793	1.191	0.617	0.6	2.364	0.997
MST1	blue	1.32112	-0.140995	-0.345542	-0.177146	0.218713	-0.0968785	-0.174784	-0.022124	-0.0289081	1.346	0.069	0.977	1.853	1.16115	1.287	0.122	0.935	1.772	0.91364	1.702	0.048	1.005	2.882	1.576	0.09	0.931	2.669	1.118	0.731	0.591	2.117	1.104	0.761	0.584	2.087	2.266	0.062	0.959	5.356	1.828	0.168	0.775	4.315	0.772	0.459	0.39	1.53	0.787
CLECL1	blue	26.7532	-0.0682404	0.736839	0.301675	-0.143944	0.21767	0.116726	0.334454	-0.327165	0.982	0.909	0.714	1.349	0.0414361	0.96	0.801	0.698	1.319	0.0963675	1.018	0.945	0.608	1.704	1.097	0.726	0.655	1.835	1.127	0.712	0.596	2.133	1.098	0.774	0.58	2.076	0.474	0.09	0.201	1.122	0.518	0.134	0.22	1.223	0.787	0.494	0.397	1.561	0.759
SAMHD1	blue	9.03405	0.229968	0.562521	0.279024	-0.00933916	-0.135427	0.297672	0.0924202	0.0413309	1.031	0.85	0.75	1.419	0.0705811	1.016	0.921	0.739	1.397	0.0357404	0.829	0.476	0.494	1.389	0.796	0.386	0.475	1.334	1.294	0.429	0.683	2.454	1.386	0.318	0.731	2.627	1.194	0.676	0.52	2.742	0.938	0.878	0.414	2.126	1.454	0.283	0.734	2.883	1.535
C17orf100	blue	1.18885	0.121031	-0.326138	-0.277446	-0.211437	0.0841897	0.161848	-0.166292	0.105232	0.73	0.054	0.53	1.006	1.26761	0.706	0.033	0.513	0.973	1.48149	1.098	0.721	0.656	1.839	1.163	0.567	0.694	1.947	0.806	0.511	0.424	1.534	0.824	0.551	0.436	1.558	0.936	0.874	0.413	2.124	0.832	0.66	0.367	1.888	0.79	0.501	0.398	1.57	0.798
C1orf56	blue	2.42147	-0.0452686	-0.384366	-0.115565	-0.092946	-0.29334	-0.0508199	-0.0143916	0.064795	1.561	0.007	1.132	2.153	2.1549	1.593	0.005	1.155	2.196	2.30103	1.182	0.525	0.706	1.981	1.334	0.274	0.796	2.236	1.63	0.138	0.855	3.107	1.731	0.096	0.908	3.3	1.551	0.297	0.679	3.541	1.411	0.413	0.618	3.221	1.729	0.125	0.859	3.479	1.913
COTL1	blue	4.9139	0.0713502	0.475735	0.0240389	-0.13408	0.393589	0.0522951	-0.190077	0.0657536	0.583	0.001	0.421	0.806	3	0.587	0.001	0.424	0.811	3	0.465	0.005	0.274	0.79	0.427	0.002	0.251	0.725	0.72	0.315	0.379	1.367	0.815	0.531	0.43	1.545	0.98	0.962	0.43	2.233	0.817	0.63	0.36	1.855	0.84	0.62	0.421	1.674	0.818
TMEM117	blue	2.863	-0.054254	-0.42191	-0.139817	0.0532495	-0.0887597	-0.0282521	0.00627834	-0.00886844	1.335	0.078	0.968	1.839	1.10791	1.346	0.069	0.977	1.854	1.16115	1.187	0.514	0.709	1.99	1.33	0.28	0.793	2.229	1.341	0.37	0.707	2.544	1.474	0.236	0.776	2.799	1.149	0.741	0.503	2.626	1.157	0.729	0.507	2.642	1.214	0.58	0.61	2.417	1.239
FERMT3	blue	16.6357	-0.35561	0.661815	0.36632	0.125328	0.331408	-0.229403	0.276422	-0.389302	1.021	0.898	0.743	1.403	0.0467237	1.01	0.95	0.735	1.389	0.0222764	0.791	0.373	0.472	1.325	0.734	0.243	0.438	1.233	0.863	0.653	0.455	1.639	0.92	0.798	0.487	1.738	0.571	0.191	0.247	1.321	0.645	0.306	0.279	1.492	0.776	0.472	0.389	1.549	0.675
BOK	blue	1.41633	-0.206922	-0.332856	0.0137555	0.163719	-0.164862	-0.211276	0.0835123	-0.046005	1.261	0.154	0.917	1.736	0.812479	1.378	0.049	1.001	1.896	1.3098	1.271	0.363	0.758	2.13	1.296	0.325	0.773	2.173	0.961	0.903	0.509	1.817	1.283	0.444	0.678	2.427	1.617	0.267	0.692	3.778	1.894	0.136	0.819	4.382	1.062	0.863	0.536	2.103	1.203
TIFA	blue	6.59571	0.460624	0.50006	0.0397551	-0.386006	-0.000776448	0.421603	-0.163592	0.255562	0.577	0.001	0.418	0.799	3	0.608	0.003	0.44	0.841	2.52288	0.803	0.403	0.479	1.345	0.778	0.342	0.464	1.305	1.229	0.526	0.65	2.327	1.116	0.736	0.59	2.11	0.313	0.015	0.123	0.796	0.347	0.026	0.137	0.882	0.53	0.079	0.261	1.075	0.467
LOC96610	blue	11.0039	0.00902755	0.496069	0.134958	-0.134108	0.268939	0.151045	0.130821	-0.196066	0.917	0.592	0.667	1.26	0.227678	0.902	0.524	0.656	1.24	0.280669	0.985	0.953	0.588	1.648	1.081	0.767	0.646	1.811	0.993	0.983	0.525	1.878	1.061	0.854	0.562	2.006	0.525	0.142	0.223	1.24	0.464	0.08	0.196	1.095	0.815	0.559	0.409	1.622	0.772
BTG2	blue	5.8963	-0.16439	0.494816	0.33854	-0.066532	0.138948	0.0264569	0.364225	-0.38482	1.153	0.38	0.839	1.585	0.420216	1.087	0.607	0.791	1.494	0.216811	1.504	0.126	0.891	2.537	1.565	0.093	0.928	2.64	1.026	0.936	0.543	1.939	1.027	0.934	0.544	1.941	0.599	0.232	0.259	1.389	0.612	0.251	0.265	1.415	0.698	0.306	0.35	1.391	0.6
LOC100506130	blue	1.79871	-0.148072	-0.369321	-0.223539	0.0408369	0.125492	-0.128438	-0.0651361	-0.031316	0.817	0.216	0.594	1.125	0.665546	0.818	0.218	0.595	1.126	0.661544	0.801	0.4	0.478	1.343	0.841	0.51	0.502	1.409	0.706	0.287	0.372	1.34	0.699	0.273	0.369	1.326	1.344	0.482	0.589	3.068	1.269	0.572	0.556	2.894	1.333	0.416	0.667	2.663	1.266
CCDC109B	blue	4.86424	0.280064	0.456655	0.257375	-0.159692	0.0250474	0.246674	0.0514036	0.12239	0.698	0.029	0.506	0.963	1.5376	0.705	0.033	0.511	0.972	1.48149	0.829	0.477	0.495	1.389	0.749	0.272	0.447	1.255	0.966	0.915	0.511	1.827	0.997	0.993	0.528	1.884	0.567	0.199	0.238	1.348	0.514	0.129	0.218	1.213	1.107	0.77	0.558	2.196	1.017
SRR	blue	3.46952	0.32538	0.429393	0.217252	-0.327183	-0.0249279	0.369143	0.100609	0.0703102	0.911	0.566	0.663	1.252	0.247184	0.891	0.479	0.648	1.226	0.319664	0.978	0.933	0.584	1.637	0.92	0.751	0.55	1.54	0.817	0.534	0.431	1.546	0.801	0.494	0.423	1.515	0.378	0.032	0.155	0.921	0.443	0.073	0.182	1.079	1.622	0.174	0.807	3.258	1.541
ADA	blue	1.49892	0.144993	0.356579	0.106829	-0.200377	-0.0956148	0.132146	-0.00807765	0.0368545	1.081	0.63	0.787	1.487	0.200659	1.153	0.381	0.839	1.585	0.419075	2.023	0.009	1.188	3.444	2.177	0.004	1.278	3.71	1.018	0.956	0.538	1.925	0.957	0.894	0.506	1.813	0.62	0.264	0.268	1.434	0.713	0.429	0.309	1.649	0.581	0.126	0.29	1.165	0.579
RASEF	blue	3.68511	-0.101269	-0.447427	-0.278436	0.14727	0.0709697	-0.0971141	-0.190919	0.06965	1.157	0.37	0.841	1.591	0.431798	1.081	0.63	0.787	1.487	0.200659	1.084	0.759	0.648	1.814	1.06	0.825	0.633	1.775	1.24	0.513	0.651	2.362	1.126	0.717	0.594	2.134	1.107	0.808	0.487	2.514	0.948	0.899	0.418	2.151	0.907	0.781	0.457	1.801	0.991
NT5C3L	blue	1.57605	-0.0191293	-0.355508	-0.0398333	0.00720404	-0.360123	-0.0768701	0.00216961	0.114078	1.482	0.016	1.075	2.043	1.79588	1.431	0.029	1.038	1.971	1.5376	1.908	0.017	1.124	3.239	2.071	0.007	1.22	3.515	0.984	0.96	0.519	1.864	0.954	0.885	0.505	1.803	1.22	0.634	0.538	2.769	0.97	0.942	0.428	2.2	0.841	0.619	0.424	1.665	0.897
RASSF4	blue	10.4311	-0.0572674	0.588275	0.340787	0.0303688	-0.0547876	0.043922	0.235244	-0.190758	1.015	0.928	0.738	1.395	0.032452	1.004	0.981	0.73	1.38	0.00833099	1.049	0.855	0.627	1.757	1.053	0.845	0.629	1.763	0.959	0.898	0.506	1.818	0.969	0.923	0.512	1.833	0.863	0.726	0.38	1.96	0.975	0.952	0.43	2.21	1.158	0.674	0.584	2.297	1.157
UBA7	blue	6.66363	-0.239254	0.472001	0.0344483	0.064033	0.516817	-0.149014	0.0825098	-0.270182	0.742	0.068	0.539	1.022	1.16749	0.744	0.07	0.541	1.025	1.1549	0.839	0.506	0.501	1.406	0.802	0.401	0.479	1.343	0.78	0.445	0.413	1.475	0.699	0.27	0.369	1.322	0.275	0.007	0.108	0.7	0.34	0.023	0.134	0.864	1.075	0.837	0.542	2.13	0.996
TRDV3	blue	13.5199	0.236448	0.62499	0.06506	-0.295621	0.235002	0.321696	-0.0182819	-0.0124623	0.687	0.022	0.498	0.947	1.65758	0.65	0.009	0.472	0.897	2.04576	0.596	0.052	0.354	1.004	0.625	0.078	0.371	1.053	0.861	0.645	0.456	1.627	0.741	0.356	0.392	1.401	0.536	0.159	0.225	1.278	0.449	0.068	0.19	1.061	1.733	0.118	0.869	3.453	1.722
UBXN10	blue	1.10103	0.112515	-0.316937	-0.265809	-0.0968629	0.0262241	0.0339661	-0.189205	0.148369	1.017	0.919	0.74	1.397	0.0366845	1.019	0.908	0.741	1.401	0.0419142	1.028	0.916	0.614	1.721	0.976	0.928	0.583	1.635	0.892	0.726	0.471	1.689	0.888	0.714	0.469	1.678	1.574	0.289	0.681	3.638	1.631	0.253	0.705	3.772	1.569	0.204	0.783	3.145	1.379
LOC729678	blue	5.03315	0.0673634	0.490197	0.271465	-0.0974779	0.0255586	0.252647	0.280374	-0.19459	1.206	0.25	0.877	1.658	0.60206	1.19	0.285	0.865	1.636	0.545155	1.228	0.437	0.731	2.061	1.044	0.869	0.622	1.754	1.547	0.185	0.812	2.946	1.458	0.252	0.765	2.777	0.796	0.59	0.347	1.826	0.775	0.546	0.34	1.77	0.641	0.206	0.322	1.277	0.656
LOC100131733	blue	11.0275	0.229567	0.553939	-0.124825	-0.274586	0.280261	0.198716	-0.212877	0.121257	0.609	0.003	0.441	0.841	2.52288	0.614	0.003	0.445	0.848	2.52288	0.573	0.037	0.339	0.967	0.603	0.059	0.357	1.019	0.945	0.862	0.5	1.786	0.858	0.638	0.454	1.622	0.599	0.231	0.259	1.386	0.623	0.269	0.269	1.442	0.911	0.789	0.459	1.806	0.87
IFITM2	blue	6.71061	0.110687	0.455222	0.328638	-0.140959	-0.2254	0.110315	0.0332863	0.0603867	0.983	0.917	0.715	1.352	0.0376307	1.074	0.658	0.782	1.477	0.181774	1.001	0.997	0.598	1.675	1.088	0.748	0.65	1.822	1.624	0.142	0.85	3.105	1.854	0.061	0.972	3.537	1.302	0.533	0.568	2.987	1.165	0.715	0.514	2.641	1.342	0.4	0.677	2.661	1.239
LRRC8C	blue	31.241	-0.16005	0.777874	0.747382	0.102194	-0.0837268	-0.0309979	0.506021	-0.312677	1.291	0.117	0.938	1.778	0.931814	1.237	0.193	0.898	1.702	0.714443	1.081	0.768	0.646	1.809	0.984	0.95	0.588	1.647	1.194	0.588	0.63	2.263	1.391	0.312	0.733	2.64	0.638	0.295	0.275	1.479	0.652	0.318	0.282	1.509	0.968	0.926	0.485	1.931	0.812
SPIN3	blue	2.76927	-0.12084	-0.398477	-0.0454264	0.197687	-0.165114	-0.0708174	0.122905	-0.0748122	1.721	0.001	1.246	2.378	3	1.709	0.001	1.237	2.361	3	2.015	0.01	1.183	3.432	2.225	0.003	1.304	3.795	1.21	0.557	0.64	2.29	1.152	0.664	0.609	2.178	2.846	0.021	1.168	6.935	2.527	0.041	1.039	6.144	0.938	0.854	0.473	1.859	1.085
LOC645676	blue	4.12628	0.152761	-0.467152	-0.295995	0.0763964	-0.199253	-0.00625141	-0.267622	0.326539	0.989	0.947	0.72	1.36	0.02365	1.007	0.966	0.733	1.384	0.0150229	0.958	0.869	0.572	1.603	0.912	0.725	0.545	1.526	1.179	0.613	0.623	2.233	1.129	0.709	0.597	2.135	2.725	0.027	1.119	6.635	2.432	0.05	1	5.915	0.496	0.05	0.246	0.999	0.505
MCOLN2	blue	2.40292	0.142271	0.394637	0.0561034	-0.125733	-0.0218984	0.112957	-0.0554726	0.0805009	0.862	0.362	0.627	1.186	0.441291	0.902	0.525	0.656	1.24	0.279841	0.905	0.706	0.541	1.516	1.049	0.857	0.626	1.756	1.249	0.496	0.659	2.367	1.204	0.57	0.635	2.282	1.192	0.675	0.525	2.702	1.201	0.661	0.529	2.728	0.795	0.519	0.397	1.594	0.814
NFKBIA	blue	3.57537	0.0833049	0.361041	0.31624	-0.0726922	-0.181967	0.132125	0.0332899	0.00729177	1.276	0.135	0.927	1.757	0.869666	1.285	0.124	0.934	1.768	0.906578	1.323	0.291	0.787	2.227	1.265	0.375	0.752	2.128	1.079	0.815	0.571	2.041	1.136	0.694	0.601	2.147	1.291	0.55	0.559	2.983	1.144	0.748	0.504	2.594	0.675	0.27	0.336	1.356	0.686
SPRED1	blue	2.33708	0.346581	0.36501	0.216752	-0.321956	-0.0022153	0.469145	0.0211198	0.0594205	0.781	0.131	0.567	1.076	0.882729	0.795	0.161	0.577	1.096	0.793174	0.667	0.129	0.395	1.125	0.677	0.143	0.401	1.142	1.027	0.935	0.543	1.941	1.092	0.786	0.578	2.064	1.075	0.865	0.466	2.478	0.812	0.618	0.358	1.842	0.79	0.503	0.397	1.573	0.766
TMEM173	blue	7.48367	-0.177718	0.531197	0.55401	0.110858	-0.102992	-0.112433	0.338189	-0.225733	1.064	0.703	0.774	1.463	0.153045	1.021	0.899	0.743	1.403	0.0462403	0.993	0.977	0.593	1.662	0.924	0.763	0.552	1.547	1.139	0.689	0.602	2.156	1.301	0.419	0.688	2.46	0.653	0.321	0.282	1.515	0.59	0.219	0.254	1.368	1.221	0.567	0.616	2.423	1.065
LOC100506365	blue	2.50374	0.0876821	-0.394224	-0.262271	-0.16697	-0.0221575	0.144832	-0.121488	0.0730817	0.849	0.314	0.618	1.168	0.50307	0.834	0.263	0.607	1.146	0.580044	0.68	0.144	0.406	1.14	0.742	0.256	0.443	1.243	1.114	0.74	0.589	2.108	1.1	0.77	0.581	2.081	0.539	0.159	0.228	1.273	0.492	0.105	0.208	1.16	0.914	0.797	0.461	1.811	0.874
TBC1D10C	blue	37.3279	-0.23668	0.803448	0.375437	0.0277552	0.209827	-0.0757112	0.408255	-0.424616	1.353	0.064	0.982	1.863	1.19382	1.332	0.079	0.968	1.834	1.10237	1.363	0.243	0.811	2.293	1.391	0.213	0.827	2.34	1.125	0.717	0.595	2.13	1.101	0.767	0.582	2.083	0.741	0.476	0.325	1.69	0.838	0.675	0.367	1.912	1.474	0.268	0.742	2.928	1.357
ARHGEF3	blue	5.70592	-0.161043	0.48956	0.326004	0.00784901	0.0681119	-0.00123246	0.349883	-0.299084	1.078	0.643	0.784	1.482	0.191789	1.077	0.647	0.784	1.481	0.189096	1.436	0.173	0.853	2.416	1.289	0.339	0.766	2.17	0.85	0.618	0.449	1.609	0.938	0.844	0.497	1.773	0.991	0.982	0.437	2.246	1.071	0.869	0.472	2.432	1.477	0.266	0.743	2.934	1.408
LGMN	blue	19.4829	-0.00988394	0.702389	0.344406	-0.123954	0.0991872	0.106255	0.181591	-0.152103	1.107	0.533	0.805	1.522	0.273273	1.106	0.534	0.805	1.521	0.272459	0.959	0.873	0.573	1.606	0.8	0.396	0.477	1.34	1.03	0.928	0.544	1.95	1.184	0.604	0.626	2.238	1.128	0.773	0.497	2.564	1.156	0.729	0.51	2.62	0.806	0.538	0.405	1.603	0.794
LOC100505522	blue	5.88401	-0.00557802	-0.49497	-0.23786	0.0990826	-0.398068	-0.206947	-0.207363	0.280481	1.021	0.897	0.743	1.404	0.0472076	0.973	0.868	0.708	1.338	0.0614803	1.31	0.307	0.78	2.202	1.306	0.312	0.778	2.193	0.657	0.202	0.345	1.253	0.678	0.237	0.356	1.292	1.211	0.647	0.533	2.752	0.891	0.782	0.393	2.022	0.636	0.199	0.32	1.268	0.723
PREX1	blue	35.7188	-0.154388	0.807007	0.600811	0.0475715	-0.115233	-0.0564929	0.37604	-0.259925	1.362	0.058	0.989	1.876	1.23657	1.301	0.107	0.945	1.791	0.970616	1.218	0.454	0.727	2.041	1.09	0.744	0.65	1.826	1.293	0.433	0.681	2.455	1.337	0.373	0.705	2.537	1.428	0.398	0.624	3.266	1.507	0.33	0.66	3.439	1.016	0.964	0.509	2.03	0.859
FAM113B	blue	8.61687	-0.00669308	0.561517	0.323344	-0.0296125	-0.188054	0.0440473	0.186463	-0.100919	1.069	0.682	0.777	1.469	0.166216	1.056	0.737	0.768	1.451	0.132533	0.979	0.937	0.585	1.64	0.947	0.837	0.566	1.586	0.824	0.551	0.436	1.558	0.925	0.812	0.489	1.75	1.072	0.868	0.473	2.431	1.158	0.726	0.511	2.624	1.038	0.915	0.524	2.057	0.967
TNFAIP8L2	blue	46.6688	-0.141491	0.875675	0.533681	-0.0924632	0.162556	0.0598899	0.373877	-0.36248	0.973	0.867	0.708	1.338	0.0619809	0.979	0.894	0.712	1.345	0.0486625	1.071	0.795	0.64	1.793	1.011	0.968	0.604	1.692	0.802	0.498	0.424	1.517	0.795	0.482	0.42	1.505	0.903	0.808	0.398	2.052	0.931	0.864	0.411	2.111	1.057	0.874	0.533	2.095	0.967
TAGAP	blue	23.4807	0.0771335	0.711109	0.437249	-0.156715	-0.0308832	0.165569	0.150982	-0.098596	0.75	0.079	0.545	1.033	1.10237	0.745	0.071	0.541	1.026	1.14874	0.866	0.585	0.517	1.45	0.837	0.5	0.5	1.403	0.822	0.548	0.434	1.557	0.827	0.559	0.437	1.564	0.782	0.56	0.342	1.789	0.852	0.704	0.373	1.945	0.714	0.344	0.356	1.434	0.651
NAAA	blue	1.45975	-0.00398661	0.3391	0.118461	-0.221323	0.165879	0.185813	0.149881	-0.205958	0.916	0.588	0.666	1.259	0.230623	0.916	0.59	0.667	1.259	0.229148	0.924	0.763	0.552	1.546	0.866	0.584	0.517	1.45	0.764	0.407	0.404	1.445	0.823	0.549	0.435	1.557	1.32	0.51	0.578	3.014	1.242	0.607	0.544	2.835	0.997	0.993	0.503	1.974	0.961
SMAP2	blue	13.8711	-0.272852	0.630848	0.230499	-0.00555551	0.247925	-0.209696	0.172466	-0.270702	0.894	0.492	0.65	1.23	0.308035	0.819	0.218	0.595	1.126	0.661544	0.981	0.943	0.586	1.642	0.845	0.521	0.504	1.414	0.839	0.59	0.444	1.587	0.798	0.487	0.422	1.509	0.651	0.32	0.28	1.516	0.596	0.226	0.258	1.378	0.901	0.767	0.452	1.798	0.752
SEMA4D	blue	1.80854	-0.217314	0.342662	0.134755	0.173127	0.243284	-0.0314368	0.209488	-0.311784	0.999	0.993	0.726	1.373	0.00305075	1.077	0.649	0.783	1.48	0.187755	1.346	0.26	0.803	2.255	1.51	0.118	0.9	2.533	0.84	0.592	0.444	1.589	0.77	0.421	0.407	1.456	0.638	0.287	0.279	1.458	0.794	0.583	0.348	1.811	0.829	0.592	0.418	1.645	0.827
IL18BP	blue	29.7191	-0.0699496	0.779505	0.407789	-0.0272253	0.0175579	-0.0117747	0.254291	-0.182663	1.092	0.59	0.794	1.501	0.229148	1.105	0.537	0.804	1.519	0.270026	0.868	0.59	0.518	1.453	0.864	0.579	0.516	1.447	0.829	0.564	0.438	1.568	0.858	0.637	0.454	1.622	0.632	0.284	0.274	1.462	0.656	0.324	0.284	1.516	0.904	0.773	0.455	1.796	0.924
FAM20A	blue	10.5493	-0.126621	0.59699	0.476336	-0.0571636	0.0687995	0.0269801	0.341013	-0.301501	1.324	0.085	0.962	1.821	1.07058	1.201	0.261	0.873	1.652	0.583359	1.37	0.233	0.816	2.299	1.228	0.437	0.732	2.06	1.225	0.535	0.646	2.323	1.148	0.672	0.606	2.177	0.66	0.332	0.285	1.527	0.676	0.36	0.293	1.563	0.714	0.337	0.359	1.421	0.698
TCL1A	blue	8.57368	-0.19876	0.492108	0.203653	-0.0525997	0.155014	-0.0751416	0.298816	-0.322081	0.928	0.646	0.675	1.276	0.189767	0.91	0.56	0.662	1.25	0.251812	1.416	0.19	0.842	2.383	1.444	0.166	0.859	2.429	0.626	0.155	0.329	1.193	0.63	0.161	0.331	1.201	0.391	0.039	0.161	0.952	0.374	0.03	0.154	0.909	0.707	0.322	0.356	1.405	0.63
MIB2	blue	1.0517	0.00762499	-0.314826	-0.185051	0.0757558	-0.0515905	-0.10333	-0.17428	0.189815	0.942	0.714	0.685	1.295	0.146302	1.033	0.844	0.751	1.419	0.0736576	0.945	0.83	0.565	1.582	1.039	0.886	0.62	1.739	0.874	0.679	0.462	1.655	1.015	0.964	0.537	1.917	1.43	0.404	0.618	3.309	1.58	0.285	0.683	3.652	0.878	0.71	0.443	1.743	0.88
GPR82	blue	16.4282	-0.0785325	0.65425	0.216626	-0.165025	0.284908	0.118718	0.259794	-0.301241	0.85	0.318	0.618	1.169	0.497573	0.846	0.303	0.615	1.163	0.518557	0.843	0.516	0.503	1.412	0.797	0.39	0.475	1.336	0.99	0.975	0.524	1.87	0.932	0.829	0.494	1.761	0.439	0.061	0.186	1.039	0.498	0.111	0.211	1.175	1.078	0.83	0.544	2.136	1.041
PGAP3	blue	2.53837	-0.112325	-0.403386	-0.314418	0.077947	-0.00887024	-0.152598	-0.207516	0.0776122	1.02	0.902	0.742	1.402	0.0447935	1.01	0.951	0.735	1.388	0.0218195	1.203	0.484	0.717	2.02	1.225	0.442	0.73	2.056	0.773	0.431	0.408	1.467	0.614	0.135	0.324	1.164	2.131	0.084	0.902	5.031	2.061	0.099	0.874	4.864	0.939	0.858	0.474	1.862	0.953
PXMP4	blue	3.2893	0.228807	-0.430006	-0.338283	-0.201039	-0.079993	0.318219	-0.194403	0.162149	1.241	0.185	0.902	1.708	0.732828	1.248	0.173	0.907	1.718	0.761954	0.844	0.519	0.504	1.413	0.911	0.724	0.544	1.525	1.157	0.654	0.611	2.19	1.139	0.688	0.602	2.155	3.108	0.013	1.269	7.614	2.325	0.063	0.956	5.652	1.1	0.786	0.554	2.182	1.351
DEF6	blue	5.18103	-0.167575	0.48179	0.118828	0.0890032	0.147925	-0.137275	0.102628	-0.178083	0.8	0.17	0.581	1.101	0.769551	0.797	0.165	0.58	1.097	0.782516	1.253	0.393	0.747	2.103	1.105	0.705	0.658	1.856	0.806	0.509	0.426	1.526	0.718	0.309	0.379	1.36	0.417	0.048	0.175	0.994	0.568	0.197	0.241	1.342	0.725	0.365	0.362	1.453	0.627
FCRL3	blue	17.2917	-0.226881	0.620204	0.289841	0.034005	0.209108	-0.0580478	0.388247	-0.415201	1.078	0.645	0.784	1.481	0.19044	1.029	0.858	0.749	1.415	0.0665127	1.29	0.335	0.769	2.165	1.27	0.366	0.756	2.131	0.689	0.255	0.363	1.308	0.698	0.271	0.368	1.325	0.741	0.477	0.324	1.693	0.749	0.492	0.328	1.708	1.325	0.422	0.667	2.631	1.352
C21orf91	blue	8.06266	0.00239543	0.546842	0.475495	-0.0876423	-0.177033	0.0847674	0.430031	-0.191654	1.282	0.127	0.931	1.764	0.896196	1.207	0.248	0.877	1.66	0.605548	1.213	0.463	0.724	2.033	1.089	0.746	0.65	1.825	1.286	0.44	0.678	2.439	1.264	0.473	0.667	2.398	0.603	0.239	0.26	1.398	0.544	0.155	0.235	1.259	1.033	0.926	0.521	2.049	1.229
FGFBP2	blue	0.739823	0.0258338	0.296501	0.11653	-0.121365	0.136587	0.13225	0.0794434	-0.0958474	1.254	0.164	0.912	1.725	0.785156	1.258	0.159	0.914	1.73	0.798603	1.175	0.541	0.701	1.967	1.137	0.625	0.679	1.904	1.782	0.082	0.929	3.418	1.816	0.073	0.946	3.487	0.828	0.655	0.36	1.9	0.744	0.482	0.326	1.697	0.72	0.347	0.363	1.428	0.737
C13orf1	blue	2.45981	-0.0189365	-0.403557	-0.336845	-0.105155	0.202903	0.0271946	-0.13139	-0.00540293	0.795	0.158	0.578	1.093	0.801343	0.822	0.228	0.598	1.13	0.642065	0.706	0.188	0.421	1.185	0.828	0.475	0.493	1.39	0.746	0.368	0.394	1.412	0.693	0.261	0.366	1.312	0.628	0.274	0.273	1.446	0.746	0.487	0.327	1.703	1.775	0.113	0.873	3.612	1.95
TMEM9	blue	4.07053	0.112335	-0.455465	-0.180804	-0.0212523	-0.361687	0.0286871	-0.118622	0.218206	1.405	0.038	1.019	1.937	1.42022	1.387	0.046	1.006	1.911	1.33724	1.264	0.376	0.753	2.12	1.361	0.244	0.811	2.284	1.354	0.353	0.714	2.569	1.283	0.445	0.677	2.433	1.809	0.166	0.782	4.186	1.54	0.312	0.666	3.559	1.317	0.431	0.663	2.614	1.265
CTPS2	blue	3.33422	0.00176946	-0.449586	-0.313395	0.108065	-0.0512172	-0.0315418	-0.0975983	0.0778091	1.015	0.925	0.739	1.396	0.0338583	1.038	0.816	0.756	1.427	0.0883098	1.517	0.117	0.901	2.553	1.651	0.06	0.98	2.782	0.935	0.837	0.494	1.772	0.904	0.756	0.478	1.709	0.375	0.028	0.156	0.899	0.405	0.039	0.171	0.957	0.952	0.889	0.48	1.888	1.075
IGKV1.5	blue	9.82534	0.0304475	0.497698	0.0611929	-0.218856	0.235308	0.117743	0.0310147	-0.120506	0.665	0.013	0.482	0.917	1.88606	0.67	0.015	0.486	0.924	1.82391	0.675	0.137	0.402	1.133	0.669	0.129	0.398	1.125	0.651	0.192	0.342	1.24	0.746	0.374	0.392	1.422	0.766	0.526	0.336	1.747	0.729	0.453	0.32	1.663	0.758	0.43	0.381	1.507	0.649
DDX60L	blue	4.11165	-0.00887899	0.418645	0.11278	-0.037387	0.43666	0.117469	0.0068357	-0.127309	0.792	0.152	0.576	1.09	0.818156	0.802	0.176	0.583	1.104	0.754487	0.588	0.046	0.349	0.99	0.601	0.055	0.357	1.012	0.721	0.317	0.38	1.368	0.637	0.167	0.335	1.208	1.713	0.211	0.738	3.979	1.857	0.149	0.801	4.305	0.764	0.445	0.382	1.526	0.771
HLA.DOA	blue	15.2258	0.0610642	0.65498	0.222766	-0.153222	0.0330582	0.132058	0.133233	-0.106127	0.932	0.665	0.678	1.282	0.177178	0.896	0.5	0.652	1.232	0.30103	1.02	0.94	0.609	1.708	0.963	0.886	0.575	1.613	0.641	0.177	0.336	1.223	0.568	0.086	0.298	1.083	0.617	0.26	0.266	1.43	0.64	0.296	0.277	1.479	0.667	0.254	0.333	1.337	0.608
NOL3	blue	2.30367	-0.109205	-0.386324	-0.0530322	0.195989	-0.222078	-0.111922	-0.0223504	0.0230163	1.319	0.089	0.959	1.815	1.05061	1.32	0.088	0.959	1.817	1.05552	0.853	0.546	0.51	1.429	0.944	0.826	0.564	1.58	1.551	0.179	0.817	2.946	1.583	0.162	0.832	3.014	2.319	0.056	0.979	5.492	1.829	0.168	0.775	4.316	2.323	0.022	1.129	4.783	2.222
LOC100130837	blue	3.15091	-0.0331629	-0.43459	-0.180027	0.229505	-0.358181	-0.114703	-0.0767248	0.176356	1.569	0.006	1.137	2.164	2.22185	1.568	0.006	1.136	2.163	2.22185	1.847	0.023	1.09	3.13	1.857	0.022	1.095	3.149	1.396	0.312	0.732	2.662	1.289	0.437	0.679	2.444	2.042	0.104	0.863	4.832	1.974	0.12	0.837	4.659	0.684	0.279	0.343	1.362	0.847
UBQLN4	blue	6.67844	0.0729759	-0.515979	-0.365421	0.0557169	-0.329412	-0.238716	-0.388872	0.442509	1.087	0.608	0.791	1.494	0.216096	1.156	0.372	0.841	1.589	0.429457	1.274	0.359	0.759	2.139	1.295	0.327	0.772	2.174	1.249	0.496	0.659	2.369	1.268	0.467	0.669	2.404	1.1	0.82	0.485	2.494	1.118	0.789	0.493	2.535	1.107	0.771	0.558	2.195	1.186
RIN3	blue	7.19311	-0.279013	0.50316	0.533398	0.138683	-0.0640374	-0.17967	0.367986	-0.314713	1.117	0.494	0.813	1.536	0.306273	1.068	0.687	0.777	1.468	0.163043	1.029	0.915	0.614	1.723	0.956	0.863	0.571	1.6	0.848	0.612	0.448	1.604	0.879	0.691	0.464	1.662	0.966	0.935	0.424	2.204	0.958	0.917	0.422	2.171	1.156	0.679	0.582	2.296	1.082
LOC100289550	blue	2.08695	-0.0813509	-0.382365	-0.141164	0.0451742	-0.171709	-0.15266	-0.0629729	0.0661397	1.085	0.616	0.789	1.492	0.210419	1.067	0.691	0.776	1.466	0.160522	0.853	0.546	0.51	1.429	0.84	0.506	0.502	1.405	1.277	0.455	0.672	2.423	1.084	0.805	0.572	2.056	1.034	0.936	0.455	2.351	1.176	0.697	0.519	2.667	0.616	0.168	0.309	1.226	0.672
SNX20	blue	45.8156	-0.0608696	0.880874	0.435857	-0.0853803	0.0883025	0.0501151	0.233082	-0.226032	0.722	0.046	0.523	0.995	1.33724	0.703	0.032	0.51	0.969	1.49485	0.671	0.133	0.399	1.129	0.642	0.096	0.381	1.081	0.563	0.084	0.293	1.081	0.63	0.164	0.328	1.207	0.647	0.311	0.279	1.502	0.587	0.214	0.254	1.359	0.935	0.849	0.47	1.863	0.741
SIGLEC1	blue	21.1314	-0.151195	0.708088	0.336747	0.0339309	0.0383136	-0.102202	0.225504	-0.203058	1.043	0.797	0.758	1.433	0.0985417	1.024	0.886	0.745	1.407	0.0525663	0.957	0.866	0.572	1.601	0.904	0.7	0.54	1.513	0.883	0.7	0.467	1.668	0.908	0.766	0.48	1.715	1.487	0.35	0.647	3.414	1.407	0.417	0.617	3.21	1.232	0.551	0.621	2.442	1.242
PXK	blue	5.74366	0.376144	0.487203	0.236513	-0.346592	-0.0710772	0.555122	0.167697	-0.0229752	1.01	0.951	0.735	1.389	0.0218195	0.926	0.637	0.674	1.273	0.195861	0.79	0.372	0.471	1.325	0.803	0.406	0.479	1.346	1.318	0.398	0.694	2.501	1.258	0.482	0.663	2.386	0.421	0.06	0.171	1.038	0.346	0.02	0.142	0.843	1.222	0.567	0.616	2.421	1.159
C5orf56	blue	11.6219	-0.399436	0.576525	0.256167	0.390581	0.295886	-0.306235	0.34275	-0.441795	1.039	0.815	0.756	1.428	0.0888424	0.982	0.911	0.714	1.35	0.0404816	0.955	0.861	0.57	1.598	0.898	0.684	0.536	1.505	0.869	0.666	0.46	1.643	0.773	0.428	0.409	1.461	0.469	0.084	0.199	1.108	0.46	0.077	0.195	1.086	1.023	0.948	0.516	2.03	0.97
C20orf11	blue	9.67567	0.110631	-0.574908	-0.346511	0.0336346	-0.396893	-0.0422614	-0.321518	0.341315	0.996	0.982	0.725	1.369	0.00788851	1.012	0.941	0.736	1.391	0.0264104	1.153	0.59	0.688	1.932	1.177	0.535	0.703	1.973	1.29	0.438	0.678	2.454	1.33	0.38	0.703	2.516	1.294	0.541	0.567	2.952	1.076	0.863	0.471	2.457	0.343	0.003	0.168	0.699	0.424
GNB4	blue	20.2689	-0.186398	0.662395	0.776683	0.0369068	-0.175104	0.00873405	0.643798	-0.398716	1.508	0.012	1.093	2.081	1.92082	1.482	0.017	1.074	2.044	1.76955	1.219	0.451	0.728	2.043	1.21	0.469	0.722	2.028	1.723	0.102	0.897	3.306	1.829	0.069	0.953	3.511	1.034	0.936	0.454	2.354	1.101	0.817	0.485	2.499	1.588	0.19	0.795	3.171	1.662
PLEKHA2	blue	5.63234	-0.0850575	0.490588	0.361328	0.0330284	-0.182684	-0.00934418	0.329928	-0.191663	1.137	0.431	0.827	1.563	0.365523	1.099	0.559	0.8	1.512	0.252588	1.128	0.648	0.673	1.89	1.03	0.909	0.615	1.727	0.763	0.405	0.403	1.442	0.803	0.5	0.425	1.519	0.651	0.316	0.281	1.506	0.648	0.311	0.28	1.499	1.109	0.767	0.56	2.196	1.093
CD80	blue	19.541	0.319645	0.657204	0.312741	-0.123834	-0.139273	0.276792	-0.117138	0.216535	0.743	0.07	0.539	1.024	1.1549	0.784	0.138	0.569	1.081	0.860121	0.937	0.806	0.56	1.569	0.975	0.922	0.582	1.631	1.02	0.95	0.539	1.934	1.304	0.415	0.689	2.468	0.836	0.672	0.364	1.918	0.811	0.619	0.356	1.85	0.924	0.822	0.464	1.84	0.835
CEP120	blue	5.39029	0.418566	0.472872	0.228412	-0.206064	-0.0133364	0.531007	0.134833	0.0282412	0.834	0.266	0.606	1.148	0.575118	0.815	0.209	0.593	1.121	0.679854	0.729	0.231	0.434	1.223	0.739	0.252	0.44	1.24	0.94	0.848	0.497	1.776	0.963	0.908	0.51	1.82	0.503	0.119	0.212	1.194	0.5	0.113	0.212	1.18	1.311	0.443	0.657	2.615	1.52
C1orf57	blue	1.28205	0.135293	-0.343452	-0.241099	-0.122672	-0.0627944	0.0815186	-0.15222	0.160837	1.156	0.372	0.841	1.59	0.429457	1.16	0.36	0.844	1.596	0.443697	0.982	0.945	0.587	1.644	1.047	0.861	0.625	1.754	1.606	0.155	0.836	3.085	1.368	0.345	0.713	2.625	0.915	0.832	0.402	2.081	0.824	0.644	0.363	1.87	1.865	0.083	0.922	3.772	2.023
MOBKL2A	blue	20.2869	-0.30568	0.690902	0.556379	0.031545	0.0469924	-0.143971	0.438501	-0.407751	1.057	0.731	0.769	1.454	0.136083	1.06	0.719	0.771	1.457	0.143271	1.353	0.253	0.806	2.272	1.246	0.405	0.743	2.091	0.819	0.539	0.433	1.549	0.879	0.691	0.465	1.662	0.731	0.459	0.319	1.676	0.785	0.565	0.344	1.791	0.597	0.145	0.298	1.195	0.506
RASSF5	blue	26.4642	0.0206754	0.770891	0.369173	-0.176564	0.144952	0.19496	0.236467	-0.231461	0.908	0.554	0.661	1.249	0.25649	0.898	0.509	0.653	1.235	0.293282	0.837	0.499	0.5	1.402	0.848	0.531	0.506	1.42	0.992	0.981	0.525	1.877	0.88	0.694	0.466	1.663	0.787	0.572	0.343	1.806	0.828	0.654	0.363	1.889	0.902	0.771	0.453	1.8	0.796
IFNAR2	blue	6.22984	-0.107005	0.517878	0.337895	0.126101	-0.0262403	-0.112636	0.104136	-0.0635215	0.822	0.228	0.597	1.131	0.642065	0.795	0.16	0.578	1.094	0.79588	0.812	0.429	0.485	1.361	0.722	0.216	0.431	1.21	0.789	0.467	0.417	1.494	0.852	0.622	0.45	1.611	0.608	0.245	0.263	1.406	0.611	0.249	0.264	1.412	0.74	0.396	0.369	1.484	0.628
STAT2	blue	18.3452	-0.125061	0.69029	0.455033	0.108208	0.0229132	-0.0377379	0.305709	-0.225808	1.154	0.378	0.839	1.587	0.422508	1.141	0.416	0.83	1.569	0.380907	1.439	0.168	0.857	2.416	1.443	0.165	0.86	2.422	0.684	0.246	0.36	1.3	0.728	0.33	0.384	1.38	2.04	0.104	0.864	4.821	1.83	0.158	0.791	4.232	1.108	0.77	0.558	2.197	1.104
ANKRD36BP2	blue	9.83491	-0.281417	0.458295	0.200351	0.26787	0.319231	-0.169722	0.24317	-0.360298	1.191	0.283	0.865	1.639	0.548214	1.123	0.476	0.816	1.545	0.322393	1.661	0.059	0.981	2.812	1.605	0.078	0.948	2.716	0.726	0.324	0.383	1.373	0.719	0.311	0.38	1.36	1.358	0.47	0.593	3.11	1.322	0.508	0.579	3.016	0.565	0.108	0.282	1.133	0.489
ARHGDIB	blue	47.921	-0.142504	0.883399	0.531705	-0.0915351	0.163269	0.0473303	0.358767	-0.360481	1.092	0.587	0.794	1.502	0.231362	1.073	0.664	0.781	1.475	0.177832	0.826	0.468	0.493	1.384	0.833	0.49	0.497	1.397	0.98	0.95	0.518	1.853	1.065	0.847	0.563	2.012	0.599	0.231	0.259	1.386	0.6	0.232	0.259	1.387	1.153	0.684	0.581	2.288	0.943
FAM78A	blue	39.154	-0.160122	0.840112	0.542738	0.0171536	0.0137542	-0.0239444	0.398172	-0.328937	1.131	0.447	0.823	1.556	0.349692	1.147	0.399	0.834	1.577	0.399027	1.163	0.565	0.694	1.95	1.15	0.595	0.687	1.928	1.111	0.747	0.587	2.102	1.192	0.589	0.63	2.255	0.564	0.181	0.244	1.305	0.666	0.342	0.288	1.54	1.151	0.688	0.58	2.283	1.045
EPPK1	blue	2.36528	0.028101	-0.396664	-0.305265	-0.00900905	-0.0612087	-0.0694783	-0.239521	0.178768	0.962	0.81	0.7	1.322	0.091515	0.985	0.924	0.716	1.353	0.034328	0.794	0.381	0.475	1.33	0.9	0.688	0.538	1.506	1.308	0.411	0.69	2.478	1.236	0.515	0.653	2.339	0.553	0.166	0.239	1.279	0.516	0.122	0.223	1.193	1.909	0.073	0.942	3.869	2.106
METAP1D	blue	1.47002	0.120206	-0.345626	-0.263864	0.10493	-0.11767	-0.0461183	-0.154579	0.232342	0.824	0.233	0.599	1.133	0.632644	0.823	0.231	0.599	1.132	0.636388	0.867	0.589	0.518	1.452	0.855	0.552	0.511	1.432	1.116	0.736	0.59	2.111	1.051	0.878	0.556	1.989	0.476	0.092	0.201	1.128	0.483	0.096	0.204	1.139	1.061	0.866	0.535	2.104	1.173
HDAC11	blue	3.04016	-0.236776	-0.424055	-0.155584	0.0330931	-0.0959046	-0.16309	0.114753	-0.161438	1.295	0.114	0.94	1.784	0.943095	1.272	0.141	0.924	1.753	0.850781	1.763	0.035	1.039	2.99	1.777	0.033	1.048	3.014	0.774	0.434	0.408	1.468	0.752	0.384	0.397	1.427	0.889	0.779	0.391	2.023	1	0.999	0.441	2.271	1.928	0.072	0.944	3.938	1.837
FAM36A	blue	1.83051	0.141747	-0.361721	-0.215815	-0.0527969	-0.0692984	0.0625348	-0.050311	0.165852	1.083	0.625	0.787	1.488	0.20412	1.192	0.279	0.867	1.639	0.554396	1.36	0.246	0.809	2.288	1.401	0.205	0.832	2.358	0.963	0.907	0.509	1.819	0.989	0.972	0.523	1.868	0.337	0.017	0.138	0.823	0.434	0.065	0.178	1.054	2.404	0.018	1.162	4.975	2.941
STAP1	blue	19.3584	-0.0354279	0.658746	0.257955	-0.118287	0.209237	0.159818	0.303474	-0.31186	0.963	0.815	0.7	1.324	0.0888424	0.988	0.942	0.719	1.358	0.0259491	0.971	0.912	0.58	1.626	1.071	0.795	0.64	1.792	0.8	0.492	0.423	1.513	0.847	0.61	0.448	1.602	0.959	0.921	0.422	2.18	0.962	0.925	0.424	2.18	0.864	0.677	0.435	1.716	0.798
BLVRA	blue	6.63072	-0.00684686	0.520922	0.479397	-0.0449106	-0.204159	0.08663	0.392181	-0.20195	1.225	0.213	0.89	1.685	0.67162	1.166	0.346	0.847	1.603	0.460924	1.019	0.944	0.608	1.705	0.976	0.926	0.583	1.634	1.214	0.553	0.64	2.302	1.306	0.413	0.689	2.477	0.864	0.733	0.372	2.005	0.648	0.303	0.284	1.48	1.011	0.975	0.51	2.004	0.969
JAK1	blue	6.84498	0.247012	0.529893	0.296717	-0.167246	0.130739	0.481227	0.162059	-0.138027	0.949	0.748	0.69	1.305	0.126098	0.906	0.544	0.659	1.246	0.264401	0.734	0.242	0.437	1.232	0.724	0.223	0.431	1.217	1.017	0.96	0.538	1.922	0.969	0.921	0.513	1.829	0.889	0.783	0.384	2.059	0.817	0.631	0.358	1.864	1.253	0.52	0.631	2.49	1.154
RAB39B	blue	5.44274	-0.101426	0.455349	0.24369	-0.0211077	-0.0590775	-0.00769713	0.331868	-0.22615	1.182	0.305	0.859	1.625	0.5157	1.183	0.301	0.86	1.626	0.521434	1.517	0.117	0.901	2.553	1.464	0.151	0.87	2.462	1.551	0.183	0.813	2.958	1.521	0.203	0.798	2.898	0.485	0.099	0.206	1.146	0.526	0.143	0.223	1.242	0.965	0.919	0.487	1.914	0.99
LRPPRC	blue	5.9366	0.0521112	-0.506272	-0.35235	0.426428	-0.271633	-0.290764	-0.328609	0.385764	0.933	0.67	0.679	1.283	0.173925	0.974	0.872	0.709	1.339	0.0594835	1.069	0.8	0.639	1.789	1.042	0.877	0.622	1.743	0.921	0.8	0.487	1.74	1.11	0.747	0.588	2.098	1.351	0.475	0.592	3.087	1.507	0.33	0.66	3.437	1.28	0.481	0.644	2.543	1.521
DCP2	blue	2.61152	0.0640179	0.410354	0.164944	0.258816	0.0175668	-0.044536	0.00780872	0.0672655	0.935	0.68	0.68	1.286	0.167491	0.959	0.796	0.698	1.318	0.0990869	1.332	0.277	0.794	2.236	1.25	0.398	0.745	2.098	0.88	0.695	0.466	1.665	0.875	0.681	0.463	1.655	1.052	0.904	0.464	2.386	1.069	0.873	0.472	2.423	0.459	0.031	0.226	0.931	0.419
C5orf39	blue	2.25874	-0.00986279	0.399794	0.248547	-0.019544	0.113736	0.1194	0.197263	-0.17286	0.95	0.752	0.691	1.306	0.123782	0.898	0.507	0.653	1.234	0.294992	0.805	0.409	0.48	1.348	0.779	0.343	0.465	1.305	1.893	0.058	0.978	3.663	1.718	0.108	0.887	3.324	1.123	0.781	0.495	2.552	1.083	0.849	0.477	2.455	1.221	0.568	0.615	2.425	1.094
RNF213	blue	6.25696	0.0437481	0.424399	0.0438465	0.189271	-0.0518603	-0.0692296	-0.193224	0.159704	0.8	0.171	0.581	1.102	0.767004	0.842	0.291	0.611	1.159	0.536107	1.098	0.721	0.656	1.839	1.097	0.725	0.655	1.837	0.904	0.756	0.477	1.713	1.016	0.962	0.537	1.922	0.948	0.899	0.418	2.152	1.004	0.993	0.443	2.276	0.656	0.234	0.328	1.313	0.631
RILPL2	blue	13.7897	0.038682	0.615487	0.466234	-0.0906768	-0.0849307	0.112668	0.210413	-0.112863	0.942	0.714	0.685	1.295	0.146302	0.904	0.533	0.657	1.242	0.273273	1.158	0.577	0.691	1.941	1.112	0.688	0.663	1.864	0.907	0.765	0.48	1.716	0.993	0.983	0.525	1.878	0.52	0.139	0.219	1.236	0.502	0.116	0.212	1.185	0.983	0.961	0.495	1.952	0.865
LYSMD2	blue	5.99208	0.353959	0.459227	0.0401736	-0.358304	-0.00844003	0.316191	-0.148954	0.204683	0.668	0.014	0.484	0.921	1.85387	0.733	0.058	0.531	1.01	1.23657	0.602	0.057	0.357	1.015	0.663	0.124	0.393	1.119	1.035	0.917	0.546	1.959	1.202	0.571	0.636	2.272	0.399	0.044	0.163	0.977	0.38	0.033	0.156	0.925	1.006	0.986	0.507	1.996	1.061
C9orf119	blue	3.78455	0.0616033	-0.443512	-0.0877216	0.106723	-0.335945	-0.0708885	-0.153308	0.240809	1.516	0.011	1.098	2.092	1.95861	1.585	0.005	1.148	2.187	2.30103	0.798	0.39	0.476	1.336	0.852	0.541	0.509	1.425	1.332	0.379	0.703	2.526	1.494	0.22	0.787	2.835	4.277	0.004	1.582	11.564	4.751	0.002	1.757	12.843	1.02	0.955	0.515	2.021	1.128
C9orf72	blue	4.11127	0.266166	0.398264	0.328936	-0.0810879	-0.117789	0.288631	0.0952637	0.0620881	0.649	0.009	0.471	0.897	2.04576	0.674	0.016	0.488	0.93	1.79588	0.943	0.824	0.564	1.578	0.888	0.652	0.531	1.487	0.775	0.434	0.408	1.469	1.002	0.995	0.528	1.902	0.931	0.864	0.41	2.112	0.894	0.789	0.394	2.029	0.737	0.389	0.369	1.474	0.67
PRF1	blue	14.1866	0.168831	0.625702	0.0465992	-0.220516	0.0592912	0.121027	-0.118636	0.101563	0.768	0.106	0.558	1.058	0.974694	0.792	0.153	0.576	1.09	0.815309	0.941	0.816	0.562	1.575	0.896	0.677	0.535	1.501	1.519	0.206	0.795	2.902	1.438	0.271	0.754	2.741	0.787	0.572	0.344	1.805	0.743	0.48	0.326	1.695	0.911	0.79	0.457	1.812	0.853
MAP4K3	blue	1.87372	-0.211348	-0.351452	-0.140856	0.0765404	0.166421	-0.105765	0.0946604	-0.187198	1.008	0.962	0.733	1.385	0.0168249	1.031	0.852	0.75	1.417	0.0695604	0.58	0.043	0.342	0.982	0.572	0.038	0.338	0.969	0.595	0.116	0.311	1.136	0.676	0.234	0.355	1.288	1.096	0.827	0.482	2.489	1.168	0.71	0.515	2.648	2.374	0.019	1.151	4.895	2.78
LY9	blue	29.3223	-0.208599	0.73383	0.278119	-0.070006	0.23707	-0.0430002	0.335487	-0.390117	0.95	0.754	0.691	1.306	0.122629	0.917	0.591	0.667	1.26	0.228413	1.127	0.651	0.672	1.888	1.121	0.666	0.668	1.879	0.931	0.826	0.493	1.759	0.928	0.819	0.491	1.754	0.403	0.046	0.166	0.983	0.365	0.026	0.15	0.889	0.795	0.511	0.401	1.575	0.798
LOC221272	blue	3.97645	0.0233649	-0.472154	-0.323578	0.160141	-0.137108	-0.072898	-0.264923	0.224174	0.95	0.752	0.691	1.306	0.123782	0.991	0.957	0.721	1.362	0.0190881	1.181	0.528	0.705	1.978	1.325	0.285	0.791	2.221	0.376	0.004	0.192	0.738	0.387	0.006	0.198	0.758	0.871	0.742	0.384	1.977	0.909	0.82	0.401	2.061	0.903	0.77	0.455	1.79	0.919
LYSMD1	blue	1.53355	-0.0601661	-0.350907	-0.214108	0.00386705	-0.0801658	-0.117769	-0.0699725	0.064992	1.118	0.494	0.813	1.537	0.306273	1.133	0.443	0.824	1.557	0.353596	1.452	0.16	0.863	2.443	1.538	0.105	0.914	2.588	0.979	0.947	0.518	1.851	1.034	0.918	0.547	1.953	1.992	0.116	0.844	4.701	1.662	0.246	0.704	3.925	1.972	0.06	0.971	4.006	2.024
ADAP2	blue	20.6224	-0.233856	0.682585	0.527514	0.0941821	-0.0177486	-0.0795748	0.386192	-0.346876	1.186	0.294	0.862	1.631	0.531653	1.154	0.377	0.84	1.587	0.423659	0.953	0.855	0.57	1.596	0.827	0.47	0.494	1.385	1.207	0.564	0.636	2.289	1.499	0.215	0.791	2.842	1.476	0.357	0.645	3.377	1.415	0.409	0.62	3.228	1.536	0.221	0.772	3.056	1.402
CSF3R	blue	9.1119	0.0314362	0.502879	0.269176	-0.035639	0.025941	0.0106797	-0.0608275	0.0356466	0.875	0.413	0.637	1.204	0.38405	0.91	0.563	0.662	1.252	0.249492	0.737	0.248	0.44	1.236	0.708	0.19	0.422	1.187	1.383	0.322	0.728	2.626	1.587	0.159	0.835	3.015	0.707	0.412	0.309	1.618	0.723	0.44	0.317	1.649	0.99	0.976	0.499	1.962	0.9
CARD16	blue	18.8611	-0.115512	0.697851	0.247937	-0.0323237	0.402205	-0.0179471	0.114697	-0.226808	0.734	0.058	0.533	1.01	1.23657	0.687	0.022	0.499	0.947	1.65758	0.554	0.027	0.328	0.935	0.517	0.014	0.305	0.875	0.968	0.919	0.512	1.83	0.854	0.629	0.451	1.617	0.57	0.189	0.246	1.318	0.677	0.362	0.293	1.565	0.906	0.779	0.454	1.807	0.753
C7orf36	blue	1.90921	0.105609	-0.374639	-0.185397	0.0179002	0.0358463	0.0696178	-0.136453	0.140489	1.044	0.79	0.759	1.436	0.102373	1.102	0.55	0.802	1.515	0.259637	0.726	0.225	0.432	1.218	0.798	0.392	0.475	1.339	1.266	0.474	0.663	2.417	1.238	0.516	0.65	2.358	0.56	0.177	0.242	1.298	0.583	0.208	0.252	1.349	1.297	0.464	0.646	2.605	1.325
SLCO2B1	blue	7.76294	0.18222	0.533714	0.137073	-0.302934	0.0368237	0.236123	-0.115008	0.0547363	0.769	0.109	0.558	1.06	0.962574	0.797	0.166	0.579	1.098	0.779892	0.66	0.119	0.391	1.113	0.67	0.133	0.397	1.13	1.08	0.813	0.57	2.046	1.131	0.704	0.599	2.138	1.011	0.979	0.441	2.32	1.013	0.975	0.447	2.297	0.941	0.864	0.472	1.876	0.857
APBB1IP	blue	14.4497	-0.146285	0.638835	0.374073	-0.0325329	-0.0326641	-0.0218577	0.233511	-0.237531	1.126	0.466	0.819	1.548	0.331614	1.075	0.655	0.782	1.478	0.183759	0.868	0.592	0.519	1.454	0.764	0.306	0.456	1.28	0.997	0.994	0.527	1.887	1.022	0.946	0.541	1.932	0.934	0.871	0.408	2.136	0.934	0.871	0.412	2.118	0.802	0.531	0.403	1.597	0.736
GRN	blue	1.89127	-0.132824	0.32351	0.175439	-0.0373109	0.0232513	-0.00725223	-0.00141038	-0.101989	1.065	0.697	0.775	1.464	0.156767	1.034	0.835	0.753	1.422	0.0783135	1.108	0.695	0.662	1.856	1.063	0.817	0.635	1.779	1.226	0.533	0.646	2.325	1.241	0.508	0.655	2.351	0.993	0.987	0.436	2.262	0.937	0.876	0.413	2.124	0.556	0.104	0.274	1.129	0.509
XRN1	blue	6.45763	0.299363	0.453289	-0.0714993	-0.0890937	0.0848997	0.255425	-0.272579	0.232221	0.502	0	0.362	0.698	Inf	0.517	0	0.373	0.718	Inf	1.025	0.924	0.613	1.716	0.912	0.725	0.544	1.526	0.652	0.194	0.342	1.243	0.606	0.128	0.318	1.155	0.749	0.492	0.328	1.709	0.829	0.656	0.363	1.893	1.007	0.985	0.508	1.994	1.03
DERL3	blue	10.2073	-0.173693	0.443466	0.0404945	-0.0922185	0.338179	-0.116239	0.0136821	-0.195369	1.093	0.585	0.795	1.502	0.232844	1.04	0.808	0.757	1.43	0.0925886	1.211	0.469	0.722	2.033	1.078	0.775	0.642	1.811	0.888	0.715	0.47	1.679	0.953	0.882	0.504	1.8	0.728	0.451	0.318	1.664	0.702	0.4	0.308	1.601	0.713	0.336	0.359	1.418	0.635
RAB30	blue	8.97868	-0.319174	0.491913	0.296037	-8.13e-05	0.264485	-0.11321	0.406472	-0.473218	1.051	0.761	0.764	1.445	0.118615	1.118	0.491	0.814	1.538	0.308919	0.823	0.46	0.492	1.379	0.855	0.554	0.51	1.434	0.652	0.19	0.343	1.236	0.74	0.356	0.39	1.403	0.538	0.15	0.231	1.252	0.664	0.338	0.287	1.535	0.634	0.194	0.319	1.261	0.638
HLA.C	blue	6.45609	0.0975605	0.457096	-0.0448501	-0.210238	0.276586	0.187769	-0.174737	0.0186716	0.662	0.012	0.479	0.913	1.92082	0.704	0.033	0.51	0.971	1.48149	0.549	0.026	0.323	0.93	0.532	0.019	0.313	0.902	1.38	0.326	0.726	2.626	1.295	0.429	0.682	2.456	0.62	0.263	0.268	1.432	0.716	0.435	0.31	1.656	0.634	0.201	0.316	1.274	0.625
PARVG	blue	39.8321	-0.118669	0.845897	0.505942	-0.05861	0.0569521	0.0406401	0.346179	-0.328187	1.112	0.515	0.808	1.529	0.288193	1.072	0.67	0.779	1.473	0.173925	1.132	0.639	0.675	1.897	1.129	0.646	0.674	1.891	1.003	0.992	0.531	1.896	1.034	0.918	0.547	1.953	0.651	0.317	0.281	1.509	0.609	0.246	0.264	1.407	1.366	0.373	0.688	2.71	1.184
LCP2	blue	26.1035	0.054695	0.710411	0.53255	-0.00855864	-0.0750731	0.111099	0.148525	-0.0737001	0.978	0.889	0.711	1.344	0.0510982	0.99	0.953	0.721	1.361	0.0209071	0.821	0.453	0.49	1.375	0.775	0.334	0.463	1.299	1.176	0.619	0.62	2.23	1.254	0.488	0.662	2.373	1.425	0.403	0.621	3.272	1.495	0.339	0.655	3.414	0.947	0.878	0.475	1.888	0.881
MS4A14	blue	7.43314	-0.226486	0.516676	0.566783	0.267938	0.0151246	-0.106314	0.424732	-0.348295	1.272	0.139	0.925	1.75	0.856985	1.21	0.243	0.879	1.664	0.614394	0.962	0.882	0.575	1.609	0.904	0.703	0.54	1.515	1.462	0.248	0.767	2.785	1.492	0.224	0.783	2.843	0.797	0.591	0.349	1.82	0.785	0.565	0.344	1.79	1.606	0.182	0.801	3.217	1.53
SNHG11	blue	4.21198	-0.0476995	-0.456225	-0.23618	0.151289	-0.296967	-0.188392	-0.189784	0.187941	1.211	0.241	0.88	1.666	0.617983	1.252	0.167	0.91	1.723	0.777284	1.225	0.441	0.731	2.053	1.248	0.4	0.745	2.092	1.174	0.624	0.619	2.226	1.169	0.633	0.616	2.216	2.646	0.033	1.084	6.461	2.231	0.077	0.917	5.43	0.589	0.134	0.295	1.177	0.637
RNF166	blue	8.44874	-0.082619	0.547006	0.326077	-0.00859943	-0.177041	-0.113024	0.185208	-0.050896	1.008	0.959	0.733	1.387	0.0181814	1.029	0.862	0.748	1.414	0.0644927	0.837	0.498	0.5	1.401	0.844	0.519	0.504	1.413	1.017	0.958	0.537	1.929	1.153	0.661	0.61	2.181	0.44	0.071	0.181	1.072	0.431	0.064	0.177	1.049	1.147	0.696	0.577	2.277	1.099
CYLD	blue	21.944	-0.24509	0.711031	0.574495	0.131144	0.112668	-0.0619261	0.559374	-0.451325	1.039	0.814	0.756	1.428	0.0893756	0.992	0.959	0.721	1.363	0.0181814	1.395	0.21	0.829	2.346	1.368	0.237	0.813	2.302	0.761	0.401	0.402	1.439	0.795	0.48	0.42	1.503	0.497	0.113	0.209	1.18	0.454	0.072	0.192	1.072	1.105	0.775	0.557	2.192	1.112
SFMBT2	blue	45.5658	-0.187634	0.871166	0.556698	0.025158	0.138977	-0.0225065	0.45192	-0.390007	1.52	0.011	1.102	2.097	1.95861	1.476	0.018	1.07	2.036	1.74473	1.222	0.446	0.729	2.048	1.141	0.617	0.681	1.911	1.028	0.933	0.543	1.943	1.124	0.718	0.595	2.126	1.112	0.799	0.491	2.521	1.192	0.675	0.526	2.702	0.956	0.899	0.478	1.911	0.874
LOC100505935	blue	1.98395	0.0263438	-0.39196	-0.157127	0.158187	-0.11944	-0.0566309	-0.0414302	0.126755	1.05	0.764	0.764	1.444	0.116907	1.054	0.746	0.767	1.449	0.127261	1.325	0.289	0.788	2.23	1.434	0.175	0.852	2.413	1.03	0.927	0.545	1.947	1.019	0.955	0.539	1.925	0.53	0.141	0.228	1.233	0.478	0.085	0.206	1.107	1.215	0.58	0.61	2.42	1.412
FCGR2C	blue	25.7199	0.290727	0.718752	0.468757	-0.317173	-0.0841602	0.407098	0.119146	-0.00314207	0.779	0.126	0.565	1.073	0.899629	0.801	0.173	0.581	1.103	0.761954	0.901	0.692	0.538	1.509	0.843	0.515	0.503	1.412	0.794	0.48	0.418	1.507	0.865	0.656	0.456	1.639	0.609	0.246	0.263	1.408	0.676	0.359	0.292	1.562	1.013	0.97	0.511	2.007	0.889
TSPAN33	blue	1.39085	-0.199336	0.285869	0.126656	0.0250904	0.0842721	-0.0931669	0.194605	-0.238455	1.21	0.241	0.88	1.664	0.617983	1.192	0.28	0.867	1.64	0.552842	1.927	0.016	1.133	3.279	1.804	0.029	1.061	3.068	0.793	0.475	0.419	1.499	0.778	0.441	0.411	1.473	0.695	0.391	0.303	1.595	0.834	0.666	0.366	1.903	0.924	0.821	0.466	1.832	0.959
LOC100506728	blue	3.40047	0.177757	-0.437971	-0.303091	-0.0316545	-0.112573	0.05271	-0.294947	0.296641	1.086	0.61	0.79	1.493	0.21467	1.16	0.361	0.843	1.595	0.442493	1.552	0.1	0.92	2.618	1.622	0.071	0.96	2.74	1.257	0.483	0.663	2.384	1.497	0.218	0.788	2.842	0.648	0.31	0.28	1.498	0.609	0.246	0.264	1.408	0.69	0.29	0.347	1.372	0.74
RAB42	blue	2.85817	0.0974644	0.390407	0.128625	-0.188435	-0.126379	0.0896294	-0.0429109	0.0981832	1	0.998	0.727	1.374	0.000869459	0.997	0.987	0.726	1.371	0.00568285	1.358	0.247	0.809	2.279	1.135	0.631	0.677	1.905	1.138	0.69	0.601	2.155	1.305	0.413	0.69	2.468	0.994	0.989	0.434	2.279	0.851	0.699	0.375	1.931	0.786	0.492	0.395	1.562	0.849
ND2	blue	1.71323	-0.271992	-0.36545	-0.21096	0.168669	0.0875418	-0.209452	0.021146	-0.170408	1.129	0.456	0.821	1.553	0.341035	1.089	0.602	0.792	1.497	0.220404	1.037	0.889	0.62	1.736	1.057	0.832	0.631	1.771	0.966	0.916	0.51	1.829	0.89	0.72	0.471	1.682	0.658	0.32	0.288	1.502	0.718	0.431	0.315	1.639	1.29	0.47	0.646	2.573	1.24
CSPG5	blue	1.62268	0.133227	-0.351721	-0.20551	-0.0756822	-0.180976	0.0183776	-0.206526	0.26849	0.912	0.569	0.663	1.253	0.244888	0.908	0.552	0.66	1.248	0.258061	1.071	0.796	0.639	1.794	1.126	0.653	0.672	1.887	0.601	0.126	0.313	1.153	0.638	0.176	0.333	1.223	0.516	0.132	0.218	1.221	0.422	0.05	0.179	0.998	1.843	0.085	0.92	3.69	1.837
CLEC2D	blue	31.4831	0.141967	0.800498	0.363164	-0.0318537	-0.00679905	0.2463	0.235782	-0.125214	0.959	0.798	0.698	1.319	0.0979971	0.954	0.77	0.694	1.311	0.113509	1.271	0.363	0.758	2.129	1.25	0.397	0.746	2.095	0.786	0.458	0.415	1.486	0.832	0.572	0.44	1.574	0.773	0.542	0.338	1.769	0.778	0.552	0.341	1.777	0.939	0.857	0.474	1.861	0.91
SLC25A13	blue	4.8441	-0.0340378	-0.492346	-0.363821	0.142263	-0.0901728	-0.159923	-0.306324	0.244196	1.164	0.351	0.846	1.6	0.454693	1.237	0.191	0.899	1.701	0.718967	1.407	0.198	0.837	2.367	1.472	0.145	0.875	2.477	1.256	0.483	0.664	2.376	1.426	0.277	0.752	2.702	0.993	0.986	0.438	2.251	1.097	0.824	0.484	2.489	1.231	0.551	0.621	2.438	1.214
SLC41A3	blue	3.74998	-0.196279	-0.452206	-0.114138	0.0812114	-0.0806394	-0.126349	0.0801845	-0.103409	1.461	0.021	1.06	2.014	1.67778	1.428	0.03	1.036	1.968	1.52288	2.341	0.002	1.358	4.036	2.199	0.004	1.277	3.787	0.915	0.786	0.483	1.734	0.915	0.784	0.484	1.731	0.764	0.523	0.335	1.744	0.838	0.675	0.367	1.913	1.434	0.308	0.717	2.868	1.578
CTLA4	blue	4.43196	0.389449	0.453455	0.102028	-0.222244	-0.159828	0.384379	-0.0702184	0.183545	0.687	0.023	0.498	0.949	1.63827	0.722	0.047	0.524	0.996	1.3279	0.525	0.017	0.31	0.891	0.567	0.035	0.334	0.96	0.893	0.729	0.472	1.691	0.903	0.754	0.478	1.708	0.681	0.376	0.291	1.594	0.641	0.299	0.277	1.482	0.689	0.294	0.343	1.382	0.727
LOC100288617	blue	2.9299	0.0876723	0.359465	0.271318	-0.100911	-0.105073	0.0857781	-0.0583264	0.07	0.786	0.139	0.571	1.081	0.856985	0.803	0.177	0.584	1.104	0.752027	1.052	0.848	0.628	1.763	1.003	0.99	0.599	1.682	1.006	0.985	0.532	1.904	1.143	0.681	0.605	2.16	0.833	0.662	0.367	1.89	0.89	0.781	0.393	2.02	0.551	0.099	0.272	1.119	0.502
PIK3R5	blue	32.6774	-0.0851477	0.796229	0.55057	0.00276792	-0.0454558	0.031288	0.315807	-0.255218	1.11	0.519	0.808	1.527	0.284833	1.129	0.455	0.821	1.552	0.341989	1.121	0.664	0.67	1.877	1.093	0.734	0.653	1.83	1.146	0.675	0.606	2.17	1.139	0.689	0.602	2.154	0.575	0.196	0.248	1.33	0.626	0.273	0.271	1.446	0.727	0.369	0.362	1.458	0.671
SOCS7	blue	5.10469	0.0959734	-0.47494	-0.268081	0.0223959	-0.351593	-0.0487818	-0.198005	0.265824	1.017	0.92	0.74	1.397	0.0362122	0.946	0.731	0.688	1.3	0.136083	1.566	0.093	0.927	2.644	1.448	0.165	0.858	2.443	0.651	0.191	0.341	1.24	0.639	0.174	0.335	1.218	0.632	0.283	0.273	1.461	0.502	0.108	0.217	1.162	1.017	0.963	0.512	2.02	1.076
MEI1	blue	19.9467	-0.186073	0.647711	0.226966	-0.0560242	0.319241	-0.0515454	0.196807	-0.311153	1.032	0.847	0.751	1.418	0.0721166	0.959	0.797	0.698	1.318	0.0985417	1.125	0.654	0.672	1.886	1.068	0.802	0.637	1.79	0.781	0.447	0.413	1.477	0.737	0.349	0.39	1.395	0.298	0.011	0.117	0.757	0.307	0.013	0.121	0.78	0.996	0.992	0.503	1.975	0.835
HLA.G	blue	5.75701	0.162093	0.42956	-0.0864991	-0.263958	0.272224	0.244162	-0.231824	0.0777837	0.661	0.012	0.479	0.912	1.92082	0.723	0.048	0.524	0.998	1.31876	0.608	0.063	0.36	1.028	0.604	0.059	0.357	1.02	1.063	0.852	0.562	2.009	1.172	0.625	0.62	2.217	0.81	0.617	0.355	1.849	0.915	0.834	0.401	2.091	0.65	0.226	0.324	1.306	0.621
C9orf69	blue	2.8752	-0.0911154	-0.404627	-0.299921	0.216562	-0.00114061	-0.283505	-0.322416	0.23653	0.862	0.36	0.626	1.185	0.443697	0.838	0.276	0.609	1.152	0.559091	0.887	0.649	0.53	1.486	0.834	0.49	0.498	1.397	1.061	0.856	0.561	2.007	1.061	0.856	0.561	2.006	1.072	0.867	0.473	2.432	0.919	0.839	0.405	2.084	1.454	0.287	0.73	2.895	1.318
AHCTF1	blue	1.86315	0.142712	-0.370527	-0.215089	0.120845	-0.315492	-0.0752831	-0.161622	0.296774	1.298	0.11	0.943	1.786	0.958607	1.432	0.028	1.04	1.971	1.55284	1.885	0.018	1.113	3.194	2.068	0.007	1.219	3.507	0.703	0.281	0.371	1.334	0.802	0.499	0.423	1.52	1.734	0.199	0.749	4.012	1.776	0.179	0.768	4.107	1.027	0.939	0.518	2.035	1.049
DNAJC5B	blue	22.4927	0.0707617	0.728463	0.240663	-0.193407	0.11816	0.175747	0.148094	-0.143119	0.872	0.4	0.634	1.2	0.39794	0.874	0.409	0.636	1.203	0.388277	0.824	0.462	0.492	1.38	0.843	0.517	0.504	1.412	0.817	0.536	0.43	1.55	0.781	0.45	0.412	1.482	0.488	0.102	0.206	1.154	0.498	0.112	0.211	1.176	1.38	0.356	0.696	2.737	1.393
NCRNA00116	blue	1.00851	-0.0611629	-0.325366	-0.21597	0.0438172	-0.00419456	-0.212663	-0.190749	0.170406	0.997	0.985	0.725	1.37	0.00656377	1.025	0.877	0.746	1.409	0.0570004	0.702	0.18	0.418	1.177	0.827	0.474	0.493	1.389	1.096	0.778	0.58	2.073	0.909	0.768	0.48	1.72	1.415	0.411	0.619	3.236	1.384	0.44	0.607	3.158	1.873	0.081	0.925	3.79	1.964
AKAP5	blue	2.62624	0.285439	0.391772	0.0873879	-0.155199	-0.0971868	0.259187	-0.0687442	0.172704	0.762	0.096	0.554	1.05	1.01773	0.836	0.273	0.608	1.151	0.563837	0.746	0.266	0.445	1.25	0.849	0.535	0.507	1.423	0.658	0.204	0.345	1.255	0.754	0.387	0.398	1.43	0.506	0.121	0.214	1.197	0.491	0.105	0.208	1.161	0.778	0.473	0.391	1.547	0.818
WIPF1	blue	34.0491	0.0137845	0.819092	0.463491	-0.123332	-0.0751697	0.084449	0.265087	-0.165141	1.119	0.49	0.813	1.54	0.309804	1.122	0.479	0.816	1.542	0.319664	0.909	0.715	0.543	1.521	0.951	0.85	0.568	1.593	1.069	0.838	0.563	2.03	1.136	0.696	0.601	2.148	0.664	0.341	0.286	1.542	0.682	0.371	0.295	1.578	0.917	0.806	0.461	1.827	0.82
GM2A	blue	15.0394	0.350777	0.645836	0.213891	-0.354116	-0.0362148	0.381403	-0.0514504	0.132992	0.736	0.061	0.534	1.014	1.21467	0.767	0.105	0.557	1.057	0.978811	0.873	0.605	0.521	1.461	0.896	0.677	0.535	1.501	1.072	0.831	0.567	2.025	1.096	0.778	0.58	2.071	0.429	0.064	0.176	1.05	0.432	0.065	0.177	1.052	0.953	0.89	0.481	1.889	0.896
NAGA	blue	3.46629	-0.0457776	0.439779	0.245474	-0.0762683	0.183136	0.0821876	0.0607744	-0.115016	1.098	0.565	0.799	1.509	0.247952	1.169	0.336	0.85	1.607	0.473661	1.535	0.109	0.909	2.591	1.615	0.073	0.956	2.728	0.989	0.972	0.523	1.869	1.034	0.917	0.548	1.954	1.846	0.153	0.796	4.285	1.959	0.116	0.846	4.533	0.667	0.255	0.332	1.34	0.591
LOC730091	blue	1.245	-0.0311309	-0.349504	-0.291863	-0.084609	0.0501224	-0.0602784	-0.166739	0.0817505	0.908	0.553	0.661	1.249	0.257275	0.932	0.664	0.678	1.281	0.177832	0.577	0.039	0.341	0.973	0.63	0.084	0.373	1.064	1.448	0.259	0.762	2.754	1.357	0.35	0.715	2.575	0.475	0.09	0.201	1.122	0.511	0.126	0.217	1.206	0.937	0.852	0.473	1.855	0.943
C17orf62	blue	3.22187	-0.0807895	0.418976	0.195205	0.0145915	-0.0649489	-0.0773499	0.00394867	-0.026936	1.144	0.408	0.832	1.573	0.38934	1.204	0.254	0.875	1.655	0.595166	1.319	0.295	0.786	2.213	1.328	0.283	0.791	2.229	1.608	0.15	0.842	3.07	1.858	0.061	0.971	3.554	1.533	0.313	0.669	3.512	1.617	0.254	0.708	3.692	0.58	0.133	0.285	1.18	0.52
RASAL3	blue	23.1183	-0.356751	0.708323	0.372283	0.114	0.216982	-0.247688	0.334168	-0.394532	1.403	0.039	1.018	1.934	1.40894	1.346	0.07	0.976	1.855	1.1549	1.453	0.159	0.864	2.444	1.424	0.183	0.846	2.396	1.152	0.665	0.607	2.184	1.077	0.821	0.568	2.041	0.917	0.836	0.404	2.082	0.958	0.917	0.422	2.171	1.022	0.949	0.516	2.025	0.961
FITM2	blue	4.82377	0.138272	-0.461744	-0.286856	-0.166554	-0.279818	0.0913026	-0.290846	0.264176	0.969	0.844	0.705	1.332	0.0736576	0.993	0.968	0.723	1.365	0.0141246	1.673	0.055	0.989	2.831	1.786	0.03	1.057	3.016	1.307	0.414	0.687	2.488	1.221	0.54	0.645	2.309	1.557	0.3	0.673	3.602	1.453	0.382	0.629	3.361	0.855	0.655	0.43	1.7	0.969
MFSD1	blue	8.54147	0.0370084	0.555943	0.382457	-0.149501	0.254656	0.261171	0.224804	-0.208891	1.071	0.673	0.779	1.472	0.171985	1.068	0.685	0.777	1.468	0.164309	0.898	0.683	0.537	1.504	0.819	0.448	0.489	1.372	0.934	0.833	0.494	1.765	0.949	0.872	0.502	1.793	0.903	0.807	0.398	2.05	1.112	0.8	0.49	2.522	0.852	0.647	0.428	1.694	0.797
CD5	blue	6.7865	-0.115428	0.498926	0.260129	-0.103582	0.121679	0.0001496	0.308223	-0.272691	1.076	0.651	0.783	1.479	0.186419	1.026	0.873	0.746	1.411	0.0589858	0.853	0.546	0.509	1.429	0.849	0.535	0.506	1.423	1.201	0.575	0.633	2.279	1.132	0.704	0.597	2.146	0.737	0.468	0.323	1.682	0.755	0.504	0.331	1.723	0.645	0.215	0.322	1.29	0.596
MAP3K1	blue	1.23055	-0.0993569	0.329745	0.0862985	0.0713486	-0.0809852	-0.0957154	0.066985	-0.0700916	1.111	0.517	0.808	1.528	0.286509	1.108	0.527	0.806	1.523	0.278189	1.465	0.15	0.871	2.465	1.44	0.169	0.856	2.423	1.515	0.207	0.795	2.887	1.401	0.305	0.735	2.669	0.777	0.548	0.34	1.773	0.719	0.433	0.315	1.641	0.691	0.294	0.346	1.379	0.649
TSEN2	blue	2.86704	0.085712	-0.416711	-0.351604	0.0952433	-0.0537204	-0.0911447	-0.278009	0.27275	0.942	0.713	0.685	1.295	0.14691	0.982	0.91	0.714	1.349	0.0409586	1.256	0.388	0.748	2.109	1.355	0.251	0.807	2.276	1.078	0.817	0.57	2.041	1.149	0.671	0.607	2.175	0.901	0.804	0.397	2.045	0.76	0.512	0.335	1.726	0.991	0.98	0.5	1.966	1.05
HTRA4	blue	6.84868	-0.178926	0.522511	0.280031	0.141441	-0.00166869	-0.141513	0.205962	-0.194213	1.064	0.702	0.774	1.462	0.153663	1.011	0.947	0.735	1.389	0.02365	0.971	0.911	0.58	1.626	0.892	0.665	0.533	1.494	1.182	0.608	0.623	2.243	1.141	0.687	0.602	2.163	0.62	0.265	0.267	1.437	0.575	0.196	0.249	1.331	0.671	0.262	0.334	1.348	0.631
SSH3	blue	2.07517	-0.172989	-0.37261	-0.331887	0.0610873	0.177814	-0.175961	-0.227348	0.0109014	0.948	0.741	0.689	1.303	0.130182	1.017	0.915	0.74	1.398	0.0385789	0.858	0.56	0.512	1.436	0.916	0.738	0.547	1.533	0.759	0.398	0.4	1.439	0.8	0.494	0.422	1.517	1.051	0.905	0.463	2.384	1.199	0.663	0.529	2.719	1.276	0.488	0.641	2.541	1.282
BTG1	blue	0.845721	-0.0862373	0.304565	0.202824	0.0217562	0.116839	-0.0456543	0.14106	-0.136015	0.977	0.888	0.711	1.344	0.051587	0.976	0.88	0.71	1.342	0.0555173	1.714	0.042	1.019	2.885	1.684	0.05	1	2.834	1.01	0.976	0.535	1.908	1.036	0.913	0.548	1.957	0.845	0.688	0.372	1.92	0.771	0.534	0.34	1.75	0.749	0.416	0.373	1.504	0.679
CPNE5	blue	6.41853	-0.323321	0.415868	0.0938664	0.0814223	0.242388	-0.307868	0.0806952	-0.23851	0.953	0.768	0.694	1.31	0.114639	0.931	0.659	0.677	1.279	0.181115	1.083	0.761	0.647	1.815	1.071	0.795	0.639	1.796	0.643	0.179	0.337	1.225	0.665	0.215	0.349	1.266	1.106	0.811	0.485	2.521	1.033	0.937	0.456	2.343	0.854	0.651	0.43	1.694	0.727
C19orf66	blue	4.46796	-0.115737	0.391363	0.104996	0.132077	0.117544	-0.114214	0.0196024	-0.0963447	0.909	0.555	0.661	1.249	0.255707	0.935	0.678	0.68	1.285	0.16877	0.762	0.304	0.454	1.28	0.773	0.329	0.46	1.297	0.831	0.571	0.439	1.574	0.912	0.777	0.482	1.725	0.868	0.734	0.383	1.967	1.034	0.937	0.456	2.343	1.247	0.528	0.629	2.47	1.231
SLAMF6	blue	21.1445	-0.223636	0.691096	0.238016	-0.0700114	0.205073	-0.120653	0.256437	-0.330075	0.941	0.706	0.684	1.293	0.151195	0.891	0.479	0.649	1.225	0.319664	1.21	0.47	0.722	2.027	1.136	0.629	0.678	1.903	0.996	0.991	0.527	1.885	0.917	0.79	0.485	1.735	0.478	0.092	0.203	1.129	0.491	0.105	0.208	1.16	1.203	0.596	0.607	2.383	1.158
GPRIN3	blue	1.54735	0.138349	0.350031	0.118136	-0.253408	0.141434	0.189734	-0.0175974	0.0273971	0.764	0.1	0.555	1.053	1	0.774	0.117	0.562	1.066	0.931814	0.726	0.226	0.433	1.219	0.729	0.233	0.435	1.224	0.779	0.448	0.409	1.484	0.819	0.54	0.432	1.553	0.251	0.004	0.099	0.64	0.296	0.011	0.116	0.753	1.084	0.817	0.547	2.147	0.912
ARHGAP25	blue	48.3122	-0.202593	0.885878	0.464461	-0.0602377	0.193675	-0.0416774	0.340306	-0.368515	0.968	0.839	0.704	1.33	0.076238	0.957	0.786	0.696	1.315	0.104577	0.842	0.514	0.503	1.41	0.873	0.606	0.522	1.462	0.975	0.938	0.516	1.842	0.931	0.827	0.493	1.76	0.613	0.252	0.265	1.416	0.675	0.358	0.292	1.56	0.815	0.561	0.41	1.622	0.702
OSCAR	blue	14.3292	0.215728	0.578994	0.418787	-0.165705	-0.193648	0.194859	-0.0204621	0.124367	0.725	0.049	0.525	0.999	1.3098	0.76	0.093	0.551	1.047	1.03152	0.94	0.814	0.562	1.574	1.002	0.993	0.599	1.677	1.026	0.937	0.542	1.945	1.068	0.84	0.565	2.018	1.628	0.253	0.706	3.751	1.582	0.276	0.693	3.613	0.861	0.67	0.433	1.713	0.806
GSTO1	blue	3.88278	0.39097	0.424958	0.0999692	-0.299898	0.0852022	0.352204	-0.167618	0.217413	0.739	0.064	0.536	1.018	1.19382	0.752	0.081	0.546	1.036	1.09151	0.723	0.22	0.43	1.214	0.688	0.159	0.409	1.157	1.152	0.663	0.609	2.181	1.16	0.649	0.613	2.193	0.693	0.397	0.297	1.618	0.698	0.401	0.302	1.614	0.929	0.833	0.469	1.841	0.861
NAGK	blue	19.5313	-0.0760462	0.689967	0.587956	-0.0398867	0.00705611	0.125435	0.404222	-0.303133	0.995	0.974	0.724	1.367	0.011441	1.005	0.977	0.731	1.381	0.0101054	0.674	0.138	0.4	1.135	0.749	0.278	0.445	1.262	0.75	0.377	0.395	1.421	0.86	0.644	0.453	1.631	1.031	0.942	0.454	2.34	0.975	0.951	0.43	2.21	1.46	0.278	0.736	2.895	1.506
CD40	blue	6.6013	0.00326382	0.525931	0.219375	-0.155364	-0.0750774	0.0275702	0.00628404	-0.0415061	1.036	0.828	0.753	1.424	0.0819697	1.028	0.866	0.748	1.413	0.0624821	1.429	0.179	0.849	2.406	1.408	0.197	0.837	2.369	0.995	0.989	0.526	1.882	1.01	0.975	0.535	1.909	0.675	0.361	0.291	1.568	0.648	0.31	0.281	1.498	0.548	0.095	0.27	1.11	0.48
STAMBP	blue	1.15752	-0.0155704	-0.325327	-0.274261	0.0750237	0.160683	-0.0835886	-0.203039	0.111127	0.651	0.009	0.471	0.898	2.04576	0.622	0.004	0.451	0.859	2.39794	0.731	0.238	0.435	1.229	0.726	0.227	0.432	1.22	1.081	0.81	0.572	2.046	1.033	0.92	0.546	1.953	0.922	0.846	0.407	2.09	0.792	0.576	0.349	1.797	0.818	0.569	0.41	1.632	0.754
LRP6	blue	1.41689	0.0461945	-0.349796	-0.0938714	0.119219	-0.240407	-0.0143513	0.014831	0.0956947	1.23	0.203	0.894	1.693	0.692504	1.192	0.282	0.866	1.639	0.549751	1.503	0.125	0.893	2.53	1.593	0.08	0.946	2.681	0.767	0.414	0.405	1.451	0.8	0.493	0.423	1.513	1.554	0.302	0.673	3.591	1.196	0.677	0.516	2.77	1.154	0.681	0.582	2.289	1.332
CD44	blue	2.5319	0.176182	0.333181	0.256778	-0.11278	-0.149503	0.132649	-0.0623897	0.136905	0.724	0.048	0.525	0.998	1.31876	0.729	0.053	0.529	1.004	1.27572	0.877	0.618	0.524	1.468	0.931	0.787	0.556	1.56	0.734	0.345	0.387	1.394	0.839	0.59	0.442	1.59	2.358	0.054	0.987	5.636	2.103	0.09	0.891	4.967	0.54	0.087	0.266	1.094	0.49
C22orf29	blue	2.21728	-0.0234776	-0.391665	-0.18262	0.0772284	-0.19519	-0.115728	-0.10682	0.123642	1.073	0.662	0.781	1.476	0.179142	1.059	0.726	0.77	1.455	0.139063	1.226	0.439	0.732	2.055	1.279	0.351	0.763	2.143	0.999	0.999	0.529	1.889	0.92	0.796	0.486	1.739	0.587	0.212	0.254	1.355	0.634	0.279	0.278	1.448	0.786	0.493	0.395	1.564	0.749
LOC100505773	blue	2.19261	0.0174802	-0.393264	-0.28385	0.155019	-0.240188	-0.175352	-0.178946	0.251582	0.919	0.601	0.668	1.263	0.221126	0.91	0.562	0.662	1.251	0.250264	1.371	0.233	0.816	2.302	1.263	0.378	0.752	2.122	1.208	0.562	0.637	2.293	1.087	0.798	0.573	2.062	0.33	0.015	0.135	0.809	0.398	0.042	0.163	0.967	0.623	0.18	0.312	1.245	0.574
FCHO2	blue	5.00357	0.021806	0.471885	0.160326	-0.0667389	0.390074	0.202145	0.15808	-0.227097	0.983	0.918	0.715	1.352	0.0371573	0.977	0.884	0.711	1.342	0.0535477	0.905	0.705	0.54	1.516	0.847	0.527	0.506	1.418	1.366	0.343	0.717	2.601	1.333	0.383	0.699	2.539	0.787	0.568	0.346	1.791	1.027	0.949	0.453	2.328	1.492	0.253	0.751	2.965	1.523
CREB3L2	blue	2.61655	0.123215	0.400055	0.14148	-0.183993	0.0274044	0.159733	0.0223525	-0.00984566	0.933	0.67	0.679	1.283	0.173925	0.91	0.561	0.662	1.251	0.251037	1.176	0.537	0.702	1.971	1.191	0.506	0.711	1.996	0.667	0.219	0.35	1.272	0.704	0.283	0.371	1.336	0.881	0.762	0.389	1.998	0.816	0.627	0.36	1.851	1.129	0.729	0.569	2.241	0.955
PLEKHA1	blue	1.25115	0.0098326	-0.322422	-0.233826	-0.0336074	0.18229	0.0789212	-0.141365	-0.0166542	0.885	0.453	0.644	1.217	0.343902	0.927	0.641	0.674	1.275	0.193142	0.726	0.225	0.432	1.218	0.754	0.286	0.449	1.266	0.727	0.329	0.384	1.379	0.767	0.415	0.404	1.453	1.59	0.278	0.688	3.676	1.509	0.336	0.653	3.49	1.904	0.069	0.951	3.813	2.11
FCHSD2	blue	2.09139	0.230472	0.36191	0.309178	-0.255307	-0.27333	0.2622	0.0895095	0.0885023	0.984	0.921	0.715	1.354	0.0357404	1.07	0.675	0.779	1.472	0.170696	0.956	0.863	0.571	1.599	1.187	0.515	0.709	1.988	0.974	0.936	0.515	1.843	1.062	0.852	0.562	2.007	0.662	0.336	0.286	1.533	0.723	0.448	0.313	1.671	0.928	0.832	0.465	1.85	0.907
TMEM17	blue	1.86659	0.0545124	-0.360858	0.0142317	-0.0167219	-0.338276	0.0488671	0.024898	0.0850024	1.264	0.15	0.919	1.738	0.823909	1.204	0.254	0.875	1.656	0.595166	0.897	0.679	0.536	1.502	0.93	0.782	0.555	1.556	1.207	0.564	0.638	2.283	1.101	0.768	0.582	2.081	1.36	0.466	0.595	3.109	1.125	0.778	0.496	2.553	2.295	0.021	1.134	4.644	2.353
NMNAT3	blue	2.35054	0.22818	-0.396387	-0.271234	-0.14032	-0.168696	0.169341	-0.167045	0.20465	0.919	0.604	0.669	1.264	0.218963	0.998	0.99	0.726	1.372	0.00436481	1.403	0.206	0.83	2.371	1.673	0.054	0.991	2.824	1.355	0.353	0.713	2.573	1.247	0.499	0.658	2.364	0.279	0.007	0.11	0.709	0.285	0.008	0.112	0.725	1.385	0.359	0.69	2.778	1.325
TRAFD1	blue	6.26653	-0.0737965	0.479359	0.0687759	0.0898393	0.0875811	-0.169984	-0.0606752	0.0175438	0.715	0.04	0.519	0.985	1.39794	0.76	0.093	0.552	1.047	1.03152	0.877	0.619	0.524	1.47	0.921	0.753	0.55	1.542	0.903	0.753	0.478	1.706	0.93	0.823	0.492	1.757	0.655	0.322	0.283	1.515	0.626	0.274	0.271	1.448	0.535	0.083	0.264	1.084	0.544
MMP24	blue	2.79426	-0.257597	-0.409221	-0.316461	0.0168793	0.0960243	-0.300168	-0.203302	0.0104049	0.946	0.734	0.688	1.301	0.134304	0.949	0.745	0.69	1.304	0.127844	0.638	0.092	0.378	1.076	0.599	0.055	0.355	1.011	0.694	0.263	0.366	1.316	0.729	0.332	0.384	1.382	3.122	0.017	1.23	7.926	2.994	0.021	1.179	7.603	0.897	0.756	0.452	1.778	0.851
TMEM216	blue	1.44674	0.199591	-0.353986	-0.220264	-0.00440757	-0.219807	0.118928	-0.194833	0.24844	0.943	0.716	0.686	1.296	0.145087	1.001	0.995	0.728	1.376	0.00217692	0.839	0.504	0.501	1.404	0.945	0.83	0.564	1.583	1.102	0.765	0.582	2.086	1.081	0.811	0.571	2.048	1.25	0.594	0.551	2.833	1.052	0.903	0.464	2.385	0.746	0.401	0.376	1.478	0.873
C20orf4	blue	5.92516	0.0291766	-0.489994	-0.23897	0.100579	-0.423919	-0.159768	-0.25893	0.328689	1.202	0.257	0.874	1.653	0.590067	1.165	0.348	0.847	1.601	0.458421	1.556	0.096	0.924	2.621	1.596	0.079	0.947	2.687	1.171	0.627	0.619	2.217	1.017	0.959	0.538	1.923	1.41	0.415	0.617	3.221	1.109	0.806	0.485	2.532	0.478	0.039	0.237	0.965	0.561
STK17B	blue	13.779	-0.0340029	0.650893	0.348623	-0.0668299	0.090761	0.0520866	0.175589	-0.157323	0.803	0.178	0.583	1.105	0.74958	0.793	0.155	0.576	1.091	0.809668	0.655	0.113	0.388	1.105	0.606	0.062	0.359	1.025	1.129	0.709	0.597	2.135	1.213	0.552	0.642	2.295	0.62	0.264	0.268	1.433	0.619	0.262	0.268	1.43	1.068	0.851	0.538	2.122	0.858
CHST12	blue	5.10376	-0.222282	0.460348	0.427227	0.0192871	-0.281443	-0.152198	0.29417	-0.17864	1.642	0.003	1.189	2.268	2.52288	1.637	0.003	1.186	2.261	2.52288	1.649	0.061	0.977	2.782	1.647	0.062	0.976	2.78	1.261	0.479	0.663	2.401	1.386	0.318	0.73	2.628	1.002	0.997	0.44	2.277	1.008	0.984	0.445	2.287	0.601	0.153	0.299	1.208	0.64
MAPK8	blue	1.65663	0.324147	-0.338103	-0.229839	-0.0364339	-4.77e-05	0.253679	-0.247032	0.282877	0.724	0.049	0.526	0.998	1.3098	0.726	0.05	0.527	1	1.30103	1.088	0.748	0.65	1.821	1.023	0.932	0.611	1.712	1.156	0.655	0.611	2.186	1.27	0.463	0.671	2.401	0.432	0.055	0.183	1.02	0.401	0.037	0.169	0.949	1.367	0.374	0.687	2.719	1.343
BEND4	blue	3.60854	-0.176477	0.37549	0.174862	0.0266502	0.0847702	-0.0567619	0.293488	-0.284666	1.344	0.07	0.976	1.85	1.1549	1.324	0.085	0.962	1.822	1.07058	1.511	0.12	0.898	2.543	1.495	0.129	0.889	2.515	1.199	0.577	0.634	2.268	1.081	0.811	0.572	2.043	0.975	0.953	0.43	2.213	0.995	0.99	0.439	2.256	0.512	0.059	0.255	1.027	0.532
VPS13C	blue	3.48917	-0.0286938	0.435304	0.215985	-0.00817922	0.209654	0.151772	0.289156	-0.306647	0.733	0.057	0.532	1.009	1.24413	0.748	0.075	0.543	1.03	1.12494	0.933	0.791	0.557	1.561	0.924	0.762	0.552	1.546	0.554	0.074	0.29	1.058	0.557	0.076	0.291	1.063	0.595	0.224	0.257	1.375	0.635	0.289	0.275	1.468	1.092	0.8	0.551	2.164	1.123
ANKFY1	blue	1.87947	0.059305	0.338224	0.171956	0.0596506	0.137447	0.0976183	0.173476	-0.0968916	0.84	0.283	0.611	1.155	0.548214	0.811	0.198	0.59	1.116	0.703335	0.807	0.416	0.482	1.353	0.876	0.614	0.523	1.467	0.984	0.961	0.521	1.859	0.846	0.607	0.448	1.6	0.627	0.275	0.271	1.45	0.615	0.256	0.266	1.422	0.971	0.933	0.49	1.924	1.035
CELF2	blue	35.244	-0.301462	0.791449	0.596872	0.139659	0.079406	-0.0981889	0.61484	-0.536248	1.275	0.136	0.926	1.754	0.866461	1.144	0.409	0.831	1.574	0.388277	1.426	0.181	0.848	2.399	1.302	0.319	0.774	2.19	0.954	0.885	0.504	1.805	0.98	0.952	0.519	1.852	0.623	0.27	0.269	1.444	0.59	0.218	0.255	1.365	1.105	0.774	0.558	2.19	1.017
RAPGEF6	blue	5.87346	-0.026192	0.512672	0.180565	0.0672617	0.115362	-0.0452517	0.152764	-0.113933	0.967	0.837	0.704	1.329	0.0772745	0.939	0.697	0.683	1.29	0.156767	1.434	0.177	0.85	2.42	1.365	0.244	0.809	2.303	1.355	0.352	0.715	2.571	1.304	0.416	0.687	2.475	0.491	0.105	0.208	1.16	0.517	0.132	0.219	1.219	0.6	0.145	0.301	1.193	0.595
SUSD3	blue	5.05884	0.0714876	0.47276	0.0810735	-0.124183	-0.0342243	0.0843871	0.0423096	-0.0170743	1.085	0.615	0.789	1.492	0.211125	1.121	0.483	0.815	1.54	0.316053	1.092	0.739	0.652	1.827	1.091	0.741	0.652	1.826	0.848	0.611	0.448	1.603	0.945	0.863	0.5	1.787	1.295	0.539	0.568	2.954	1.26	0.58	0.556	2.858	1.046	0.898	0.528	2.073	1.072
PLXNB1	blue	2.19186	-0.02174	-0.375085	-0.282265	0.167802	-0.0791945	-0.158614	-0.248669	0.160875	0.996	0.983	0.725	1.37	0.00744648	1.153	0.381	0.839	1.585	0.419075	1.369	0.235	0.815	2.298	1.472	0.144	0.876	2.475	0.664	0.214	0.349	1.266	0.783	0.456	0.411	1.49	1.054	0.9	0.465	2.389	1.285	0.549	0.566	2.915	1.48	0.267	0.741	2.957	1.437
MANBAL	blue	3.22868	-0.0817961	-0.425625	-0.138557	0.0493114	-0.253419	-0.150683	-0.11883	0.136136	1.286	0.122	0.935	1.77	0.91364	1.274	0.137	0.926	1.752	0.863279	1.133	0.634	0.677	1.897	1.259	0.382	0.751	2.109	1.423	0.282	0.748	2.705	1.49	0.222	0.785	2.827	1.364	0.461	0.598	3.112	1.073	0.868	0.47	2.45	0.8	0.523	0.404	1.586	0.867
SLC12A6	blue	1.2901	-0.144593	0.306281	0.242474	0.124478	0.172741	-0.0744707	0.0891721	-0.143242	1.033	0.843	0.751	1.419	0.0741724	0.967	0.839	0.704	1.33	0.076238	1.508	0.122	0.896	2.538	1.456	0.158	0.865	2.451	1.501	0.217	0.787	2.864	1.257	0.488	0.659	2.397	0.88	0.759	0.388	1.997	0.84	0.676	0.37	1.904	0.578	0.126	0.287	1.167	0.532
SCML4	blue	0.978618	-0.00942508	0.274369	-0.0459947	-0.0335338	0.0780035	-0.0417825	-0.000711694	-0.0327617	0.844	0.297	0.614	1.161	0.527244	0.866	0.377	0.63	1.191	0.423659	0.691	0.163	0.411	1.162	0.729	0.233	0.434	1.226	0.726	0.326	0.383	1.376	0.694	0.263	0.365	1.317	0.473	0.088	0.2	1.117	0.48	0.094	0.203	1.134	1.033	0.927	0.52	2.049	1.153
TINF2	blue	8.80257	-0.130962	0.571689	0.528916	-0.0488914	0.00144107	0.0545248	0.398784	-0.318289	1.178	0.314	0.857	1.62	0.50307	1.166	0.345	0.848	1.603	0.462181	1.196	0.498	0.713	2.007	1.137	0.628	0.677	1.908	1.249	0.496	0.658	2.368	1.303	0.418	0.687	2.47	1.042	0.922	0.456	2.38	1.149	0.739	0.506	2.609	1.631	0.164	0.819	3.25	1.485
[truncated: 3 more columns]

## Sheet: brown
genesymbol	moduleColor	kWithin	MM.black	MM.blue	MM.brown	MM.green	MM.grey	MM.red	MM.turquoise	MM.yellow	OS_HR	OS_P-value	OS_HRCILL	OS_HRCIUL	OS_GS	DFS_HR	DFS_P-value	DFS_HRCILL	DFS_HRCIUL	DFS_GS	MSS/TP53- OS_HR	MSS/TP53- OS_P-value	MSS/TP53- OS_HRCILL	MSS/TP53- OS_HRCIUL	MSS/TP53- DFS_HR	MSS/TP53- DFS_P-value	MSS/TP53- DFS_HRCILL	MSS/TP53- DFS_HRCIUL	MSS/TP53+ OS_HR	MSS/TP53+ OS_P-value	MSS/TP53+ OS_HRCILL	MSS/TP53+ OS_HRCIUL	MSS/TP53+ DFS_HR	MSS/TP53+ DFS_P-value	MSS/TP53+ DFS_HRCILL	MSS/TP53+ DFS_HRCIUL	MSI OS_HR	MSI OS_P-value	MSI OS_HRCILL	MSI OS_HRCIUL	MSI DFS_HR	MSI DFS_P-value	MSI DFS_HRCILL	MSI DFS_HRCIUL	MSS/EMT OS_HR	MSS/EMT OS_P-value	MSS/EMT OS_HRCILL	MSS/EMT OS_HRCIUL	MSS/EMT DFS_HR
SFRP2	brown	32.5967	-0.206337	0.39262	0.784933	0.0982442	-0.196643	-0.0216019	0.680809	-0.42202	1.172	0.33	0.852	1.611	0.481486	1.128	0.458	0.82	1.552	0.339135	0.978	0.932	0.584	1.637	0.932	0.787	0.557	1.559	1.197	0.581	0.633	2.265	1.236	0.514	0.654	2.338	1.835	0.157	0.791	4.257	1.656	0.238	0.716	3.826	2.074	0.042	1.027	4.192	2.087
PI15	brown	9.45735	-0.0138872	0.288101	0.574885	0.0792875	-0.286451	-0.0170083	0.209653	-0.0299367	1.147	0.397	0.835	1.577	0.401209	1.154	0.377	0.839	1.587	0.423659	1.158	0.578	0.691	1.94	1.037	0.89	0.618	1.739	1.001	0.998	0.53	1.891	1.037	0.911	0.549	1.959	1.513	0.327	0.662	3.458	1.618	0.254	0.708	3.7	0.693	0.301	0.347	1.387	0.603
ASPN	brown	24.9127	0.0363255	0.447931	0.714419	-0.0688497	-0.0453409	0.331005	0.637143	-0.388002	0.996	0.98	0.725	1.369	0.00877392	0.954	0.77	0.694	1.311	0.113509	0.655	0.111	0.39	1.102	0.66	0.118	0.392	1.11	0.984	0.961	0.521	1.861	0.918	0.791	0.486	1.733	1.199	0.666	0.527	2.729	1.132	0.767	0.499	2.566	3.41	0.001	1.619	7.179	3.771
RSPO3	brown	32.4756	-0.265236	0.484228	0.786674	0.0822447	-0.0777183	-0.0111773	0.75938	-0.52785	1.287	0.122	0.935	1.771	0.91364	1.286	0.123	0.934	1.769	0.910095	0.813	0.431	0.485	1.361	0.871	0.599	0.52	1.458	0.933	0.831	0.494	1.763	0.95	0.874	0.502	1.795	1.445	0.384	0.631	3.311	1.477	0.354	0.647	3.369	1.89	0.076	0.936	3.816	1.878
FNDC1	brown	37.0513	-0.0993383	0.385936	0.829279	0.132018	-0.327205	0.0108825	0.532936	-0.237562	1.285	0.124	0.934	1.767	0.906578	1.207	0.248	0.877	1.66	0.605548	0.859	0.562	0.513	1.437	0.822	0.455	0.491	1.376	0.885	0.708	0.466	1.678	1.011	0.974	0.534	1.912	1.912	0.133	0.82	4.455	1.685	0.222	0.729	3.894	0.866	0.682	0.436	1.722	0.816
COL8A1	brown	43.8157	-0.230998	0.402749	0.863664	0.161442	-0.236458	-0.0529197	0.666007	-0.397054	1.573	0.006	1.139	2.171	2.22185	1.468	0.02	1.063	2.026	1.69897	0.983	0.947	0.587	1.644	0.971	0.911	0.58	1.626	0.967	0.918	0.511	1.83	0.947	0.866	0.501	1.789	2.19	0.074	0.927	5.176	2.15	0.081	0.911	5.074	2.216	0.025	1.104	4.447	2.295
GREM1	brown	29.9735	-0.109918	0.467784	0.775495	0.0170836	-0.143894	0.107755	0.638275	-0.387636	1.243	0.182	0.903	1.711	0.739929	1.17	0.335	0.85	1.61	0.474955	0.924	0.765	0.552	1.547	0.936	0.802	0.559	1.567	0.969	0.922	0.513	1.83	0.961	0.903	0.509	1.816	1.45	0.38	0.633	3.321	1.426	0.399	0.625	3.255	1.75	0.112	0.877	3.49	1.646
LOC100506621	brown	40.9353	-0.340359	0.449042	0.833363	0.175446	-0.0941472	-0.0708216	0.833893	-0.60579	1.248	0.173	0.907	1.717	0.761954	1.192	0.28	0.867	1.64	0.552842	0.751	0.278	0.448	1.259	0.748	0.271	0.446	1.254	0.639	0.17	0.337	1.212	0.66	0.204	0.348	1.252	1.841	0.155	0.794	4.27	1.795	0.172	0.776	4.149	3.185	0.002	1.51	6.717	2.753
C1S	brown	11.9288	0.251903	0.61973	0.596358	-0.248409	-0.0508823	0.574551	0.443357	-0.246155	0.989	0.946	0.719	1.36	0.0241089	1.018	0.913	0.74	1.399	0.0395292	0.594	0.051	0.352	1.003	0.622	0.076	0.369	1.05	1.053	0.873	0.558	1.99	1.124	0.72	0.595	2.123	0.659	0.332	0.283	1.531	0.676	0.359	0.292	1.562	0.915	0.798	0.461	1.815	0.949
PRRX1	brown	41.736	-0.0979761	0.494624	0.863343	0.0819738	-0.294663	0.0293989	0.571249	-0.291158	1.135	0.435	0.826	1.561	0.361511	1.107	0.53	0.806	1.522	0.275724	0.73	0.232	0.435	1.223	0.641	0.092	0.382	1.075	0.95	0.874	0.502	1.796	0.954	0.884	0.505	1.802	2.361	0.052	0.992	5.619	2.339	0.053	0.99	5.523	1.808	0.094	0.905	3.613	1.855
COL1A2	brown	25.7151	-0.340125	0.249007	0.739535	0.536006	-0.192387	-0.304063	0.508296	-0.321193	1.437	0.027	1.043	1.981	1.56864	1.3	0.109	0.943	1.791	0.962574	1.082	0.765	0.646	1.812	0.935	0.798	0.558	1.566	1.1	0.77	0.581	2.081	0.994	0.984	0.525	1.879	2.11	0.089	0.893	4.989	2.06	0.099	0.873	4.861	0.93	0.835	0.469	1.844	0.881
CTHRC1	brown	26.1331	0.0164926	0.320515	0.755762	0.0460953	-0.463495	0.0771984	0.43068	-0.111813	1.525	0.01	1.106	2.102	2	1.504	0.013	1.091	2.074	1.88606	1.024	0.93	0.611	1.714	0.961	0.878	0.574	1.608	2.007	0.038	1.038	3.882	2.16	0.022	1.116	4.178	2.269	0.062	0.958	5.375	2.248	0.065	0.952	5.305	0.823	0.579	0.414	1.637	0.761
SHISA2	brown	2.06392	-0.0749266	0.0412249	0.35983	-0.0058339	-0.0414207	0.0895272	0.362076	-0.229933	1.512	0.012	1.096	2.086	1.92082	1.427	0.03	1.034	1.968	1.52288	0.828	0.473	0.495	1.386	0.759	0.295	0.453	1.272	1.614	0.15	0.841	3.098	1.59	0.163	0.829	3.049	0.877	0.754	0.387	1.989	0.897	0.795	0.396	2.034	1.674	0.149	0.831	3.369	1.976
GUCY1A3	brown	42.6658	-0.348443	0.499254	0.850123	0.206539	-0.0688043	-0.0908964	0.802459	-0.580535	1.336	0.076	0.971	1.84	1.11919	1.319	0.09	0.958	1.815	1.04576	0.916	0.739	0.547	1.533	0.903	0.699	0.54	1.512	0.843	0.598	0.446	1.593	0.927	0.816	0.491	1.752	1.446	0.381	0.634	3.299	1.636	0.243	0.716	3.737	2.123	0.036	1.052	4.285	2.187
NTM	brown	22.0795	-0.0799153	0.230146	0.696579	0.138443	-0.325406	-0.0216927	0.407273	-0.159169	1.266	0.147	0.92	1.742	0.832683	1.154	0.379	0.839	1.587	0.421361	0.996	0.988	0.595	1.667	0.835	0.494	0.499	1.399	1.084	0.805	0.573	2.048	1.016	0.96	0.538	1.921	2.059	0.1	0.871	4.866	2.11	0.088	0.894	4.978	1.334	0.41	0.672	2.65	1.313
COL3A1	brown	41.0301	-0.272033	0.421329	0.849592	0.336986	-0.151876	-0.146089	0.580672	-0.37662	1.319	0.09	0.958	1.816	1.04576	1.244	0.18	0.904	1.713	0.744727	0.82	0.451	0.489	1.374	0.682	0.147	0.406	1.144	1.195	0.586	0.63	2.267	1.186	0.602	0.625	2.248	1.451	0.377	0.635	3.314	1.465	0.364	0.642	3.343	1.316	0.433	0.663	2.61	1.227
INHBA	brown	17.3819	-0.0190037	0.250981	0.651808	0.164426	-0.476344	-0.0786875	0.232949	0.0261652	1.221	0.219	0.888	1.679	0.659556	1.176	0.317	0.856	1.618	0.498941	1.319	0.295	0.785	2.216	1.154	0.589	0.687	1.938	1.207	0.563	0.638	2.282	1.26	0.478	0.666	2.384	1.779	0.179	0.769	4.116	1.606	0.268	0.695	3.712	0.892	0.746	0.449	1.775	0.83
GLIS3	brown	2.38545	-0.229824	0.153327	0.405427	0.173035	0.0839917	-0.107834	0.311159	-0.271524	1.283	0.126	0.933	1.766	0.899629	1.243	0.182	0.903	1.71	0.739929	1.111	0.689	0.664	1.86	1.098	0.722	0.656	1.839	0.7	0.276	0.369	1.329	0.76	0.402	0.401	1.443	3.671	0.007	1.439	9.368	3.348	0.011	1.319	8.503	1.233	0.548	0.623	2.442	1.174
VGLL3	brown	27.5254	-0.145698	0.311906	0.779657	0.119083	-0.387972	-0.0324274	0.586122	-0.292818	1.45	0.023	1.053	1.999	1.63827	1.368	0.055	0.993	1.885	1.25964	0.859	0.565	0.513	1.44	0.735	0.242	0.438	1.232	1.463	0.248	0.767	2.79	1.524	0.2	0.8	2.903	1.52	0.323	0.662	3.486	1.388	0.436	0.608	3.167	1.016	0.964	0.513	2.012	1.051
GLT8D2	brown	45.8569	-0.364137	0.490682	0.867286	0.153881	0.0281296	-0.0856187	0.750673	-0.596587	1.451	0.023	1.052	2.001	1.63827	1.347	0.07	0.976	1.857	1.1549	0.829	0.476	0.495	1.389	0.756	0.288	0.451	1.267	0.846	0.607	0.447	1.602	0.858	0.636	0.454	1.621	1.773	0.181	0.766	4.103	1.894	0.135	0.819	4.381	2.137	0.035	1.057	4.32	1.818
COL11A1	brown	6.0116	0.232383	0.116986	0.394565	-0.0218426	-0.41446	0.160844	0.0135428	0.199957	0.885	0.452	0.643	1.217	0.344862	0.937	0.687	0.681	1.288	0.163043	0.788	0.366	0.47	1.32	0.821	0.453	0.49	1.376	0.955	0.889	0.504	1.812	1.057	0.865	0.559	2	1.841	0.155	0.794	4.27	1.685	0.222	0.729	3.894	0.796	0.514	0.4	1.581	0.832
DCN	brown	37.1225	-0.199662	0.545199	0.81663	0.0146765	0.0658442	0.137677	0.730675	-0.568893	1.498	0.014	1.086	2.066	1.85387	1.412	0.036	1.023	1.947	1.4437	1.046	0.863	0.625	1.752	1.021	0.937	0.61	1.709	1.184	0.604	0.625	2.246	1.101	0.769	0.58	2.089	1.7	0.215	0.734	3.935	1.773	0.18	0.767	4.1	1.771	0.111	0.877	3.578	1.736
RASSF8	brown	36.8639	-0.299017	0.297919	0.846346	0.212413	-0.270277	-0.0932448	0.778508	-0.481772	2.003	0	1.443	2.781	Inf	1.932	0	1.392	2.682	Inf	1.322	0.291	0.788	2.219	1.182	0.526	0.704	1.985	1.359	0.351	0.713	2.588	1.52	0.202	0.798	2.896	3.054	0.014	1.25	7.459	2.994	0.016	1.228	7.3	1.27	0.494	0.64	2.523	1.182
ADAMTS2	brown	24.2337	0.0130106	0.438104	0.719329	0.119776	-0.347552	-0.0115371	0.264421	-0.0137824	1.157	0.37	0.841	1.59	0.431798	1.134	0.438	0.825	1.559	0.358526	0.874	0.607	0.522	1.463	0.752	0.278	0.449	1.259	0.98	0.95	0.518	1.853	1.013	0.969	0.536	1.914	1.778	0.179	0.768	4.115	1.715	0.207	0.742	3.964	0.904	0.774	0.453	1.803	0.888
CCL2	brown	23.6447	-0.0596164	0.605586	0.759742	-0.0699714	-0.188379	0.134437	0.518415	-0.306504	1.35	0.066	0.98	1.86	1.18046	1.291	0.117	0.938	1.778	0.931814	0.822	0.456	0.491	1.377	0.873	0.605	0.521	1.461	1.707	0.108	0.89	3.273	1.859	0.062	0.97	3.566	1.494	0.343	0.651	3.428	1.545	0.302	0.677	3.527	1.123	0.74	0.566	2.231	0.959
MCC	brown	34.565	-0.443584	0.477246	0.812611	0.22859	0.00755001	-0.233005	0.756685	-0.59177	1.119	0.491	0.813	1.539	0.308919	1.064	0.704	0.773	1.463	0.152427	1.178	0.534	0.703	1.974	1.178	0.533	0.703	1.974	0.592	0.11	0.311	1.126	0.561	0.078	0.295	1.067	1.734	0.198	0.75	4.01	1.714	0.208	0.741	3.965	1.477	0.267	0.742	2.942	1.433
ZNF521	brown	41.0937	-0.401486	0.42707	0.850489	0.241256	-0.0427145	-0.160555	0.77004	-0.57878	1.487	0.016	1.078	2.052	1.79588	1.44	0.026	1.044	1.988	1.58503	1.146	0.604	0.684	1.92	1.112	0.686	0.664	1.864	1.135	0.699	0.598	2.153	1.155	0.659	0.609	2.19	2.639	0.033	1.084	6.427	3.032	0.015	1.244	7.387	1.056	0.877	0.531	2.097	1.055
FST	brown	2.02661	-0.146843	0.150094	0.393734	0.0351796	-0.0442419	-0.0295619	0.303145	-0.223686	1.485	0.016	1.078	2.046	1.79588	1.339	0.074	0.972	1.844	1.13077	1.162	0.567	0.694	1.946	1.101	0.713	0.658	1.844	0.917	0.791	0.486	1.733	0.885	0.707	0.468	1.673	2.766	0.023	1.153	6.637	2.087	0.093	0.884	4.927	1.11	0.766	0.559	2.201	1.144
SLC24A3	brown	30.7322	-0.371511	0.363734	0.768283	0.19594	0.0155126	-0.122224	0.737096	-0.570858	1.351	0.066	0.98	1.861	1.18046	1.291	0.119	0.937	1.778	0.924453	0.977	0.929	0.584	1.635	0.958	0.872	0.572	1.605	0.658	0.201	0.346	1.25	0.564	0.08	0.297	1.071	1.229	0.625	0.538	2.809	1.451	0.377	0.636	3.31	1.083	0.819	0.546	2.148	1.211
FRMD6	brown	42.9871	-0.190422	0.4511	0.870538	0.121941	-0.18882	0.015966	0.715833	-0.427915	1.615	0.004	1.17	2.231	2.39794	1.557	0.007	1.127	2.15	2.1549	1.092	0.738	0.652	1.83	1.033	0.902	0.616	1.731	1.242	0.506	0.655	2.356	1.331	0.382	0.702	2.523	2.822	0.023	1.156	6.888	2.715	0.028	1.116	6.605	1.562	0.207	0.781	3.123	1.726
ADAM12	brown	14.2641	0.106728	0.313766	0.599637	0.0251148	-0.362323	0.0670602	0.108865	0.091246	0.972	0.859	0.707	1.336	0.0660068	0.995	0.977	0.724	1.368	0.0101054	0.7	0.178	0.417	1.176	0.65	0.103	0.387	1.091	1.401	0.302	0.738	2.658	1.637	0.132	0.862	3.11	2.405	0.05	1.001	5.777	2.008	0.111	0.851	4.738	0.771	0.467	0.383	1.553	0.808
BCAT1	brown	8.87468	0.143546	0.345148	0.561484	-0.0229617	-0.441193	0.110637	0.17714	0.0870079	1.066	0.695	0.775	1.465	0.158015	1.109	0.526	0.807	1.524	0.279014	0.888	0.653	0.531	1.487	0.84	0.508	0.502	1.407	1.697	0.113	0.882	3.265	1.947	0.045	1.015	3.734	2.961	0.018	1.207	7.264	2.78	0.024	1.141	6.772	0.641	0.212	0.319	1.289	0.622
FAM13C	brown	27.5671	-0.45027	0.373025	0.735213	0.205766	0.0772096	-0.144069	0.814407	-0.678027	1.255	0.164	0.912	1.727	0.785156	1.215	0.231	0.883	1.673	0.636388	0.738	0.252	0.44	1.24	0.722	0.219	0.43	1.213	0.997	0.993	0.527	1.887	1.042	0.899	0.551	1.971	1.969	0.122	0.834	4.652	2.244	0.065	0.95	5.299	1.356	0.388	0.679	2.709	1.567
GPX8	brown	22.4443	-0.152396	0.373324	0.739008	0.0469972	-0.0581468	0.0204839	0.544014	-0.340435	1.437	0.027	1.043	1.98	1.56864	1.369	0.055	0.994	1.887	1.25964	0.807	0.415	0.481	1.352	0.724	0.221	0.432	1.214	1.286	0.442	0.678	2.44	1.261	0.478	0.665	2.39	1.499	0.337	0.656	3.425	1.419	0.406	0.622	3.238	1.545	0.214	0.777	3.071	1.497
VCAN	brown	28.6781	0.0536237	0.469574	0.772056	0.000941928	-0.127523	0.294008	0.506621	-0.281287	1.207	0.246	0.878	1.661	0.609065	1.162	0.357	0.845	1.597	0.447332	0.8	0.397	0.477	1.34	0.788	0.365	0.47	1.32	0.94	0.848	0.496	1.778	0.992	0.981	0.525	1.877	1.861	0.15	0.798	4.34	1.864	0.145	0.806	4.31	1.32	0.425	0.667	2.615	1.29
IGDCC4	brown	20.746	-0.418575	0.356424	0.69836	0.272135	-0.033653	-0.262347	0.611131	-0.492421	1.203	0.257	0.874	1.655	0.590067	1.166	0.345	0.848	1.604	0.462181	0.973	0.918	0.582	1.629	0.999	0.997	0.597	1.672	0.833	0.574	0.44	1.576	0.822	0.546	0.435	1.553	1.439	0.387	0.631	3.283	1.643	0.239	0.719	3.755	1.212	0.584	0.609	2.411	1.207
GUCY1B3	brown	36.582	-0.0894672	0.527232	0.83255	0.0173422	-0.1329	0.218071	0.74218	-0.474341	1.204	0.254	0.875	1.655	0.595166	1.149	0.392	0.836	1.58	0.406714	0.834	0.491	0.498	1.398	0.724	0.22	0.432	1.213	1.088	0.795	0.575	2.059	1.115	0.738	0.589	2.108	1.57	0.291	0.68	3.624	1.563	0.289	0.684	3.568	2.464	0.014	1.2	5.059	2.673
GOLT1A	brown	6.07711	0.135309	-0.487714	-0.525877	-0.0840215	0.101303	0.0442637	-0.463034	0.294418	0.74	0.066	0.537	1.02	1.18046	0.815	0.211	0.592	1.123	0.675718	1.031	0.909	0.616	1.725	1.036	0.892	0.619	1.735	1.062	0.854	0.562	2.007	1.15	0.668	0.608	2.174	0.629	0.277	0.273	1.451	0.726	0.447	0.318	1.657	1.77	0.107	0.884	3.543	1.632
LOC100509635	brown	37.5389	-0.296282	0.63684	0.818297	0.128338	0.0289619	-0.0296823	0.727126	-0.565305	1.22	0.222	0.887	1.678	0.653647	1.158	0.366	0.842	1.593	0.436519	0.906	0.708	0.541	1.517	0.845	0.522	0.505	1.414	0.786	0.458	0.415	1.486	0.744	0.363	0.393	1.408	1.161	0.722	0.51	2.644	1.2	0.663	0.529	2.721	1.291	0.465	0.65	2.564	1.237
RORA	brown	22.4241	-0.378799	0.589779	0.724367	0.218448	-0.00592702	-0.134494	0.766824	-0.609268	1.859	0	1.341	2.577	Inf	1.851	0	1.335	2.567	Inf	1.588	0.083	0.941	2.679	1.602	0.077	0.95	2.702	1.175	0.623	0.619	2.23	1.253	0.49	0.661	2.375	1.442	0.385	0.631	3.294	1.494	0.34	0.655	3.409	1.377	0.366	0.689	2.753	1.539
PDGFC	brown	9.84882	0.169362	0.356615	0.552645	-0.164046	-0.0281276	0.482086	0.492128	-0.277037	1.077	0.646	0.784	1.481	0.189767	1.055	0.744	0.767	1.449	0.128427	1.031	0.908	0.616	1.725	0.979	0.937	0.585	1.639	1.173	0.623	0.62	2.219	1.185	0.602	0.627	2.241	1.627	0.256	0.703	3.768	1.328	0.5	0.582	3.03	1.819	0.093	0.905	3.658	2.024
DPYSL3	brown	38.6447	-0.326578	0.338795	0.840632	0.185676	-0.264038	-0.113649	0.813277	-0.514718	1.673	0.002	1.211	2.311	2.69897	1.573	0.006	1.139	2.173	2.22185	1.324	0.288	0.789	2.222	1.391	0.212	0.829	2.337	1.095	0.78	0.578	2.075	1.034	0.919	0.546	1.955	1.952	0.121	0.838	4.548	1.967	0.114	0.85	4.555	1.763	0.115	0.872	3.568	1.821
DDR2	brown	52.5177	-0.425262	0.460283	0.905176	0.257925	-0.0698058	-0.152722	0.87431	-0.646766	1.612	0.004	1.167	2.226	2.39794	1.521	0.011	1.101	2.1	1.95861	1.208	0.473	0.721	2.024	1.093	0.737	0.652	1.831	1.18	0.612	0.622	2.239	1.106	0.758	0.583	2.097	1.776	0.18	0.767	4.109	1.928	0.125	0.833	4.462	1.934	0.066	0.956	3.909	1.951
FN1	brown	20.0855	-0.0305744	0.245846	0.701163	0.128734	-0.546306	0.0113141	0.407904	-0.101589	1.288	0.12	0.936	1.771	0.920819	1.222	0.218	0.888	1.681	0.661544	0.93	0.783	0.556	1.557	0.754	0.283	0.45	1.263	1.003	0.994	0.531	1.895	1.128	0.712	0.596	2.132	2.472	0.043	1.03	5.933	2.042	0.103	0.865	4.817	1.383	0.355	0.696	2.748	1.386
RSPH1	brown	4.23374	0.161114	-0.206534	-0.480337	-0.14469	0.343093	0.0388024	-0.438288	0.25781	0.473	0	0.341	0.656	Inf	0.526	0	0.379	0.729	Inf	0.492	0.008	0.291	0.831	0.559	0.029	0.331	0.943	0.664	0.209	0.35	1.259	0.671	0.221	0.354	1.272	1.02	0.961	0.45	2.315	1.191	0.676	0.524	2.705	0.617	0.174	0.308	1.238	0.581
LOC100505881	brown	44.1728	-0.402892	0.440799	0.865554	0.235388	-0.0315276	-0.143436	0.85983	-0.639658	1.549	0.008	1.122	2.138	2.09691	1.477	0.018	1.07	2.039	1.74473	1.104	0.706	0.66	1.848	1.119	0.668	0.669	1.874	1.336	0.379	0.701	2.546	1.239	0.514	0.65	2.362	1.116	0.793	0.492	2.531	1.224	0.629	0.54	2.775	1.276	0.487	0.642	2.536	1.295
FIBIN	brown	36.2852	-0.25312	0.459724	0.821276	0.0959186	-0.0473678	-0.0126033	0.718839	-0.495829	1.189	0.288	0.864	1.635	0.540608	1.162	0.356	0.845	1.598	0.44855	0.695	0.168	0.414	1.166	0.62	0.07	0.369	1.04	0.998	0.996	0.528	1.888	1.045	0.893	0.552	1.976	1.405	0.419	0.616	3.208	1.593	0.269	0.697	3.639	1.596	0.186	0.798	3.191	1.627
FAM198B	brown	23.3569	-0.327323	0.415248	0.741906	0.131305	-0.163937	-0.110262	0.654241	-0.49288	1.267	0.146	0.921	1.744	0.835647	1.208	0.247	0.878	1.661	0.607303	0.61	0.064	0.361	1.029	0.637	0.091	0.378	1.074	1.439	0.269	0.754	2.744	1.432	0.274	0.752	2.728	2.127	0.085	0.901	5.022	2.546	0.033	1.077	6.023	1.951	0.062	0.967	3.937	2.095
MEGF6	brown	1.15693	-0.106262	0.0385163	0.303719	0.227906	-0.0796545	-0.0546647	0.250164	-0.136018	1.214	0.234	0.882	1.67	0.630784	1.215	0.231	0.883	1.672	0.636388	1.852	0.023	1.088	3.153	1.83	0.026	1.075	3.117	0.828	0.564	0.437	1.571	0.816	0.533	0.432	1.544	0.576	0.197	0.249	1.333	0.584	0.21	0.252	1.353	1.013	0.97	0.512	2.006	0.987
CYR61	brown	19.0858	-0.243063	0.427968	0.721448	0.126066	-0.180907	-0.0677033	0.566574	-0.403045	1.897	0	1.369	2.628	Inf	1.886	0	1.361	2.612	Inf	1.383	0.219	0.824	2.322	1.339	0.269	0.798	2.248	1.484	0.23	0.779	2.826	1.721	0.099	0.903	3.281	2.177	0.077	0.92	5.153	2.136	0.084	0.904	5.043	1.12	0.745	0.565	2.222	1.018
TIMP2	brown	40.8129	-0.418829	0.440489	0.859805	0.162063	-0.0861387	-0.133664	0.742439	-0.599372	1.574	0.006	1.141	2.171	2.22185	1.446	0.024	1.049	1.995	1.61979	0.965	0.893	0.577	1.616	0.826	0.466	0.493	1.382	1.257	0.484	0.663	2.382	1.189	0.597	0.627	2.254	2.942	0.018	1.199	7.217	2.964	0.017	1.217	7.217	1.704	0.132	0.851	3.412	1.568
CCDC80	brown	43.4828	-0.328534	0.437315	0.852089	0.164887	-0.147725	-0.0630723	0.848818	-0.596254	1.238	0.19	0.9	1.703	0.721246	1.175	0.323	0.854	1.616	0.490797	0.747	0.268	0.446	1.252	0.731	0.234	0.436	1.225	0.883	0.703	0.468	1.669	0.926	0.813	0.49	1.75	1.779	0.179	0.769	4.116	1.726	0.202	0.747	3.989	2.474	0.014	1.204	5.085	2.129
TIMP3	brown	30.1435	-0.217827	0.388877	0.774355	0.129059	-0.169146	0.00996935	0.709147	-0.477712	1.224	0.214	0.89	1.683	0.669586	1.161	0.359	0.844	1.596	0.444906	0.899	0.684	0.537	1.504	0.851	0.539	0.508	1.425	1.265	0.472	0.667	2.398	1.236	0.516	0.652	2.344	1.746	0.193	0.755	4.041	1.755	0.188	0.759	4.058	2.133	0.036	1.05	4.332	2.075
EMCN	brown	30.2912	-0.423865	0.427601	0.761196	0.173613	0.0273359	-0.166285	0.720496	-0.584727	1.949	0	1.404	2.705	Inf	1.742	0.001	1.255	2.417	3	1.178	0.533	0.703	1.974	1.094	0.733	0.653	1.833	2.181	0.023	1.112	4.275	1.881	0.065	0.961	3.681	1.451	0.377	0.635	3.314	1.604	0.262	0.702	3.662	1.325	0.422	0.667	2.633	1.448
COL6A3	brown	43.1644	-0.34099	0.449941	0.861643	0.292149	-0.141876	-0.225988	0.591358	-0.397388	1.29	0.118	0.937	1.776	0.928118	1.232	0.2	0.895	1.696	0.69897	0.77	0.321	0.46	1.29	0.684	0.151	0.408	1.148	0.927	0.814	0.49	1.752	0.955	0.888	0.506	1.805	1.666	0.233	0.72	3.856	1.864	0.145	0.806	4.31	1.047	0.896	0.527	2.081	1.029
AEBP1	brown	47.9748	-0.401004	0.423508	0.886602	0.266517	-0.160489	-0.206691	0.717169	-0.524292	1.418	0.033	1.029	1.954	1.48149	1.376	0.051	0.998	1.897	1.29243	1.164	0.565	0.694	1.95	1.029	0.914	0.614	1.725	1.214	0.553	0.64	2.302	1.246	0.501	0.657	2.362	1.327	0.502	0.581	3.03	1.4	0.424	0.613	3.194	1.307	0.444	0.658	2.597	1.248
CNRIP1	brown	47.1714	-0.376318	0.592292	0.881897	0.149043	0.0504068	-0.0753784	0.828846	-0.651332	1.537	0.009	1.113	2.121	2.04576	1.457	0.022	1.056	2.01	1.65758	1.162	0.569	0.693	1.947	1.03	0.911	0.615	1.727	1.217	0.548	0.642	2.307	1.269	0.465	0.669	2.406	2.626	0.034	1.077	6.401	2.942	0.018	1.207	7.168	1.808	0.095	0.902	3.624	1.636
C11orf96	brown	26.595	-0.459786	0.449954	0.76092	0.254055	-0.0538034	-0.234259	0.732399	-0.602613	1.566	0.006	1.135	2.162	2.22185	1.533	0.009	1.111	2.115	2.04576	1.291	0.334	0.769	2.166	1.183	0.525	0.705	1.985	1.261	0.478	0.664	2.392	1.4	0.303	0.738	2.654	1.658	0.237	0.717	3.832	1.772	0.181	0.766	4.1	1.292	0.466	0.649	2.571	1.264
LOC100288985	brown	3.74412	-0.158389	0.23342	0.439337	0.180891	-0.202086	-0.142139	0.242333	-0.13577	1.437	0.026	1.043	1.98	1.58503	1.341	0.072	0.974	1.848	1.14267	1.961	0.013	1.153	3.335	1.83	0.026	1.076	3.113	1.715	0.104	0.895	3.29	1.546	0.189	0.807	2.963	1.02	0.962	0.45	2.316	1.01	0.981	0.445	2.291	0.54	0.084	0.268	1.087	0.467
ADAMTS12	brown	17.9514	0.0208114	0.259122	0.641869	0.152883	-0.32807	-0.0235181	0.181035	0.0367823	0.949	0.746	0.69	1.305	0.127261	0.924	0.626	0.672	1.27	0.203426	0.858	0.56	0.513	1.436	0.739	0.251	0.441	1.238	1.003	0.992	0.53	1.897	1.14	0.686	0.603	2.155	1.773	0.181	0.766	4.103	1.735	0.197	0.751	4.01	1.004	0.992	0.503	2.004	1.042
GLIS2	brown	10.7125	-0.194875	0.165436	0.600715	0.142152	-0.447253	-0.0587756	0.514082	-0.263264	2.036	0	1.468	2.824	Inf	1.993	0	1.437	2.763	Inf	2.094	0.006	1.23	3.565	2.177	0.004	1.279	3.707	1.364	0.344	0.717	2.593	1.425	0.278	0.752	2.699	1.001	0.998	0.441	2.272	0.956	0.914	0.422	2.168	2.362	0.017	1.164	4.791	2.564
WNT5A	brown	4.21834	0.0380167	0.217876	0.395315	0.0226396	0.0452054	0.0562088	0.0101051	0.0190025	0.946	0.735	0.688	1.301	0.133713	0.987	0.938	0.718	1.358	0.0277972	1.076	0.78	0.643	1.802	0.977	0.929	0.583	1.637	0.902	0.751	0.476	1.708	0.956	0.889	0.505	1.808	0.872	0.743	0.384	1.978	1.007	0.986	0.444	2.284	0.499	0.053	0.246	1.01	0.53
TNC	brown	35.7114	-0.252124	0.399683	0.841866	0.238746	-0.248876	-0.124568	0.635201	-0.36513	1.105	0.537	0.804	1.52	0.270026	1.107	0.53	0.805	1.522	0.275724	1.136	0.628	0.678	1.901	0.97	0.908	0.579	1.624	0.771	0.427	0.406	1.464	0.875	0.682	0.461	1.658	1.072	0.868	0.473	2.432	1.166	0.712	0.515	2.644	1.5	0.25	0.752	2.991	1.443
CCDC88A	brown	21.1678	-0.176118	0.535778	0.742404	0.180553	-0.182784	-0.0412131	0.616308	-0.337555	1.671	0.002	1.21	2.309	2.69897	1.619	0.003	1.172	2.237	2.52288	2.117	0.006	1.244	3.602	1.804	0.03	1.06	3.07	1.384	0.322	0.727	2.637	1.698	0.108	0.891	3.236	1.056	0.897	0.465	2.4	0.997	0.994	0.44	2.261	1.626	0.166	0.817	3.236	1.565
CYYR1	brown	31.3016	-0.433407	0.562604	0.763383	0.0994736	0.137624	-0.130185	0.760975	-0.654876	1.64	0.003	1.186	2.267	2.52288	1.456	0.023	1.054	2.013	1.63827	1.273	0.36	0.759	2.137	1.151	0.594	0.686	1.932	1.32	0.399	0.693	2.514	1.083	0.808	0.569	2.064	1.462	0.367	0.64	3.339	1.645	0.238	0.72	3.757	1.015	0.967	0.512	2.013	1.125
HTRA1	brown	19.6947	-0.344674	0.260788	0.704336	0.143759	-0.0958894	-0.167184	0.589009	-0.45198	1.767	0.001	1.275	2.447	3	1.728	0.001	1.247	2.394	3	1.149	0.597	0.686	1.926	1.12	0.667	0.668	1.877	2.346	0.013	1.194	4.607	2.606	0.005	1.329	5.11	1.34	0.487	0.587	3.059	1.136	0.762	0.498	2.594	1.492	0.254	0.75	2.965	1.494
GJA1	brown	16.0383	-0.256378	0.371344	0.687593	0.130366	-0.0850141	-0.122751	0.541619	-0.358031	1.325	0.084	0.963	1.824	1.07572	1.255	0.163	0.912	1.727	0.787812	0.951	0.848	0.568	1.592	0.928	0.776	0.554	1.554	0.936	0.838	0.495	1.77	1.062	0.852	0.562	2.008	1.703	0.214	0.736	3.942	1.567	0.293	0.678	3.624	2.074	0.041	1.032	4.169	2.028
TGFBI	brown	20.9119	-0.150406	0.475417	0.729241	0.0702802	-0.15425	0.0202168	0.488647	-0.313663	1.519	0.011	1.101	2.094	1.95861	1.512	0.012	1.097	2.084	1.92082	1.363	0.242	0.812	2.287	1.188	0.514	0.708	1.994	0.983	0.958	0.52	1.857	1.087	0.798	0.575	2.053	2.812	0.023	1.152	6.865	3.02	0.015	1.24	7.356	1.621	0.169	0.814	3.229	1.524
CD109	brown	15.488	-0.0745905	0.183981	0.668202	0.12119	-0.221519	0.0116349	0.415039	-0.165964	1.452	0.023	1.054	2.002	1.63827	1.411	0.036	1.024	1.945	1.4437	0.856	0.556	0.512	1.434	0.763	0.304	0.456	1.278	1.424	0.283	0.747	2.712	1.645	0.132	0.861	3.141	1.72	0.205	0.744	3.977	1.803	0.168	0.78	4.171	2.118	0.035	1.056	4.25	1.998
OGFRL1	brown	10.7833	-0.1661	0.480382	0.616395	-0.00184958	-0.131775	0.0465947	0.528781	-0.368073	1.267	0.146	0.921	1.744	0.835647	1.184	0.3	0.861	1.628	0.522879	1.23	0.433	0.734	2.062	1.04	0.882	0.62	1.742	1.058	0.863	0.559	2.001	1.139	0.689	0.602	2.155	1.031	0.942	0.452	2.353	0.925	0.853	0.408	2.099	1.604	0.18	0.803	3.202	1.434
TIMP1	brown	17.4699	-0.172229	0.423526	0.701313	0.109854	-0.233655	-0.0673222	0.423754	-0.2518	1.593	0.005	1.154	2.198	2.30103	1.495	0.014	1.084	2.062	1.85387	1.12	0.666	0.669	1.875	1.091	0.739	0.652	1.827	1.535	0.193	0.806	2.924	1.893	0.054	0.99	3.618	1.518	0.325	0.662	3.481	1.371	0.453	0.601	3.128	1.171	0.653	0.589	2.327	1.039
POSTN	brown	9.33245	0.218847	0.433941	0.542009	-0.184072	0.0102997	0.431221	0.296697	-0.156259	0.957	0.785	0.696	1.315	0.10513	0.914	0.579	0.665	1.256	0.237321	0.795	0.385	0.475	1.333	0.688	0.156	0.411	1.154	1.123	0.722	0.594	2.123	1.094	0.783	0.578	2.068	1.518	0.326	0.66	3.493	1.327	0.501	0.582	3.027	1.049	0.891	0.53	2.078	1.017
CGN	brown	5.22249	-0.0477477	-0.368739	-0.474835	-0.0231196	0.262202	-0.0245015	-0.389719	0.100396	0.798	0.165	0.58	1.098	0.782516	0.802	0.175	0.583	1.103	0.756962	0.824	0.463	0.492	1.381	0.857	0.559	0.512	1.437	0.935	0.837	0.495	1.768	0.947	0.866	0.501	1.789	1.947	0.12	0.84	4.509	1.762	0.186	0.762	4.076	0.998	0.995	0.502	1.981	0.987
C13orf33	brown	32.6368	-0.154518	0.430882	0.823843	0.109558	-0.216781	0.0143223	0.568563	-0.352036	1.189	0.288	0.864	1.634	0.540608	1.163	0.352	0.846	1.599	0.453457	0.943	0.824	0.563	1.578	0.913	0.73	0.546	1.529	1.52	0.203	0.798	2.897	1.527	0.198	0.802	2.909	1.075	0.863	0.474	2.438	1.239	0.608	0.546	2.809	0.881	0.718	0.443	1.751	0.736
LTBP2	brown	26.0365	-0.536076	0.426389	0.735183	0.296709	0.075279	-0.289552	0.698423	-0.649493	1.33	0.081	0.965	1.831	1.09151	1.242	0.184	0.902	1.71	0.735182	0.943	0.823	0.563	1.579	0.866	0.583	0.517	1.449	0.734	0.341	0.387	1.389	0.753	0.382	0.398	1.424	1.623	0.26	0.699	3.768	1.783	0.176	0.771	4.123	1.102	0.783	0.554	2.189	1.046
SULF2	brown	1.5954	0.0480694	0.0803921	0.325507	-0.0158351	-0.0417096	0.123576	0.161966	-0.0500129	1.017	0.916	0.74	1.398	0.0381045	1.062	0.712	0.772	1.459	0.14752	1.056	0.837	0.63	1.767	1.161	0.571	0.693	1.944	0.931	0.825	0.492	1.758	0.988	0.969	0.523	1.866	1.216	0.643	0.532	2.781	1.073	0.866	0.473	2.432	1.134	0.719	0.572	2.247	1.154
GRTP1	brown	8.25592	0.198271	-0.411953	-0.575185	-0.107392	0.2072	0.128792	-0.505694	0.28497	0.628	0.005	0.455	0.867	2.30103	0.669	0.014	0.485	0.923	1.85387	0.57	0.036	0.338	0.963	0.643	0.098	0.381	1.085	1.028	0.932	0.544	1.944	1.001	0.998	0.53	1.892	0.505	0.112	0.217	1.174	0.555	0.169	0.24	1.284	0.749	0.409	0.377	1.489	0.764
RUNX2	brown	5.57674	-0.173665	0.434321	0.52159	0.111896	-0.135333	-0.0666702	0.329482	-0.227211	1.208	0.246	0.878	1.661	0.609065	1.133	0.444	0.824	1.558	0.352617	1.149	0.597	0.686	1.924	1.05	0.852	0.627	1.758	1.315	0.405	0.69	2.507	1.389	0.317	0.729	2.646	1.148	0.741	0.506	2.604	1.122	0.783	0.495	2.543	1.142	0.704	0.576	2.261	1.145
GLI3	brown	45.2667	-0.424973	0.407965	0.880658	0.280031	-0.156214	-0.232317	0.775108	-0.553349	1.503	0.013	1.09	2.073	1.88606	1.421	0.032	1.031	1.96	1.49485	0.89	0.658	0.531	1.49	0.798	0.39	0.476	1.335	1.014	0.965	0.536	1.919	1.039	0.907	0.549	1.965	2.1	0.09	0.89	4.959	2.364	0.05	1.001	5.583	1.35	0.392	0.679	2.685	1.236
HAS2	brown	14.5278	-0.101595	0.415512	0.662582	0.0416278	-0.0927336	0.0127698	0.382064	-0.247271	1.433	0.028	1.04	1.975	1.55284	1.391	0.044	1.009	1.916	1.35655	0.864	0.577	0.516	1.446	0.917	0.743	0.548	1.536	1.111	0.747	0.587	2.102	1.124	0.718	0.595	2.126	2.288	0.059	0.968	5.408	2.488	0.038	1.051	5.889	0.698	0.313	0.347	1.404	0.655
IGFBP5	brown	24.8962	-0.250149	0.452283	0.758058	0.101898	-0.0438518	-0.0610297	0.642074	-0.430322	1.22	0.221	0.887	1.679	0.655608	1.264	0.151	0.918	1.738	0.821023	1.019	0.943	0.609	1.706	0.955	0.861	0.571	1.598	0.9	0.747	0.476	1.704	0.985	0.962	0.52	1.862	1.012	0.977	0.446	2.297	1.196	0.669	0.527	2.711	0.957	0.899	0.481	1.904	0.902
EMP1	brown	6.39611	-0.130938	0.32176	0.521031	0.0614685	0.0790678	0.0080725	0.306169	-0.263562	1.156	0.373	0.841	1.589	0.428291	1.16	0.362	0.843	1.594	0.441291	0.883	0.636	0.527	1.478	0.906	0.707	0.541	1.517	0.919	0.794	0.486	1.736	0.956	0.891	0.506	1.807	1.978	0.112	0.852	4.594	2.111	0.082	0.909	4.902	1.041	0.908	0.525	2.063	1.02
PANK1	brown	5.41391	0.194279	-0.315727	-0.514383	-0.144798	0.128179	0.052642	-0.451069	0.310574	0.702	0.03	0.51	0.967	1.52288	0.768	0.106	0.558	1.057	0.974694	0.524	0.016	0.309	0.888	0.595	0.053	0.351	1.007	0.748	0.374	0.395	1.418	0.795	0.482	0.419	1.507	0.599	0.23	0.259	1.383	0.64	0.289	0.28	1.46	0.96	0.907	0.483	1.907	0.94
KIAA1462	brown	13.3836	0.0204653	0.379652	0.658493	-0.034426	-0.290719	0.106174	0.402794	-0.127093	1.557	0.007	1.128	2.15	2.1549	1.443	0.025	1.047	1.991	1.60206	1.074	0.787	0.641	1.797	1.001	0.998	0.598	1.675	1.069	0.838	0.565	2.024	1.112	0.744	0.588	2.103	2.147	0.082	0.907	5.082	1.577	0.286	0.683	3.645	1.054	0.881	0.531	2.09	0.94
RNF144B	brown	3.33579	-0.247157	0.474433	0.432606	-0.00551698	0.128471	-0.0522809	0.408694	-0.394601	1.337	0.075	0.971	1.841	1.12494	1.192	0.282	0.866	1.642	0.549751	1.07	0.797	0.639	1.791	1.04	0.881	0.621	1.742	1.057	0.864	0.559	1.999	0.972	0.93	0.514	1.838	0.488	0.101	0.206	1.151	0.509	0.123	0.216	1.202	0.771	0.462	0.385	1.541	0.668
C5orf62	brown	10.9064	-0.123819	0.294224	0.5986	0.0540599	-0.175426	-0.0246502	0.431431	-0.255453	1.132	0.444	0.824	1.557	0.352617	1.086	0.61	0.79	1.493	0.21467	0.993	0.979	0.593	1.662	0.98	0.94	0.586	1.641	1.036	0.912	0.549	1.959	1.051	0.879	0.556	1.986	0.916	0.834	0.404	2.079	0.85	0.697	0.375	1.927	2.091	0.038	1.041	4.198	2.087
COL12A1	brown	23.0404	0.0071785	0.304141	0.705961	0.113758	-0.294538	0.029009	0.237229	-0.0330186	1.009	0.957	0.734	1.386	0.0190881	1.008	0.962	0.733	1.385	0.0168249	0.711	0.196	0.424	1.193	0.629	0.08	0.375	1.057	1.487	0.226	0.783	2.827	1.829	0.066	0.962	3.476	1.732	0.2	0.748	4.009	1.797	0.171	0.777	4.154	0.86	0.668	0.433	1.711	0.82
IGSF9	brown	4.35355	-0.0404628	-0.3902	-0.471033	-0.0782741	0.247472	-0.0464592	-0.327451	0.0987445	0.981	0.908	0.714	1.349	0.0419142	0.974	0.872	0.709	1.339	0.0594835	1.181	0.528	0.705	1.98	1.24	0.413	0.74	2.079	0.528	0.055	0.275	1.014	0.465	0.022	0.242	0.894	2.58	0.037	1.058	6.294	2.344	0.06	0.963	5.701	0.777	0.47	0.391	1.542	0.876
ENTPD1	brown	36.1159	-0.46242	0.58407	0.823987	0.307525	0.0431227	-0.253875	0.717885	-0.589108	1.405	0.038	1.019	1.937	1.42022	1.371	0.054	0.994	1.889	1.26761	1.134	0.632	0.677	1.901	0.999	0.996	0.596	1.674	0.911	0.774	0.482	1.721	0.958	0.894	0.507	1.809	1.29	0.545	0.565	2.943	1.561	0.29	0.684	3.563	1.325	0.423	0.666	2.637	1.236
LUM	brown	32.3171	-0.283376	0.482049	0.789651	0.117686	-0.0178546	-0.072309	0.639234	-0.48046	1.095	0.577	0.796	1.505	0.238824	1.022	0.893	0.743	1.405	0.0491485	0.681	0.147	0.405	1.145	0.617	0.069	0.367	1.039	0.999	0.997	0.528	1.889	1.057	0.866	0.559	1.998	1.398	0.427	0.612	3.194	1.481	0.351	0.649	3.379	1.293	0.465	0.65	2.572	1.292
NR3C1	brown	18.2307	-0.352845	0.585354	0.690571	0.132379	0.00626197	-0.112099	0.715328	-0.560534	1.551	0.007	1.125	2.14	2.1549	1.397	0.041	1.013	1.927	1.38722	1.424	0.182	0.847	2.396	1.414	0.192	0.84	2.377	1.187	0.6	0.626	2.25	1.06	0.858	0.559	2.01	1.999	0.107	0.861	4.642	1.813	0.165	0.784	4.193	1.399	0.338	0.704	2.78	1.413
SHE	brown	27.0299	-0.324381	0.538766	0.74752	0.0599998	0.0705309	-0.0149457	0.770853	-0.611599	1.602	0.004	1.16	2.213	2.39794	1.551	0.008	1.123	2.142	2.09691	1.438	0.171	0.855	2.419	1.377	0.228	0.819	2.316	1.027	0.934	0.543	1.943	0.995	0.989	0.526	1.882	1.783	0.177	0.77	4.129	1.901	0.133	0.822	4.397	1.806	0.097	0.899	3.627	1.973
HECW2	brown	11.1793	0.00897293	0.321782	0.594639	0.102362	-0.353224	-0.000694918	0.211532	0.00978882	1.256	0.162	0.912	1.728	0.790485	1.291	0.117	0.938	1.776	0.931814	1.066	0.807	0.637	1.785	0.997	0.99	0.595	1.669	1.077	0.821	0.568	2.042	1.279	0.449	0.676	2.42	1.155	0.732	0.508	2.624	1.185	0.685	0.522	2.686	0.763	0.446	0.381	1.529	0.765
HOXB13	brown	2.44266	0.151955	-0.419235	-0.409887	-0.0423093	-0.0084632	0.0188346	-0.373234	0.299884	0.711	0.037	0.516	0.98	1.4318	0.774	0.118	0.562	1.067	0.928118	1.041	0.879	0.622	1.742	1.098	0.723	0.655	1.838	0.629	0.164	0.327	1.208	0.711	0.306	0.371	1.364	0.776	0.544	0.342	1.763	0.744	0.481	0.327	1.692	0.55	0.093	0.274	1.104	0.552
CORO2A	brown	7.87538	0.0608208	-0.275518	-0.552454	-0.090523	0.551281	0.0258537	-0.473325	0.171925	0.523	0	0.377	0.724	Inf	0.524	0	0.378	0.726	Inf	0.606	0.061	0.359	1.023	0.595	0.052	0.353	1.005	0.635	0.167	0.333	1.21	0.588	0.106	0.309	1.12	0.434	0.056	0.184	1.021	0.464	0.073	0.2	1.075	0.842	0.623	0.424	1.67	0.908
TRPS1	brown	4.66523	0.0533928	0.326537	0.486997	-0.0505372	-0.172062	0.198457	0.385202	-0.170783	1.375	0.051	0.999	1.895	1.29243	1.345	0.069	0.977	1.852	1.16115	1.478	0.141	0.879	2.486	1.439	0.171	0.855	2.422	1.533	0.197	0.801	2.933	1.439	0.269	0.755	2.741	1.305	0.528	0.572	2.977	1.508	0.329	0.661	3.441	1.617	0.173	0.81	3.228	1.664
TM4SF18	brown	13.8856	-0.0259503	0.436355	0.632339	-0.050249	-0.0686733	0.145856	0.361219	-0.220452	1.553	0.007	1.126	2.143	2.1549	1.573	0.006	1.14	2.171	2.22185	0.9	0.69	0.538	1.507	0.864	0.578	0.516	1.447	1.69	0.116	0.878	3.253	1.695	0.113	0.883	3.257	1.361	0.465	0.596	3.106	1.436	0.39	0.629	3.276	1.667	0.145	0.839	3.313	1.674
SH3RF3	brown	22.0647	-0.416879	0.209401	0.731204	0.297438	-0.273689	-0.281098	0.608041	-0.429743	1.83	0	1.321	2.535	Inf	1.875	0	1.354	2.598	Inf	1.25	0.397	0.746	2.097	1.262	0.379	0.752	2.119	1.915	0.054	0.989	3.708	1.999	0.04	1.033	3.868	2.02	0.109	0.856	4.767	2.226	0.068	0.943	5.255	1.261	0.508	0.634	2.511	1.323
LOC100132891	brown	43.7828	-0.225976	0.564667	0.883791	0.107387	-0.179448	-0.0310794	0.648354	-0.418885	1.302	0.105	0.946	1.793	0.978811	1.23	0.204	0.894	1.693	0.69037	0.938	0.809	0.561	1.57	0.851	0.54	0.509	1.425	0.977	0.944	0.516	1.851	0.977	0.944	0.517	1.846	1.445	0.384	0.631	3.311	1.481	0.351	0.649	3.379	2.141	0.032	1.069	4.285	2.031
IKBIP	brown	15.5655	0.193462	0.635712	0.67337	-0.21912	-0.220001	0.303351	0.322756	-0.0722531	1.155	0.375	0.84	1.588	0.425969	1.226	0.209	0.892	1.686	0.679854	1.301	0.318	0.776	2.18	1.144	0.611	0.682	1.917	2.201	0.022	1.119	4.329	2.509	0.007	1.281	4.911	1.136	0.761	0.501	2.576	1.295	0.536	0.571	2.938	1.086	0.813	0.548	2.152	1.045
CLEC11A	brown	37.9863	-0.208171	0.3772	0.852412	0.128133	-0.26308	-0.0685474	0.619301	-0.343768	1.706	0.001	1.235	2.356	3	1.667	0.002	1.207	2.303	2.69897	1.241	0.413	0.74	2.08	1.191	0.508	0.71	1.996	1.197	0.581	0.633	2.265	1.313	0.402	0.694	2.485	1.732	0.2	0.748	4.009	1.755	0.188	0.759	4.058	1.309	0.441	0.66	2.597	1.304
SOX7	brown	2.44399	-0.0691219	0.133672	0.411978	0.0112611	-0.235553	0.0176258	0.278575	-0.136785	1.445	0.025	1.048	1.992	1.60206	1.348	0.068	0.978	1.859	1.16749	0.736	0.244	0.439	1.233	0.652	0.105	0.389	1.093	1.4	0.307	0.734	2.667	1.375	0.333	0.722	2.619	1.277	0.561	0.56	2.911	1.142	0.751	0.504	2.588	1.913	0.066	0.958	3.822	1.716
CNN3	brown	11.0651	0.178495	0.376863	0.600896	-0.10137	-0.439386	0.289352	0.467832	-0.127854	1.367	0.055	0.993	1.882	1.25964	1.349	0.066	0.98	1.856	1.18046	1.014	0.956	0.606	1.698	1.017	0.948	0.608	1.703	1.088	0.797	0.574	2.061	1.073	0.828	0.568	2.028	1.32	0.516	0.572	3.048	1.26	0.58	0.556	2.857	1.994	0.055	0.986	4.031	2.217
TCF4	brown	35.984	-0.440312	0.483665	0.821361	0.341356	-0.0683986	-0.298483	0.661066	-0.489373	1.363	0.058	0.99	1.877	1.23657	1.301	0.107	0.945	1.792	0.970616	1.277	0.354	0.762	2.14	1.057	0.834	0.63	1.772	0.94	0.848	0.497	1.776	0.974	0.934	0.515	1.839	1.426	0.399	0.625	3.254	1.642	0.24	0.718	3.754	1.337	0.409	0.671	2.661	1.295
EHD2	brown	24.4369	-0.377314	0.352925	0.754163	0.21799	-0.0306848	-0.177774	0.625734	-0.480031	1.663	0.002	1.204	2.297	2.69897	1.597	0.004	1.157	2.205	2.39794	1.118	0.671	0.668	1.872	1.006	0.98	0.601	1.685	1.278	0.452	0.674	2.424	1.418	0.285	0.747	2.691	2.57	0.036	1.065	6.203	2.217	0.069	0.939	5.236	1.654	0.158	0.823	3.325	1.532
NIPAL1	brown	5.3846	0.200902	-0.27885	-0.512543	-0.19228	0.371355	0.140765	-0.462812	0.261384	0.713	0.038	0.517	0.982	1.42022	0.723	0.047	0.525	0.996	1.3279	0.695	0.17	0.413	1.169	0.723	0.222	0.43	1.217	0.75	0.377	0.396	1.419	0.663	0.208	0.35	1.257	0.734	0.462	0.322	1.674	0.681	0.362	0.298	1.555	1.17	0.653	0.59	2.319	1.093
PTGS1	brown	5.09069	-0.400186	0.346559	0.432765	0.141642	0.268557	-0.211267	0.366738	-0.450886	1.326	0.084	0.963	1.826	1.07572	1.255	0.163	0.912	1.729	0.787812	1.378	0.225	0.821	2.313	1.2	0.491	0.715	2.013	1.033	0.92	0.546	1.955	1.136	0.695	0.601	2.15	0.785	0.565	0.345	1.788	1.053	0.902	0.464	2.387	1.021	0.952	0.515	2.026	0.894
ITGBL1	brown	28.9695	-0.301977	0.317155	0.760844	0.200103	-0.183448	-0.073001	0.744884	-0.505749	1.44	0.026	1.044	1.985	1.58503	1.427	0.03	1.035	1.967	1.52288	0.772	0.325	0.461	1.293	0.77	0.32	0.459	1.29	1	0.999	0.529	1.889	0.963	0.907	0.51	1.819	3.615	0.007	1.423	9.187	3.642	0.007	1.433	9.256	1.512	0.242	0.756	3.025	1.546
RBMS1	brown	16.0647	-0.174553	0.437118	0.689739	0.146432	-0.187714	0.0201277	0.579832	-0.373606	1.692	0.001	1.225	2.337	3	1.574	0.006	1.14	2.174	2.22185	1.226	0.44	0.731	2.054	1.08	0.77	0.644	1.811	1.515	0.207	0.795	2.889	1.925	0.047	1.008	3.675	2.177	0.076	0.921	5.144	1.82	0.162	0.787	4.21	1.313	0.436	0.661	2.608	1.368
AHNAK2	brown	1.85711	0.00144493	0.0882642	0.342728	0.0491978	-0.132258	0.109729	0.266446	-0.133065	1.195	0.274	0.869	1.643	0.562249	1.172	0.329	0.852	1.612	0.482804	0.934	0.794	0.558	1.563	0.873	0.606	0.521	1.462	1.275	0.458	0.671	2.421	1.438	0.266	0.758	2.729	1.923	0.127	0.831	4.453	1.686	0.223	0.728	3.9	3.019	0.003	1.454	6.269	3.076
SDR42E1	brown	1.76061	0.135756	-0.347303	-0.38472	-0.130388	0.197509	0.0755317	-0.273317	0.176778	0.722	0.046	0.524	0.995	1.33724	0.686	0.021	0.498	0.946	1.67778	0.826	0.467	0.492	1.384	0.731	0.236	0.436	1.227	0.869	0.667	0.459	1.645	0.813	0.524	0.429	1.538	0.467	0.083	0.198	1.103	0.396	0.035	0.167	0.936	2.532	0.01	1.244	5.155	2.473
MYCT1	brown	37.3329	-0.438032	0.514524	0.817882	0.191045	0.034306	-0.19822	0.719312	-0.586417	1.585	0.005	1.147	2.189	2.30103	1.487	0.016	1.077	2.053	1.79588	0.987	0.959	0.589	1.651	0.884	0.638	0.528	1.479	1.323	0.395	0.694	2.521	1.299	0.426	0.682	2.475	2.212	0.07	0.936	5.227	2.437	0.042	1.031	5.759	1.053	0.882	0.532	2.085	0.971
EPB41L2	brown	0.74347	0.0501395	0.177887	0.268466	0.0282682	-0.129356	0.101916	0.21316	-0.0747465	1.106	0.536	0.804	1.52	0.270835	1.055	0.743	0.767	1.45	0.129011	0.582	0.043	0.345	0.984	0.599	0.055	0.354	1.011	1.01	0.975	0.535	1.909	1.225	0.532	0.648	2.316	0.95	0.902	0.417	2.16	0.767	0.526	0.338	1.741	1.827	0.093	0.905	3.69	2.038
FAM101B	brown	21.8004	-0.335634	0.348743	0.715938	0.214506	-0.150712	-0.218781	0.521063	-0.361456	1.555	0.007	1.126	2.145	2.1549	1.435	0.028	1.04	1.981	1.55284	1.079	0.773	0.644	1.806	0.927	0.772	0.553	1.552	1.598	0.16	0.831	3.075	1.584	0.167	0.825	3.041	2.799	0.024	1.148	6.819	3.157	0.011	1.295	7.698	0.84	0.619	0.424	1.667	0.829
GJA5	brown	18.4909	-0.162917	0.493899	0.693647	-0.0195105	-0.0275883	0.0116238	0.502313	-0.321937	1.314	0.095	0.954	1.809	1.02228	1.369	0.054	0.994	1.886	1.26761	0.9	0.687	0.538	1.505	0.912	0.726	0.545	1.526	1.165	0.639	0.615	2.209	1.186	0.6	0.626	2.25	1.821	0.162	0.787	4.217	2.157	0.073	0.93	5.003	1.272	0.491	0.642	2.519	1.239
BDH1	brown	7.56292	0.136839	-0.420598	-0.551648	-0.0715688	0.347087	0.0433947	-0.45669	0.244885	0.708	0.035	0.514	0.976	1.45593	0.767	0.105	0.557	1.057	0.978811	0.953	0.856	0.57	1.596	1.022	0.935	0.61	1.711	0.905	0.759	0.478	1.711	0.948	0.871	0.501	1.795	0.548	0.162	0.236	1.273	0.568	0.186	0.246	1.313	0.712	0.331	0.359	1.411	0.624
PPP1R16A	brown	6.15738	0.0712438	-0.43249	-0.53138	-0.0470122	0.267118	0.0273257	-0.383898	0.160554	0.735	0.059	0.534	1.012	1.22915	0.774	0.116	0.562	1.065	0.935542	0.644	0.096	0.384	1.081	0.685	0.152	0.408	1.149	0.678	0.238	0.355	1.292	0.681	0.243	0.358	1.298	1.101	0.821	0.48	2.524	1.155	0.733	0.506	2.636	1.31	0.442	0.659	2.604	1.38
ZNF532	brown	17.7931	-0.184914	0.342553	0.707155	0.258104	-0.413911	-0.10924	0.559026	-0.273693	1.976	0	1.427	2.738	Inf	2.031	0	1.465	2.815	Inf	1.917	0.016	1.131	3.249	1.713	0.046	1.011	2.904	1.456	0.253	0.765	2.774	1.567	0.172	0.823	2.985	2.341	0.053	0.99	5.539	2.767	0.021	1.166	6.565	1.208	0.589	0.608	2.399	1.286
SH3BP5	brown	21.4876	-0.171145	0.611249	0.74438	0.0347718	-0.191904	0.0205549	0.581023	-0.385043	1.459	0.021	1.059	2.01	1.67778	1.297	0.112	0.941	1.786	0.950782	1.104	0.708	0.659	1.848	0.921	0.754	0.55	1.542	1.03	0.926	0.545	1.948	0.975	0.938	0.516	1.843	0.959	0.921	0.423	2.178	0.956	0.914	0.422	2.168	1.968	0.056	0.983	3.94	1.851
HIP1	brown	6.65392	-0.120713	0.173973	0.535808	0.144761	-0.458925	-0.11288	0.354793	-0.105746	1.458	0.021	1.059	2.008	1.67778	1.519	0.011	1.103	2.092	1.95861	1.352	0.253	0.806	2.266	1.242	0.412	0.741	2.081	1.181	0.609	0.624	2.233	1.441	0.261	0.762	2.728	2.322	0.056	0.98	5.5	2.364	0.05	1	5.593	0.764	0.442	0.384	1.518	0.722
ASAM	brown	29.8707	-0.199113	0.433993	0.797079	0.00551816	-0.154314	0.0391199	0.683366	-0.442824	1.268	0.144	0.922	1.745	0.841638	1.238	0.19	0.9	1.703	0.721246	0.835	0.494	0.499	1.398	0.831	0.48	0.496	1.39	0.904	0.757	0.479	1.709	0.938	0.843	0.496	1.771	1.757	0.188	0.759	4.068	1.909	0.131	0.826	4.416	1.252	0.522	0.63	2.491	1.264
PCDH17	brown	29.3172	-0.365968	0.444955	0.771271	0.231532	-0.078796	-0.228443	0.540539	-0.40495	1.256	0.161	0.913	1.729	0.793174	1.214	0.235	0.882	1.67	0.628932	0.986	0.956	0.589	1.65	0.927	0.773	0.553	1.552	1.17	0.63	0.617	2.219	1.199	0.578	0.633	2.274	2.902	0.019	1.189	7.082	3.135	0.012	1.286	7.645	1.252	0.519	0.632	2.482	1.271
AFAP1L2	brown	1.36061	-0.100605	0.133734	0.354285	0.00822545	0.05092	0.0527065	0.331441	-0.258108	0.969	0.847	0.705	1.332	0.0721166	0.997	0.986	0.725	1.371	0.00612309	0.859	0.564	0.513	1.439	0.797	0.388	0.475	1.335	0.854	0.63	0.451	1.62	1.021	0.95	0.54	1.931	1.266	0.576	0.554	2.895	1.149	0.739	0.507	2.606	1.443	0.295	0.726	2.866	1.427
ST6GALNAC5	brown	33.9589	-0.189051	0.309918	0.811767	0.147322	-0.303518	-0.00694294	0.763971	-0.425703	1.636	0.003	1.184	2.259	2.52288	1.547	0.008	1.12	2.136	2.09691	1.289	0.337	0.768	2.163	1.176	0.539	0.701	1.974	1.277	0.454	0.673	2.423	1.249	0.497	0.658	2.369	1.393	0.432	0.61	3.178	1.383	0.441	0.606	3.157	1.448	0.297	0.722	2.903	1.761
OR51E1	brown	1.00793	-0.0334037	0.125173	0.303257	0.0316821	-0.0548583	0.0166629	0.147041	-0.0846577	1.089	0.599	0.792	1.497	0.222573	1.103	0.546	0.802	1.516	0.262807	0.714	0.202	0.425	1.198	0.67	0.13	0.399	1.126	1.298	0.425	0.684	2.463	1.25	0.494	0.66	2.37	1.111	0.803	0.486	2.538	1.162	0.72	0.512	2.635	0.827	0.588	0.416	1.644	0.814
GPC6	brown	28.1552	-0.191059	0.492687	0.768923	0.0877058	-0.0843449	0.00425093	0.644734	-0.42443	1.158	0.368	0.842	1.592	0.434152	1.103	0.548	0.802	1.517	0.261219	0.897	0.678	0.536	1.501	0.885	0.643	0.529	1.482	0.885	0.707	0.468	1.674	0.837	0.585	0.443	1.583	1.465	0.365	0.641	3.347	1.616	0.254	0.708	3.691	0.83	0.595	0.418	1.648	0.934
CD59	brown	3.91537	-0.213635	0.368727	0.451632	0.0228434	0.261876	0.0285159	0.399834	-0.403857	1.077	0.646	0.784	1.481	0.189767	1.04	0.81	0.756	1.429	0.091515	0.994	0.981	0.594	1.663	1.077	0.777	0.644	1.804	0.764	0.408	0.404	1.445	0.773	0.429	0.409	1.462	2.19	0.072	0.934	5.136	1.727	0.202	0.746	3.994	1.223	0.565	0.615	2.432	0.98
MRC2	brown	46.6314	-0.424416	0.469511	0.892389	0.234394	-0.195233	-0.269314	0.686075	-0.491587	1.652	0.002	1.194	2.284	2.69897	1.543	0.009	1.117	2.133	2.04576	0.825	0.465	0.493	1.381	0.719	0.21	0.429	1.204	1.693	0.113	0.882	3.249	1.544	0.191	0.806	2.96	2.27	0.062	0.959	5.377	2.379	0.048	1.007	5.62	1.233	0.549	0.621	2.449	1.133
IGFBP4	brown	23.2786	-0.461264	0.264771	0.739026	0.290032	-0.135037	-0.320994	0.655381	-0.482658	1.562	0.007	1.132	2.156	2.1549	1.402	0.04	1.016	1.935	1.39794	0.92	0.75	0.55	1.539	0.879	0.625	0.525	1.472	1.09	0.792	0.576	2.061	1.142	0.684	0.604	2.159	2.259	0.063	0.956	5.337	2.294	0.058	0.971	5.421	1.356	0.386	0.682	2.696	1.178
TSHZ3	brown	49.3663	-0.396341	0.469097	0.900781	0.234683	-0.10974	-0.141104	0.841504	-0.61286	1.322	0.088	0.959	1.821	1.05552	1.257	0.162	0.912	1.731	0.790485	0.815	0.438	0.487	1.366	0.763	0.305	0.455	1.28	1.403	0.303	0.737	2.673	1.263	0.477	0.663	2.407	1.66	0.236	0.718	3.838	1.889	0.137	0.817	4.369	1.933	0.066	0.957	3.905	1.775
C5orf13	brown	18.9915	-0.226092	0.183969	0.704634	0.263486	-0.248151	-0.0831804	0.642471	-0.378336	1.979	0	1.428	2.745	Inf	1.85	0	1.334	2.565	Inf	1.442	0.167	0.859	2.422	1.288	0.339	0.767	2.163	1.776	0.084	0.925	3.412	1.733	0.098	0.904	3.323	2.073	0.097	0.877	4.901	2.203	0.071	0.933	5.199	1.507	0.243	0.757	2.998	1.616
TMEM119	brown	31.2247	-0.458406	0.457357	0.786062	0.236161	-0.00322259	-0.264629	0.694215	-0.56762	1.105	0.54	0.803	1.519	0.267606	1.149	0.393	0.836	1.58	0.405607	0.746	0.267	0.446	1.251	0.761	0.3	0.454	1.275	0.764	0.408	0.403	1.446	0.858	0.637	0.454	1.622	1.142	0.75	0.504	2.591	1.24	0.606	0.547	2.813	1.3	0.454	0.654	2.582	1.18
PTRF	brown	33.4187	-0.239056	0.391566	0.82251	0.111905	-0.216426	-0.0165908	0.701419	-0.458631	1.496	0.014	1.085	2.064	1.85387	1.473	0.018	1.068	2.03	1.74473	1.123	0.658	0.671	1.882	1.108	0.698	0.661	1.855	0.962	0.906	0.509	1.82	1.028	0.932	0.544	1.942	2.413	0.047	1.011	5.757	2.259	0.063	0.957	5.332	2.451	0.015	1.192	5.039	2.41
EBF1	brown	35.527	-0.529848	0.446253	0.81179	0.373407	-0.0694018	-0.323224	0.781689	-0.629156	1.555	0.007	1.126	2.148	2.1549	1.418	0.034	1.027	1.958	1.46852	1.141	0.617	0.681	1.911	0.946	0.833	0.564	1.586	0.983	0.959	0.52	1.861	1.007	0.983	0.533	1.904	2.188	0.075	0.924	5.185	2.248	0.065	0.952	5.309	0.882	0.721	0.442	1.759	0.859
COL1A1	brown	22.1912	-0.0528391	0.39286	0.717778	0.0308675	-0.338235	0.0175482	0.360595	-0.15561	1.248	0.173	0.907	1.718	0.761954	1.149	0.394	0.835	1.58	0.404504	0.739	0.253	0.441	1.241	0.634	0.085	0.377	1.064	0.933	0.832	0.492	1.769	0.985	0.964	0.521	1.864	1.867	0.148	0.801	4.354	1.868	0.144	0.808	4.319	1.164	0.664	0.586	2.312	1.105
VIM	brown	31.6872	-0.307214	0.572398	0.815734	0.339431	-0.0689447	-0.125872	0.617904	-0.466615	1.564	0.007	1.133	2.161	2.1549	1.513	0.012	1.095	2.089	1.92082	1.323	0.289	0.788	2.22	1.254	0.391	0.747	2.105	1.079	0.815	0.571	2.04	1.076	0.822	0.569	2.034	1.314	0.517	0.576	2.999	1.422	0.403	0.623	3.246	1.082	0.821	0.545	2.15	1.039
ECSCR	brown	39.2065	-0.289859	0.568351	0.845565	0.0994784	-0.0425912	-0.0739234	0.647513	-0.477138	1.332	0.079	0.967	1.835	1.10237	1.284	0.126	0.932	1.768	0.899629	0.772	0.326	0.461	1.294	0.719	0.211	0.429	1.205	1.243	0.508	0.653	2.363	1.178	0.616	0.621	2.233	1.244	0.605	0.544	2.843	1.332	0.493	0.587	3.022	1.757	0.11	0.879	3.508	1.516
ARRDC3	brown	5.70087	0.109874	0.507123	0.483375	-0.151826	0.0679177	0.346259	0.457449	-0.297905	1.243	0.182	0.903	1.709	0.739929	1.193	0.278	0.867	1.641	0.555955	1.618	0.072	0.958	2.731	1.519	0.117	0.9	2.564	1.526	0.199	0.801	2.907	1.692	0.11	0.887	3.228	0.973	0.948	0.428	2.211	0.939	0.88	0.414	2.128	1.413	0.327	0.707	2.821	1.392
PVRL4	brown	2.18335	0.0205285	-0.352857	-0.376786	-0.079849	0.124825	-0.0206771	-0.371672	0.195071	1.237	0.191	0.899	1.703	0.718967	1.325	0.085	0.962	1.823	1.07058	1.261	0.38	0.751	2.117	1.399	0.204	0.833	2.35	1.272	0.461	0.671	2.414	1.283	0.446	0.676	2.432	1.957	0.126	0.829	4.619	1.99	0.116	0.843	4.694	0.995	0.989	0.502	1.973	1.043
CCDC3	brown	16.8306	-0.461454	0.208333	0.650965	0.304569	-0.101479	-0.323946	0.580909	-0.476276	1.801	0	1.301	2.492	Inf	1.735	0.001	1.253	2.401	3	1.478	0.141	0.878	2.488	1.393	0.213	0.827	2.346	1.753	0.092	0.913	3.364	1.974	0.041	1.027	3.792	1.081	0.852	0.477	2.452	1.179	0.694	0.52	2.673	1.05	0.889	0.53	2.081	0.911
TSTA3	brown	5.01231	0.11934	-0.355948	-0.490554	-0.054003	0.340324	0.0202529	-0.4502	0.237482	0.524	0	0.378	0.726	Inf	0.562	0.001	0.406	0.778	3	0.66	0.115	0.394	1.107	0.719	0.212	0.429	1.206	0.96	0.901	0.505	1.824	0.739	0.354	0.389	1.402	0.399	0.038	0.167	0.952	0.502	0.116	0.213	1.185	0.907	0.78	0.457	1.801	0.86
C8orf55	brown	6.0588	0.155587	-0.481462	-0.525617	-0.0872466	-0.0237343	-0.0656654	-0.508295	0.413463	0.649	0.008	0.471	0.895	2.09691	0.72	0.044	0.522	0.992	1.35655	0.825	0.464	0.493	1.381	0.921	0.756	0.55	1.543	1.103	0.763	0.583	2.086	1.018	0.955	0.538	1.926	0.641	0.294	0.279	1.472	0.721	0.437	0.316	1.645	0.719	0.347	0.362	1.429	0.8
IGFBP7	brown	39.3665	-0.302949	0.496346	0.849896	0.133288	-0.123444	-0.049215	0.722386	-0.524407	1.539	0.009	1.115	2.123	2.04576	1.448	0.024	1.05	1.997	1.61979	1.048	0.859	0.626	1.753	0.923	0.761	0.552	1.545	1.267	0.471	0.666	2.408	1.269	0.466	0.669	2.405	1.672	0.23	0.722	3.871	1.855	0.149	0.802	4.289	2.059	0.044	1.018	4.163	2.32
RBKS	brown	2.65919	0.0766426	-0.208637	-0.426142	-0.143771	0.270909	0.0441654	-0.373559	0.162158	0.713	0.038	0.517	0.982	1.42022	0.779	0.128	0.565	1.074	0.89279	0.714	0.205	0.424	1.202	0.742	0.261	0.441	1.249	1.039	0.906	0.549	1.966	1.008	0.981	0.533	1.904	0.87	0.739	0.383	1.974	1.075	0.862	0.474	2.44	1.662	0.152	0.829	3.328	1.641
TMEM125	brown	8.20922	-0.0400834	-0.323195	-0.566397	-0.0995758	0.534154	0.0032204	-0.377837	0.0453289	0.648	0.008	0.47	0.894	2.09691	0.617	0.003	0.447	0.85	2.52288	0.685	0.153	0.408	1.151	0.722	0.218	0.43	1.212	0.658	0.204	0.345	1.255	0.518	0.045	0.272	0.984	0.832	0.66	0.366	1.888	0.849	0.694	0.374	1.925	1.116	0.752	0.563	2.213	1.129
CDS1	brown	11.31	0.107669	-0.238882	-0.607759	-0.171167	0.627346	0.137288	-0.474034	0.131916	0.671	0.015	0.487	0.925	1.82391	0.692	0.024	0.502	0.953	1.61979	0.817	0.442	0.488	1.368	0.808	0.419	0.483	1.354	0.598	0.12	0.313	1.143	0.503	0.037	0.263	0.96	0.578	0.2	0.249	1.338	0.639	0.289	0.28	1.461	1.071	0.845	0.539	2.128	1.091
CSGALNACT2	brown	26.8975	-0.239142	0.516763	0.787124	0.0985188	-0.164729	-0.0353758	0.636472	-0.444091	1.096	0.572	0.797	1.507	0.242604	1.047	0.776	0.762	1.44	0.110138	0.986	0.957	0.589	1.65	0.85	0.538	0.508	1.423	1.306	0.416	0.687	2.483	1.285	0.443	0.677	2.437	0.785	0.57	0.34	1.812	0.794	0.583	0.348	1.811	2.124	0.037	1.047	4.307	2.228
RASA3	brown	4.84042	-0.284468	0.335706	0.479944	0.0819201	0.200283	-0.0725346	0.393098	-0.416194	1.236	0.194	0.898	1.7	0.712198	1.239	0.188	0.901	1.705	0.725842	0.86	0.566	0.513	1.44	0.81	0.425	0.484	1.358	1.744	0.094	0.909	3.345	1.714	0.105	0.893	3.29	1.175	0.7	0.518	2.666	1.174	0.701	0.518	2.661	1.169	0.655	0.589	2.318	1.108
LOC100509886	brown	1.53072	0.126667	-0.38905	-0.353592	-0.139806	0.131263	0.113334	-0.3188	0.182012	0.702	0.03	0.509	0.967	1.52288	0.763	0.098	0.555	1.051	1.00877	1.111	0.688	0.663	1.863	1.167	0.558	0.696	1.955	0.582	0.1	0.305	1.11	0.573	0.09	0.302	1.09	0.984	0.97	0.432	2.241	1.269	0.568	0.56	2.878	1.021	0.953	0.515	2.024	0.935
CLIC4	brown	31.9367	-0.0393844	0.489604	0.825128	-0.00930438	-0.28516	0.182066	0.644431	-0.331047	1.519	0.011	1.102	2.094	1.95861	1.478	0.017	1.072	2.037	1.76955	1.326	0.286	0.79	2.224	1.164	0.565	0.694	1.953	1.819	0.072	0.948	3.49	1.876	0.058	0.978	3.598	0.956	0.914	0.421	2.17	0.939	0.879	0.414	2.129	1.847	0.088	0.914	3.732	1.918
LAMB1	brown	10.5024	-0.123843	0.237013	0.611181	0.168969	-0.274137	-0.0245068	0.399972	-0.214016	1.54	0.008	1.117	2.123	2.09691	1.447	0.024	1.049	1.994	1.61979	0.937	0.804	0.56	1.568	0.855	0.553	0.511	1.433	1.348	0.361	0.711	2.558	1.416	0.287	0.747	2.687	1.741	0.195	0.753	4.025	1.67	0.23	0.723	3.86	1.418	0.317	0.715	2.809	1.473
ATP8B2	brown	35.8789	-0.457338	0.592418	0.827342	0.196967	-0.091843	-0.220558	0.835096	-0.643841	1.468	0.019	1.064	2.024	1.72125	1.42	0.032	1.03	1.959	1.49485	1.336	0.273	0.796	2.242	1.262	0.379	0.752	2.118	1.181	0.611	0.623	2.238	1.179	0.613	0.622	2.236	1.568	0.293	0.678	3.626	1.779	0.178	0.77	4.113	1.678	0.148	0.832	3.382	1.688
CALD1	brown	41.7277	-0.241208	0.371834	0.855839	0.151998	-0.216494	0.0524314	0.838004	-0.551545	1.509	0.012	1.095	2.081	1.92082	1.417	0.033	1.028	1.954	1.48149	0.993	0.978	0.593	1.662	0.845	0.523	0.505	1.416	1.409	0.297	0.74	2.685	1.502	0.216	0.789	2.861	1.732	0.2	0.748	4.009	1.789	0.174	0.774	4.135	1.69	0.144	0.835	3.42	1.864
TWSG1	brown	16.059	-0.180867	0.3904	0.677515	0.0609701	-0.0701355	-0.00880938	0.581454	-0.361846	1.273	0.138	0.925	1.752	0.860121	1.263	0.151	0.918	1.738	0.821023	1.047	0.862	0.625	1.752	1.014	0.958	0.606	1.697	1.225	0.535	0.645	2.325	1.273	0.459	0.672	2.414	1.542	0.307	0.672	3.535	1.24	0.609	0.543	2.828	2.034	0.05	1.001	4.133	2.065
AGPAT4	brown	8.82182	-0.17186	0.190838	0.593277	0.237052	-0.178393	-0.0662797	0.474955	-0.259968	1.698	0.001	1.228	2.348	3	1.58	0.006	1.143	2.185	2.22185	1.279	0.352	0.762	2.146	1.115	0.681	0.664	1.871	1.17	0.631	0.617	2.218	1.453	0.254	0.765	2.758	3.892	0.005	1.52	9.965	2.861	0.027	1.127	7.26	1.346	0.396	0.678	2.673	1.342
RAB17	brown	7.45019	-0.0896519	-0.475385	-0.55987	-0.0552841	0.223796	-0.0926984	-0.356471	0.0805654	1.13	0.452	0.822	1.554	0.344862	1.088	0.604	0.791	1.496	0.218963	1.368	0.235	0.815	2.297	1.407	0.197	0.838	2.361	1.736	0.098	0.904	3.335	1.453	0.261	0.757	2.787	1.632	0.252	0.706	3.775	1.427	0.406	0.617	3.301	1.094	0.798	0.552	2.168	1.059
CCL26	brown	0.789243	-0.0322323	0.251595	0.301104	-0.0477508	-0.0248007	-0.0194777	0.12041	-0.0474841	1.016	0.924	0.739	1.396	0.034328	1.002	0.992	0.729	1.377	0.00348833	0.846	0.524	0.505	1.416	0.82	0.452	0.49	1.374	0.886	0.708	0.469	1.674	0.909	0.769	0.481	1.718	0.739	0.473	0.324	1.686	0.748	0.491	0.328	1.708	0.986	0.968	0.495	1.964	0.842
SPIRE2	brown	9.3661	-0.0763057	-0.458565	-0.588029	0.0756577	0.351246	-0.157839	-0.424851	0.133694	0.753	0.081	0.547	1.036	1.09151	0.812	0.2	0.59	1.117	0.69897	0.629	0.082	0.374	1.06	0.74	0.256	0.44	1.244	0.668	0.218	0.352	1.268	0.735	0.347	0.388	1.395	0.73	0.454	0.32	1.664	0.674	0.348	0.295	1.537	0.67	0.253	0.337	1.332	0.642
HEY1	brown	7.35927	-0.0750536	0.183371	0.562569	0.0959788	-0.375085	-0.0143898	0.440858	-0.165782	1.686	0.002	1.221	2.329	2.69897	1.679	0.002	1.215	2.319	2.69897	1.599	0.079	0.947	2.698	1.542	0.105	0.914	2.603	1.154	0.658	0.611	2.183	1.29	0.434	0.682	2.44	1.454	0.375	0.636	3.321	1.553	0.296	0.68	3.544	1.172	0.65	0.591	2.323	1.173
BPNT1	brown	8.16206	0.168503	-0.300555	-0.565015	-0.193946	0.473686	0.163023	-0.489169	0.20835	0.608	0.003	0.441	0.84	2.52288	0.629	0.005	0.455	0.868	2.30103	0.486	0.008	0.285	0.827	0.489	0.008	0.287	0.832	0.556	0.075	0.291	1.061	0.547	0.066	0.287	1.042	0.786	0.566	0.346	1.787	0.848	0.693	0.374	1.923	1.151	0.688	0.579	2.289	1.187
DKK3	brown	4.61819	-0.0914946	0.0472033	0.480952	0.119783	-0.372903	-0.0125004	0.343086	-0.125997	1.797	0	1.297	2.488	Inf	1.739	0.001	1.256	2.408	3	1.675	0.055	0.989	2.836	1.529	0.114	0.903	2.588	1.172	0.625	0.62	2.217	1.32	0.394	0.698	2.497	1.333	0.494	0.584	3.044	1.446	0.381	0.633	3.299	1.663	0.15	0.832	3.322	1.696
ALPK2	brown	19.1084	-0.116485	0.434825	0.718814	0.106632	-0.259539	-0.0170303	0.449856	-0.252187	1.221	0.221	0.887	1.679	0.655608	1.167	0.343	0.848	1.605	0.464706	1	0.999	0.597	1.674	0.917	0.743	0.548	1.536	0.67	0.221	0.353	1.272	0.7	0.276	0.369	1.329	2.923	0.019	1.192	7.17	2.925	0.018	1.201	7.119	0.966	0.92	0.487	1.913	0.915
GPR176	brown	10.4658	-0.0219524	0.224111	0.59995	0.0832449	-0.404047	-0.0417343	0.249103	-0.0204663	1.168	0.34	0.849	1.606	0.468521	1.205	0.251	0.877	1.657	0.600326	1.214	0.462	0.724	2.034	1.154	0.586	0.689	1.934	0.997	0.993	0.526	1.89	1.12	0.727	0.593	2.117	1.385	0.439	0.606	3.166	1.611	0.258	0.706	3.679	0.54	0.086	0.267	1.092	0.524
BGN	brown	42.6008	-0.237805	0.426085	0.870129	0.144958	-0.289759	-0.0761628	0.607823	-0.377153	1.613	0.004	1.168	2.229	2.39794	1.564	0.007	1.132	2.16	2.1549	1.295	0.329	0.771	2.175	1.177	0.538	0.701	1.976	1.282	0.448	0.675	2.438	1.451	0.254	0.765	2.753	2.115	0.088	0.895	4.997	2.283	0.06	0.967	5.389	1.816	0.089	0.913	3.612	1.643
C1orf210	brown	8.27981	-0.0261622	-0.332358	-0.576408	-0.142065	0.531112	-0.0154255	-0.378905	0.0827035	0.723	0.046	0.525	0.995	1.33724	0.709	0.035	0.515	0.975	1.45593	0.733	0.24	0.437	1.23	0.703	0.182	0.419	1.179	0.928	0.819	0.491	1.754	0.887	0.711	0.469	1.675	1.113	0.799	0.49	2.528	0.879	0.758	0.387	1.995	1.467	0.274	0.738	2.915	1.484
LOC375295	brown	4.41902	-0.158544	0.0992649	0.486211	0.0658322	-0.314854	-0.0644079	0.418852	-0.217465	1.506	0.013	1.092	2.077	1.88606	1.451	0.023	1.052	2.002	1.63827	0.987	0.96	0.59	1.652	1.004	0.988	0.6	1.68	1.434	0.274	0.752	2.734	1.619	0.143	0.849	3.088	1.254	0.593	0.547	2.877	1.441	0.386	0.632	3.287	0.926	0.826	0.466	1.841	0.982
LZTS1	brown	27.4447	-0.184441	0.320299	0.789189	0.247753	-0.415216	-0.0953703	0.605543	-0.272975	1.809	0	1.306	2.505	Inf	1.742	0.001	1.258	2.412	3	1.366	0.238	0.814	2.292	1.17	0.552	0.697	1.964	1.454	0.257	0.761	2.779	1.779	0.08	0.933	3.39	1.752	0.19	0.757	4.055	1.928	0.125	0.833	4.459	1.405	0.33	0.708	2.787	1.332
CPXM1	brown	19.2485	-0.0736869	0.44023	0.717157	0.0441452	-0.281715	-0.00190455	0.378643	-0.17113	1.082	0.627	0.787	1.487	0.202732	1.101	0.553	0.801	1.513	0.257275	0.808	0.419	0.482	1.354	0.757	0.291	0.452	1.269	1.028	0.932	0.543	1.947	1.095	0.779	0.579	2.071	1.466	0.366	0.64	3.358	1.478	0.353	0.648	3.375	0.86	0.668	0.431	1.716	0.85
ZDHHC23	brown	7.87467	0.402658	-0.382559	-0.566058	-0.0492486	0.0412542	0.247734	-0.517961	0.477563	0.76	0.092	0.552	1.046	1.03621	0.751	0.08	0.546	1.034	1.09691	1.207	0.477	0.719	2.025	1.146	0.607	0.683	1.923	0.924	0.808	0.489	1.747	0.834	0.575	0.441	1.576	0.777	0.548	0.34	1.772	0.739	0.473	0.324	1.687	0.461	0.031	0.228	0.932	0.491
SHANK3	brown	22.0282	-0.435948	0.33432	0.726782	0.317817	-0.207418	-0.301794	0.603374	-0.450958	2.071	0	1.491	2.879	Inf	2	0	1.439	2.779	Inf	2.336	0.002	1.364	3.998	1.996	0.012	1.166	3.416	1.674	0.121	0.872	3.213	1.645	0.134	0.858	3.154	3.599	0.007	1.415	9.154	3.712	0.006	1.46	9.436	1.302	0.451	0.656	2.587	1.282
PDPN	brown	18.7633	-0.0182068	0.424664	0.684791	0.0193618	-0.082289	0.0982844	0.28841	-0.162773	0.72	0.045	0.523	0.992	1.34679	0.741	0.066	0.538	1.02	1.18046	0.527	0.017	0.311	0.893	0.525	0.017	0.309	0.89	1.165	0.639	0.615	2.209	1.355	0.351	0.716	2.566	0.588	0.214	0.254	1.36	0.606	0.241	0.262	1.4	0.918	0.806	0.461	1.825	0.832
KLHL5	brown	25.4403	-0.279747	0.458637	0.774049	0.226066	-0.275746	-0.101277	0.694579	-0.433497	1.825	0	1.32	2.525	Inf	1.818	0	1.315	2.513	Inf	1.188	0.512	0.71	1.989	1.243	0.409	0.742	2.082	1.745	0.094	0.909	3.352	2.071	0.029	1.079	3.975	1.304	0.526	0.574	2.962	1.298	0.533	0.572	2.944	1.246	0.531	0.626	2.478	1.128
ELF3	brown	7.11927	0.0469605	-0.180166	-0.531093	-0.0742489	0.426866	0.00900588	-0.453383	0.169563	0.809	0.191	0.588	1.112	0.718967	0.79	0.146	0.574	1.086	0.835647	1.082	0.765	0.646	1.813	1.067	0.805	0.637	1.788	0.78	0.446	0.412	1.477	0.711	0.294	0.376	1.344	1.025	0.953	0.452	2.324	0.905	0.811	0.399	2.054	0.908	0.781	0.458	1.798	0.88
C6orf136	brown	10.785	0.183412	-0.473769	-0.613725	0.00231189	0.104101	-0.0215235	-0.603125	0.439333	0.716	0.041	0.52	0.986	1.38722	0.705	0.032	0.512	0.971	1.49485	1.043	0.873	0.623	1.746	0.944	0.828	0.564	1.581	0.954	0.884	0.504	1.804	0.857	0.635	0.453	1.621	0.521	0.129	0.225	1.209	0.546	0.157	0.236	1.264	0.427	0.018	0.211	0.863	0.464
PTHLH	brown	20.6041	-0.206854	0.28384	0.7202	0.0865502	-0.209823	-0.0214878	0.599871	-0.380747	1.32	0.089	0.958	1.817	1.05061	1.28	0.131	0.929	1.762	0.882729	0.701	0.177	0.418	1.174	0.747	0.269	0.446	1.252	1.116	0.738	0.588	2.116	1.05	0.881	0.553	1.992	1.696	0.218	0.733	3.924	1.628	0.254	0.704	3.764	1.111	0.763	0.56	2.203	1.165
MARVELD1	brown	14.0175	-0.281394	0.149405	0.649518	0.122156	-0.34837	-0.156265	0.569	-0.341895	1.845	0	1.334	2.552	Inf	1.813	0	1.31	2.508	Inf	1.243	0.409	0.742	2.085	1.205	0.48	0.719	2.021	1.142	0.682	0.604	2.161	1.249	0.494	0.661	2.361	2.96	0.017	1.216	7.207	2.674	0.03	1.099	6.506	1.331	0.419	0.665	2.667	1.388
KIAA1958	brown	2.10411	0.161164	-0.427812	-0.387273	0.00390915	-0.239975	-0.00807022	-0.299458	0.320128	0.75	0.078	0.545	1.033	1.10791	0.743	0.069	0.54	1.023	1.16115	1.386	0.217	0.826	2.326	1.321	0.292	0.787	2.217	0.779	0.446	0.41	1.481	0.834	0.579	0.44	1.582	1.012	0.978	0.446	2.296	0.885	0.77	0.39	2.008	0.682	0.275	0.343	1.355	0.659
C14orf149	brown	19.156	0.146185	0.425868	0.7057	0.0300596	-0.305507	0.28214	0.481548	-0.146476	1.446	0.024	1.05	1.992	1.61979	1.449	0.023	1.052	1.995	1.63827	1.098	0.721	0.656	1.839	0.963	0.885	0.575	1.611	1.706	0.108	0.89	3.273	2.025	0.034	1.055	3.889	1.533	0.311	0.671	3.505	1.454	0.374	0.637	3.317	1.922	0.066	0.957	3.858	1.97
CLEC14A	brown	30.8974	-0.38798	0.550318	0.768426	0.117067	0.0828466	-0.135194	0.65848	-0.550998	1.674	0.002	1.211	2.315	2.69897	1.545	0.008	1.118	2.136	2.09691	0.875	0.612	0.523	1.465	0.84	0.508	0.502	1.406	1.413	0.294	0.741	2.695	1.273	0.463	0.668	2.424	1.741	0.195	0.752	4.03	1.851	0.15	0.8	4.281	1.123	0.74	0.567	2.224	1.218
ZNF57	brown	4.97171	0.104957	-0.321527	-0.501076	-0.0132799	0.388313	0.0531393	-0.326765	0.150415	0.837	0.273	0.609	1.151	0.563837	0.83	0.252	0.604	1.141	0.598599	0.938	0.807	0.56	1.57	0.952	0.851	0.569	1.593	0.875	0.681	0.462	1.656	0.826	0.556	0.437	1.561	1.088	0.84	0.479	2.468	0.972	0.946	0.429	2.204	1.032	0.928	0.52	2.048	1.037
COMTD1	brown	6.05289	0.0547056	-0.230981	-0.524877	-0.0615695	0.387299	-0.0635463	-0.464828	0.223104	0.663	0.012	0.481	0.914	1.92082	0.686	0.021	0.498	0.946	1.67778	0.783	0.352	0.467	1.311	0.819	0.45	0.489	1.373	0.789	0.467	0.417	1.493	0.741	0.357	0.392	1.402	1.068	0.876	0.47	2.428	1.039	0.927	0.458	2.355	1.263	0.504	0.637	2.504	1.124
CHMP4C	brown	9.3941	0.184356	-0.260228	-0.578586	-0.230302	0.386451	0.155667	-0.516759	0.243909	0.54	0	0.39	0.748	Inf	0.574	0.001	0.415	0.794	3	0.755	0.286	0.451	1.265	0.82	0.451	0.489	1.374	0.706	0.287	0.372	1.339	0.644	0.179	0.339	1.223	0.613	0.251	0.265	1.414	0.723	0.442	0.317	1.651	0.633	0.193	0.319	1.259	0.595
GPR124	brown	45.3956	-0.455888	0.384715	0.885169	0.26315	-0.207484	-0.24617	0.779814	-0.577663	1.929	0	1.39	2.677	Inf	1.878	0	1.353	2.606	Inf	1.017	0.948	0.608	1.702	0.877	0.618	0.524	1.468	1.612	0.153	0.838	3.103	1.61	0.152	0.839	3.087	3.696	0.006	1.451	9.413	3.814	0.005	1.5	9.694	1.536	0.226	0.767	3.076	1.552
TMEM200C	brown	2.8555	-0.158817	0.301994	0.40195	0.0428404	-0.0535964	-0.0359136	0.37405	-0.2725	1.369	0.054	0.994	1.886	1.26761	1.453	0.022	1.055	2.002	1.65758	1.247	0.404	0.743	2.092	1.463	0.15	0.871	2.456	1.809	0.078	0.936	3.5	1.859	0.065	0.961	3.596	0.834	0.665	0.368	1.894	0.89	0.781	0.393	2.019	0.506	0.058	0.25	1.024	0.514
ROBO4	brown	21.8071	-0.342952	0.443401	0.699259	0.154057	-0.083464	-0.224852	0.427261	-0.340887	1.616	0.004	1.171	2.231	2.39794	1.601	0.004	1.16	2.21	2.39794	1.149	0.597	0.686	1.924	1.029	0.915	0.614	1.723	2.129	0.026	1.092	4.148	2.141	0.024	1.106	4.147	1.844	0.155	0.794	4.28	2.052	0.094	0.886	4.753	1.309	0.441	0.66	2.597	1.318
GALNTL2	brown	18.0001	-0.174832	0.308446	0.697207	0.045148	-0.142983	-0.0429355	0.44547	-0.302343	1.264	0.15	0.919	1.738	0.823909	1.173	0.326	0.853	1.614	0.486782	1.045	0.866	0.624	1.75	0.9	0.689	0.537	1.508	1.269	0.465	0.67	2.407	1.257	0.484	0.663	2.383	1.4	0.425	0.613	3.198	1.393	0.43	0.611	3.179	1.383	0.355	0.696	2.746	1.251
OCLN	brown	7.32603	0.204178	-0.231812	-0.557705	-0.0792078	0.337392	0.154818	-0.512913	0.278117	0.77	0.108	0.559	1.06	0.966576	0.771	0.111	0.56	1.061	0.954677	1.025	0.925	0.612	1.715	1.068	0.802	0.638	1.788	0.992	0.981	0.525	1.876	0.902	0.752	0.478	1.705	1.098	0.823	0.484	2.494	0.881	0.761	0.388	1.999	0.585	0.131	0.292	1.173	0.587
DAB2	brown	21.897	-0.365355	0.501981	0.730901	0.230949	-0.0854061	-0.132872	0.633987	-0.518198	1.873	0	1.352	2.594	Inf	1.832	0	1.322	2.537	Inf	1.145	0.607	0.684	1.916	1.222	0.446	0.73	2.046	1.97	0.044	1.017	3.815	1.903	0.056	0.983	3.684	2.673	0.031	1.097	6.514	2.759	0.025	1.134	6.717	2.579	0.008	1.275	5.218	2.445
SGIP1	brown	31.6897	-0.444882	0.40071	0.797329	0.348717	0.0054118	-0.192785	0.771376	-0.629009	1.348	0.068	0.979	1.858	1.16749	1.254	0.166	0.91	1.728	0.779892	1.089	0.746	0.65	1.823	0.976	0.926	0.583	1.634	0.714	0.302	0.377	1.353	0.67	0.218	0.354	1.268	1.596	0.277	0.687	3.71	1.947	0.12	0.842	4.504	2.292	0.021	1.131	4.644	2.365
ITPRIP	brown	21.1972	-0.157239	0.604115	0.735966	0.169277	-0.18299	-0.1049	0.378242	-0.211238	1.305	0.102	0.948	1.796	0.9914	1.285	0.123	0.934	1.769	0.910095	0.948	0.838	0.566	1.586	0.85	0.537	0.508	1.424	1.146	0.675	0.606	2.169	1.392	0.31	0.735	2.639	1.548	0.302	0.675	3.549	1.546	0.301	0.677	3.528	0.8	0.525	0.401	1.593	0.753
RAB11FIP4	brown	9.37952	0.0112714	-0.325225	-0.589041	-0.0154173	0.155928	-0.121595	-0.492541	0.255826	0.629	0.005	0.455	0.868	2.30103	0.626	0.004	0.453	0.864	2.39794	0.734	0.242	0.437	1.232	0.795	0.385	0.473	1.334	0.661	0.209	0.347	1.261	0.558	0.077	0.293	1.064	1.344	0.483	0.588	3.069	1.3	0.533	0.57	2.965	0.364	0.006	0.176	0.753	0.409
MRAS	brown	30.7322	-0.360553	0.466377	0.800627	0.149277	-0.114574	-0.141577	0.754069	-0.538565	1.305	0.103	0.948	1.796	0.987163	1.273	0.138	0.925	1.752	0.860121	1.116	0.676	0.667	1.869	0.964	0.89	0.576	1.615	1.141	0.684	0.604	2.158	1.086	0.8	0.574	2.054	1.11	0.802	0.49	2.518	1.275	0.561	0.562	2.892	1.613	0.178	0.805	3.233	1.559
TPRN	brown	8.56661	0.101674	-0.387002	-0.574316	-0.0740726	0.122838	-0.0522697	-0.548476	0.321349	0.751	0.079	0.545	1.034	1.10237	0.72	0.045	0.523	0.992	1.34679	0.587	0.046	0.348	0.99	0.575	0.038	0.341	0.971	1.157	0.655	0.612	2.187	1.072	0.831	0.567	2.027	0.882	0.764	0.389	2	0.764	0.52	0.337	1.735	1.167	0.659	0.589	2.312	1.04
C20orf160	brown	28.4603	-0.407416	0.394877	0.773458	0.241926	-0.164322	-0.248388	0.713599	-0.490461	1.827	0	1.318	2.533	Inf	1.681	0.002	1.213	2.33	2.69897	1.419	0.187	0.844	2.387	1.277	0.357	0.759	2.147	1.157	0.656	0.61	2.194	1.101	0.768	0.581	2.088	1.437	0.389	0.63	3.28	1.563	0.289	0.685	3.567	0.995	0.989	0.501	1.977	0.971
MAP4K4	brown	8.18674	-0.384675	0.0597202	0.550318	0.570807	-0.344538	-0.387162	0.402913	-0.243714	1.908	0	1.376	2.646	Inf	1.696	0.002	1.224	2.352	2.69897	1.488	0.134	0.885	2.504	1.359	0.248	0.808	2.287	1.266	0.47	0.668	2.4	1.405	0.298	0.741	2.664	2.326	0.055	0.982	5.51	2.117	0.087	0.896	4.999	0.659	0.242	0.327	1.326	0.589
CREB5	brown	7.05907	-0.302478	0.306977	0.549856	0.336046	-0.0642392	-0.225154	0.419477	-0.318803	1.557	0.007	1.128	2.15	2.1549	1.563	0.007	1.132	2.157	2.1549	1.062	0.818	0.635	1.779	1.01	0.968	0.604	1.692	0.935	0.837	0.495	1.768	1.016	0.962	0.538	1.919	3.376	0.011	1.329	8.58	3.719	0.006	1.462	9.461	0.615	0.17	0.307	1.232	0.588
LOC338620	brown	1.76456	-0.0661601	0.0495453	0.355846	0.179452	-0.233199	-0.109819	0.136947	0.0269262	0.98	0.902	0.713	1.347	0.0447935	0.929	0.649	0.675	1.277	0.187755	1.009	0.973	0.602	1.689	0.97	0.909	0.579	1.626	0.729	0.334	0.385	1.384	0.774	0.433	0.408	1.468	2.282	0.063	0.957	5.442	2.03	0.106	0.86	4.79	0.738	0.387	0.372	1.468	0.79
RAB25	brown	11.1487	0.0412431	-0.335249	-0.601879	-0.0826394	0.430543	-0.0324886	-0.543448	0.222199	0.79	0.147	0.574	1.086	0.832683	0.842	0.289	0.612	1.157	0.539102	0.828	0.474	0.494	1.388	0.838	0.502	0.5	1.404	0.85	0.617	0.449	1.609	0.818	0.537	0.433	1.548	1.039	0.927	0.458	2.358	1.076	0.861	0.475	2.44	1.086	0.813	0.548	2.155	1.062
CXADR	brown	3.80094	0.335351	-0.247238	-0.460193	-0.31912	0.234958	0.379404	-0.364009	0.228533	0.613	0.003	0.444	0.846	2.52288	0.658	0.011	0.477	0.908	1.95861	0.956	0.864	0.571	1.6	0.943	0.822	0.563	1.578	0.829	0.565	0.438	1.569	0.784	0.455	0.415	1.484	0.364	0.026	0.15	0.885	0.457	0.084	0.188	1.112	1.299	0.455	0.654	2.58	1.412
ERBB3	brown	6.25791	-0.041925	-0.310131	-0.520166	0.0477175	0.292052	-0.0805511	-0.384347	0.121512	0.785	0.138	0.57	1.081	0.860121	0.862	0.362	0.626	1.186	0.441291	0.917	0.741	0.548	1.535	1.054	0.841	0.63	1.766	0.649	0.189	0.34	1.237	0.706	0.29	0.371	1.345	0.794	0.582	0.349	1.805	0.87	0.739	0.384	1.972	1.097	0.791	0.552	2.179	1.154
VASN	brown	18.5941	-0.386257	0.310297	0.706653	0.235812	-0.191149	-0.262897	0.489425	-0.373392	1.657	0.002	1.198	2.29	2.69897	1.651	0.002	1.194	2.281	2.69897	1.532	0.108	0.911	2.578	1.358	0.249	0.807	2.285	1.731	0.099	0.901	3.324	1.811	0.074	0.944	3.473	1.545	0.309	0.668	3.573	1.846	0.152	0.798	4.269	1.557	0.206	0.784	3.091	1.582
FAM195A	brown	7.76324	0.0686397	-0.320232	-0.565945	-0.00248604	0.305782	-0.155419	-0.490338	0.294708	0.713	0.038	0.518	0.982	1.42022	0.72	0.044	0.523	0.99	1.35655	0.794	0.381	0.474	1.33	0.795	0.383	0.475	1.331	0.951	0.878	0.503	1.798	0.829	0.564	0.439	1.567	0.533	0.147	0.228	1.247	0.573	0.193	0.248	1.324	1.515	0.236	0.762	3.014	1.313
BNC2	brown	45.3919	-0.376332	0.408156	0.86683	0.197082	-0.101627	-0.123032	0.836103	-0.604322	1.258	0.159	0.914	1.732	0.798603	1.203	0.257	0.874	1.656	0.590067	0.945	0.83	0.565	1.582	0.848	0.529	0.506	1.419	0.87	0.668	0.46	1.644	0.826	0.557	0.437	1.562	1.131	0.768	0.499	2.566	1.158	0.725	0.511	2.627	1.242	0.536	0.625	2.47	1.189
EPB41L5	brown	3.85456	0.191483	-0.450335	-0.457323	-0.0326485	-0.000205781	0.120647	-0.388976	0.308981	0.927	0.639	0.674	1.274	0.194499	0.984	0.921	0.716	1.352	0.0357404	0.818	0.445	0.488	1.371	0.812	0.429	0.484	1.361	0.852	0.622	0.45	1.611	1.024	0.943	0.541	1.938	0.975	0.952	0.429	2.215	0.99	0.98	0.436	2.244	1.445	0.293	0.727	2.872	1.33
SDK1	brown	13.1103	-0.198579	0.311095	0.649217	0.14567	-0.200301	-0.126059	0.463172	-0.265899	1.56	0.007	1.129	2.155	2.1549	1.499	0.014	1.085	2.071	1.85387	1.174	0.545	0.699	1.97	1.077	0.778	0.642	1.808	1.253	0.489	0.661	2.378	1.453	0.253	0.766	2.758	1.109	0.805	0.488	2.516	1.103	0.814	0.486	2.502	0.726	0.362	0.365	1.446	0.717
TMEM106C	brown	2.79081	0.272539	-0.364167	-0.425281	-0.0309189	-0.0683341	0.0829773	-0.406531	0.381817	0.733	0.057	0.532	1.009	1.24413	0.731	0.055	0.531	1.006	1.25964	1.041	0.879	0.622	1.742	1.061	0.822	0.634	1.776	1.321	0.395	0.696	2.507	1.125	0.718	0.593	2.133	0.448	0.068	0.19	1.06	0.412	0.044	0.174	0.975	1.139	0.712	0.572	2.266	1.166
OVOL2	brown	6.25594	-0.0126584	-0.24575	-0.519254	-0.0992225	0.483789	-0.0259073	-0.382716	0.0986322	0.709	0.035	0.515	0.976	1.45593	0.745	0.071	0.542	1.026	1.14874	1.283	0.35	0.76	2.166	1.367	0.241	0.81	2.306	0.549	0.071	0.286	1.052	0.472	0.023	0.247	0.902	0.96	0.924	0.418	2.207	1.191	0.675	0.525	2.7	0.827	0.587	0.416	1.642	0.784
SH3PXD2B	brown	19.5172	-0.260629	0.273238	0.712329	0.292545	-0.26425	-0.207612	0.444558	-0.261658	1.6	0.004	1.158	2.21	2.39794	1.581	0.005	1.145	2.185	2.30103	1.238	0.42	0.737	2.079	1.245	0.408	0.741	2.092	1.256	0.484	0.663	2.383	1.186	0.601	0.626	2.249	1.092	0.833	0.481	2.477	1.144	0.748	0.504	2.593	1.113	0.759	0.562	2.207	1.055
PET117	brown	3.64656	0.116346	-0.253322	-0.461567	-0.0794014	0.0561019	0.00525039	-0.403087	0.271136	1.001	0.996	0.728	1.376	0.00174066	0.995	0.973	0.724	1.367	0.0118872	0.891	0.662	0.533	1.492	0.968	0.903	0.579	1.621	1.519	0.206	0.794	2.904	1.29	0.439	0.677	2.457	1.515	0.332	0.655	3.504	1.388	0.444	0.6	3.212	0.689	0.288	0.347	1.369	0.702
KIF21A	brown	5.54469	0.322146	-0.290493	-0.515317	-0.0974684	0.0541458	0.147441	-0.475472	0.420827	0.806	0.185	0.586	1.109	0.732828	0.806	0.185	0.586	1.109	0.732828	0.677	0.143	0.402	1.14	0.649	0.104	0.386	1.093	1.136	0.696	0.6	2.151	1.077	0.82	0.569	2.038	1.704	0.213	0.736	3.943	1.44	0.393	0.623	3.329	0.734	0.379	0.369	1.461	0.861
PODXL	brown	5.89141	-0.0274055	0.191377	0.511083	0.139607	-0.310543	-0.0625372	0.236101	-0.0133917	1.192	0.28	0.867	1.641	0.552842	1.124	0.473	0.817	1.546	0.325139	0.881	0.63	0.526	1.475	0.858	0.561	0.513	1.437	1.458	0.252	0.764	2.779	1.509	0.211	0.792	2.876	1.668	0.234	0.718	3.876	1.426	0.407	0.617	3.297	0.864	0.676	0.434	1.718	0.831
CALHM2	brown	24.0039	-0.266793	0.530488	0.758601	-0.00514455	-0.122883	-0.0637701	0.609967	-0.428544	1.403	0.038	1.019	1.933	1.42022	1.354	0.063	0.983	1.866	1.20066	0.84	0.506	0.502	1.406	0.802	0.402	0.479	1.343	1.656	0.129	0.864	3.176	1.831	0.069	0.954	3.513	1.135	0.762	0.5	2.573	1.204	0.657	0.531	2.729	1.59	0.188	0.797	3.175	1.488
KDELC2	brown	5.61358	-0.0284121	0.311276	0.524448	0.0227911	-0.308149	-0.026875	0.36126	-0.0799841	1.25	0.17	0.909	1.72	0.769551	1.238	0.19	0.9	1.703	0.721246	0.956	0.865	0.571	1.601	0.92	0.75	0.549	1.54	1.313	0.411	0.686	2.511	1.532	0.195	0.804	2.918	1.408	0.417	0.616	3.216	1.24	0.609	0.543	2.83	1.249	0.526	0.628	2.483	1.318
ENTPD6	brown	4.98479	-0.102356	-0.353843	-0.483379	0.153915	0.0693957	-0.266754	-0.459096	0.232135	0.864	0.368	0.629	1.188	0.434152	0.942	0.71	0.685	1.294	0.148742	1.151	0.594	0.687	1.928	1.227	0.438	0.732	2.056	0.754	0.387	0.397	1.431	0.754	0.388	0.398	1.43	1.815	0.174	0.769	4.282	2.047	0.102	0.867	4.833	0.647	0.215	0.325	1.287	0.65
ESRP1	brown	9.5569	0.179999	-0.341295	-0.57724	-0.156901	0.365776	0.122285	-0.523969	0.264535	0.603	0.002	0.436	0.832	2.69897	0.598	0.002	0.433	0.826	2.69897	0.621	0.073	0.369	1.045	0.652	0.107	0.387	1.097	0.631	0.162	0.331	1.203	0.5	0.036	0.261	0.955	0.529	0.139	0.228	1.23	0.573	0.193	0.248	1.324	0.623	0.176	0.313	1.238	0.646
KIAA1804	brown	11.3101	0.187169	-0.45702	-0.633642	-0.114099	0.20055	0.0223579	-0.542979	0.364959	0.693	0.025	0.503	0.956	1.60206	0.677	0.017	0.491	0.933	1.76955	0.866	0.583	0.517	1.449	0.828	0.474	0.495	1.387	0.551	0.073	0.287	1.058	0.476	0.026	0.247	0.917	1.042	0.921	0.459	2.364	0.989	0.979	0.436	2.242	0.755	0.423	0.38	1.5	0.72
AP1M2	brown	15.8337	0.0364384	-0.386436	-0.66962	0.00646404	0.456046	-0.1176	-0.59771	0.277644	0.623	0.004	0.451	0.859	2.39794	0.613	0.003	0.444	0.846	2.52288	0.766	0.312	0.457	1.285	0.766	0.313	0.457	1.285	0.686	0.251	0.361	1.305	0.624	0.149	0.329	1.184	0.82	0.635	0.361	1.861	0.743	0.478	0.328	1.686	0.908	0.782	0.457	1.802	0.862
HSPG2	brown	12.5358	-0.582731	0.184835	0.597655	0.427913	0.029655	-0.445931	0.555805	-0.523496	1.952	0	1.407	2.71	Inf	1.797	0	1.295	2.494	Inf	1.818	0.026	1.073	3.079	1.799	0.029	1.06	3.052	1.175	0.621	0.619	2.23	1.068	0.84	0.563	2.026	1.371	0.454	0.6	3.133	1.468	0.362	0.643	3.35	1.415	0.323	0.711	2.818	1.315
GPR161	brown	6.546	-0.170966	0.112367	0.535853	0.16368	-0.446661	-0.140104	0.410995	-0.169517	1.686	0.002	1.221	2.33	2.69897	1.614	0.004	1.169	2.229	2.39794	1.224	0.443	0.73	2.051	1.181	0.528	0.705	1.98	1.501	0.217	0.788	2.86	1.655	0.126	0.868	3.153	2.532	0.036	1.062	6.041	2.246	0.065	0.951	5.303	1.159	0.675	0.582	2.305	1.261
SEMA4C	brown	5.84742	-0.194434	0.118318	0.506314	0.108179	-0.52751	-0.208706	0.388061	-0.132981	1.773	0.001	1.283	2.451	3	1.828	0	1.323	2.527	Inf	1.587	0.082	0.943	2.67	1.48	0.14	0.88	2.49	1.564	0.172	0.824	2.968	1.808	0.071	0.951	3.435	3.152	0.012	1.29	7.7	3.023	0.015	1.24	7.369	1.03	0.933	0.52	2.041	1.228
C1orf226	brown	2.25678	0.154502	-0.286847	-0.405021	-0.0724439	0.0924265	0.0793264	-0.394414	0.27479	0.711	0.037	0.516	0.98	1.4318	0.748	0.076	0.543	1.031	1.11919	0.871	0.601	0.52	1.46	0.89	0.657	0.531	1.491	0.862	0.647	0.456	1.63	0.963	0.908	0.509	1.823	0.55	0.162	0.237	1.272	0.431	0.05	0.186	1.001	0.603	0.15	0.303	1.201	0.634
TSPAN11	brown	12.0159	-0.310181	0.385736	0.619256	0.102447	-0.0441713	-0.182102	0.507364	-0.413321	0.997	0.987	0.726	1.371	0.00568285	1.024	0.885	0.745	1.407	0.0530567	0.696	0.17	0.415	1.168	0.673	0.134	0.401	1.13	0.783	0.453	0.413	1.483	0.96	0.899	0.507	1.816	0.81	0.614	0.357	1.838	0.865	0.729	0.382	1.963	0.897	0.758	0.451	1.785	0.882
GPRIN2	brown	2.44661	-0.0161804	-0.18066	-0.413725	-0.112037	0.222958	-0.0254306	-0.33807	0.0891829	0.619	0.003	0.449	0.854	2.52288	0.635	0.006	0.461	0.877	2.22185	0.647	0.1	0.385	1.088	0.673	0.135	0.4	1.131	0.853	0.626	0.451	1.614	0.722	0.317	0.382	1.366	0.688	0.375	0.301	1.571	0.807	0.61	0.353	1.841	0.903	0.771	0.456	1.789	0.885
FKBP14	brown	18.4278	-0.239613	0.141923	0.697031	0.300492	-0.266857	-0.176646	0.545068	-0.259383	1.205	0.253	0.876	1.657	0.596879	1.237	0.191	0.899	1.702	0.718967	1.053	0.844	0.629	1.763	0.924	0.763	0.552	1.547	1.011	0.972	0.535	1.913	1.038	0.908	0.549	1.964	2.41	0.053	0.989	5.87	2.402	0.053	0.987	5.843	1.771	0.107	0.884	3.547	1.745
EID3	brown	12.0376	-0.21044	0.494482	0.63607	0.0996612	-0.0478723	-0.00483742	0.603106	-0.43097	1.501	0.013	1.089	2.07	1.88606	1.45	0.023	1.052	1.999	1.63827	1.532	0.108	0.911	2.576	1.377	0.228	0.819	2.316	0.95	0.875	0.503	1.796	1.134	0.699	0.599	2.145	0.925	0.852	0.408	2.097	0.947	0.896	0.418	2.147	2.025	0.048	1.005	4.082	1.955
GPR68	brown	29.3084	-0.262735	0.650597	0.789487	0.0746097	0.0472951	-0.0603976	0.580987	-0.462938	1.105	0.541	0.803	1.519	0.266803	1.104	0.544	0.803	1.517	0.264401	0.702	0.181	0.418	1.179	0.641	0.093	0.381	1.076	1.186	0.602	0.625	2.25	1.181	0.61	0.623	2.239	0.858	0.714	0.378	1.948	1.007	0.987	0.444	2.282	0.966	0.922	0.487	1.916	0.808
CPNE8	brown	6.90561	-0.153414	0.321923	0.547237	0.11731	-0.0771978	0.0448873	0.447987	-0.320975	1.808	0	1.306	2.501	Inf	1.589	0.005	1.148	2.198	2.30103	1.315	0.299	0.784	2.207	1.147	0.603	0.684	1.925	1.664	0.125	0.868	3.192	1.451	0.262	0.757	2.781	2.446	0.042	1.031	5.8	2.267	0.062	0.96	5.351	1.108	0.768	0.559	2.197	1.165
ACVRL1	brown	14.543	-0.373153	0.467187	0.628868	0.182475	-0.0261402	-0.248896	0.40885	-0.376209	1.296	0.112	0.941	1.783	0.950782	1.291	0.117	0.938	1.777	0.931814	0.996	0.988	0.595	1.667	1.049	0.856	0.627	1.756	1.014	0.967	0.536	1.917	1.122	0.724	0.593	2.121	1.391	0.433	0.609	3.18	1.553	0.296	0.68	3.544	0.79	0.5	0.397	1.569	0.786
HOXD8	brown	17.9981	-0.215746	0.420574	0.708467	0.0372622	-0.164864	-0.0377323	0.498481	-0.351472	1.624	0.003	1.176	2.242	2.52288	1.561	0.007	1.131	2.154	2.1549	1.136	0.629	0.678	1.903	1.095	0.731	0.653	1.834	1.275	0.459	0.67	2.427	1.462	0.246	0.77	2.775	2.099	0.086	0.901	4.892	1.896	0.135	0.819	4.387	1.106	0.772	0.558	2.195	1.129
PLEKHG1	brown	2.26936	-0.0325861	0.255208	0.397097	-0.0109796	-0.0757065	0.059433	0.179231	-0.0781362	1.128	0.46	0.82	1.55	0.337242	1.135	0.437	0.825	1.56	0.359519	1.003	0.99	0.599	1.68	0.943	0.824	0.563	1.58	0.873	0.676	0.461	1.652	0.984	0.96	0.52	1.861	1.116	0.793	0.492	2.531	1.098	0.822	0.484	2.49	0.831	0.597	0.418	1.652	0.773
QKI	brown	26.6411	0.0596417	0.600135	0.772575	-0.127899	-0.214935	0.342409	0.630767	-0.352213	1.072	0.667	0.78	1.475	0.175874	1.051	0.758	0.765	1.445	0.120331	0.758	0.294	0.452	1.272	0.697	0.172	0.415	1.17	1.254	0.49	0.66	2.382	1.313	0.402	0.694	2.484	1.026	0.952	0.445	2.363	0.913	0.827	0.402	2.071	1.802	0.099	0.896	3.626	1.81
COL5A3	brown	9.91047	-0.115615	0.198147	0.539965	0.155308	-0.288715	-0.205999	0.110752	0.0197499	1.043	0.794	0.759	1.434	0.100179	1.026	0.874	0.746	1.41	0.0584886	1.043	0.874	0.623	1.745	0.897	0.681	0.536	1.503	1.015	0.964	0.537	1.919	1.12	0.726	0.593	2.117	2.908	0.02	1.185	7.134	2.728	0.027	1.121	6.637	0.756	0.429	0.377	1.514	0.746
SOX17	brown	26.8063	-0.281894	0.454327	0.766359	0.0618418	-0.0275498	-0.0385243	0.659737	-0.487751	1.107	0.53	0.805	1.523	0.275724	1.097	0.568	0.798	1.508	0.245652	0.819	0.447	0.489	1.371	0.821	0.454	0.491	1.375	0.933	0.831	0.494	1.764	0.933	0.831	0.494	1.763	0.943	0.888	0.415	2.141	1.009	0.982	0.445	2.288	1.84	0.085	0.92	3.682	1.867
LCOR	brown	9.14348	-0.118843	-0.391426	-0.578228	0.159094	0.377192	-0.203302	-0.413198	0.112171	0.726	0.05	0.527	0.999	1.30103	0.72	0.044	0.523	0.991	1.35655	1.019	0.944	0.609	1.704	1.02	0.939	0.61	1.707	0.868	0.664	0.459	1.643	0.905	0.759	0.479	1.711	0.511	0.118	0.22	1.185	0.49	0.096	0.211	1.134	0.729	0.368	0.366	1.452	0.738
PTPRM	brown	30.8071	-0.466231	0.390731	0.796019	0.234584	-0.0462268	-0.226635	0.753635	-0.596367	1.84	0	1.328	2.549	Inf	1.707	0.001	1.233	2.365	3	1.813	0.026	1.074	3.061	1.573	0.09	0.931	2.656	1.27	0.464	0.67	2.408	1.201	0.575	0.633	2.277	2.283	0.061	0.964	5.406	2.542	0.034	1.075	6.012	1.491	0.259	0.745	2.983	1.629
X11.Sep	brown	16.4377	0.155376	0.403044	0.659814	-0.052118	-0.189377	0.333398	0.469881	-0.178329	1.208	0.245	0.878	1.662	0.610834	1.22	0.22	0.888	1.678	0.657577	1.106	0.702	0.66	1.851	1.055	0.838	0.63	1.768	1.323	0.394	0.696	2.515	1.53	0.193	0.806	2.903	1.434	0.399	0.621	3.309	1.055	0.899	0.465	2.391	1.783	0.101	0.893	3.562	2.066
FKBP7	brown	20.992	-0.151238	0.215388	0.716509	0.0369477	-0.12871	0.0701533	0.656529	-0.394929	1.289	0.119	0.937	1.775	0.924453	1.153	0.383	0.838	1.586	0.416801	0.823	0.458	0.491	1.378	0.687	0.155	0.41	1.152	1.346	0.366	0.706	2.566	1.336	0.379	0.701	2.544	1.196	0.669	0.527	2.714	1.109	0.805	0.489	2.516	2.186	0.029	1.082	4.419	2.332
SNTB2	brown	4.92991	-0.210506	0.385068	0.494076	0.158012	-0.12355	-0.162701	0.356954	-0.220464	1.112	0.513	0.809	1.529	0.289883	1.144	0.407	0.832	1.573	0.390406	0.876	0.615	0.523	1.467	0.924	0.765	0.552	1.548	0.954	0.884	0.504	1.804	1.129	0.709	0.597	2.135	0.508	0.124	0.214	1.205	0.537	0.156	0.228	1.267	1.504	0.247	0.754	3.003	1.659
ADPRH	brown	17.9042	-0.206661	0.539725	0.710708	0.0903322	-0.327384	-0.0519556	0.549835	-0.320923	1.591	0.005	1.153	2.196	2.30103	1.483	0.016	1.075	2.046	1.79588	1.379	0.224	0.822	2.315	1.308	0.31	0.779	2.195	1.107	0.754	0.586	2.093	1.315	0.399	0.695	2.489	1.667	0.231	0.722	3.849	1.456	0.372	0.638	3.326	1.153	0.684	0.581	2.289	1.155
MARCKS	brown	2.6112	-0.106938	0.366729	0.4082	-0.0308092	-0.0150022	0.107592	0.353493	-0.298238	1.312	0.095	0.954	1.806	1.02228	1.275	0.136	0.927	1.754	0.866461	0.988	0.963	0.589	1.655	0.831	0.483	0.496	1.394	0.973	0.932	0.515	1.838	1.098	0.773	0.581	2.076	1.386	0.438	0.607	3.166	1.511	0.328	0.661	3.452	1.067	0.853	0.538	2.117	1.15
FLT1	brown	5.12206	-0.218017	0.270567	0.478556	0.326192	-0.211816	-0.188538	0.242385	-0.151962	1.688	0.002	1.221	2.332	2.69897	1.621	0.003	1.173	2.239	2.52288	1.597	0.08	0.946	2.695	1.427	0.183	0.846	2.409	1.747	0.095	0.908	3.359	1.705	0.109	0.888	3.271	3.672	0.006	1.442	9.352	3.697	0.006	1.452	9.412	0.695	0.303	0.348	1.389	0.743
EGFLAM	brown	4.70862	-0.110266	0.0851882	0.474439	0.132277	-0.368264	-0.126612	0.262874	-0.0624746	1.588	0.005	1.152	2.191	2.30103	1.626	0.003	1.178	2.243	2.52288	1.148	0.599	0.686	1.922	1.079	0.772	0.644	1.808	1.802	0.076	0.939	3.458	1.991	0.039	1.035	3.827	1.586	0.281	0.686	3.668	1.878	0.141	0.812	4.342	0.517	0.064	0.257	1.04	0.547
CENPV	brown	4.52895	0.135248	-0.188978	-0.482552	-0.0814678	0.332427	-0.0189462	-0.42098	0.260287	0.775	0.117	0.563	1.066	0.931814	0.845	0.3	0.614	1.162	0.522879	0.831	0.482	0.496	1.392	0.869	0.596	0.519	1.458	1.136	0.696	0.6	2.148	1.096	0.778	0.579	2.073	1.053	0.902	0.464	2.388	1.129	0.772	0.498	2.558	0.715	0.341	0.359	1.426	0.69
WWC2	brown	3.27587	-0.0875272	0.275475	0.440342	-0.0222301	-0.0761972	0.0764766	0.361346	-0.243238	1.281	0.128	0.932	1.762	0.89279	1.234	0.196	0.897	1.697	0.707744	1.361	0.242	0.812	2.28	1.235	0.424	0.737	2.069	0.806	0.507	0.426	1.525	0.852	0.622	0.45	1.611	2.48	0.04	1.043	5.9	2.295	0.058	0.971	5.427	1.448	0.29	0.729	2.877	1.502
BCL6	brown	5.65367	0.0456783	0.337593	0.50565	0.124844	-0.288087	0.144332	0.240455	-0.096869	1.461	0.02	1.06	2.013	1.69897	1.419	0.032	1.03	1.955	1.49485	1.596	0.08	0.946	2.693	1.541	0.105	0.914	2.6	2.259	0.016	1.166	4.378	2.29	0.014	1.182	4.433	1.484	0.352	0.646	3.408	1.457	0.371	0.638	3.325	0.831	0.598	0.418	1.652	0.804
BTBD19	brown	7.43045	-0.317934	0.210358	0.541881	0.422588	-0.144235	-0.277908	0.33583	-0.267807	1.502	0.013	1.089	2.071	1.88606	1.486	0.016	1.078	2.05	1.79588	1.603	0.078	0.949	2.705	1.495	0.132	0.885	2.524	0.837	0.585	0.443	1.583	0.894	0.729	0.473	1.689	3.057	0.014	1.253	7.458	2.871	0.02	1.178	7	0.82	0.572	0.412	1.631	0.761
C7orf60	brown	5.0375	0.131583	0.22885	0.484742	-0.124838	-0.33614	0.28263	0.418865	-0.117609	0.988	0.941	0.719	1.358	0.0264104	1.009	0.954	0.734	1.387	0.0204516	1.407	0.199	0.836	2.368	1.486	0.136	0.883	2.5	1.163	0.642	0.615	2.2	1.236	0.515	0.653	2.338	0.404	0.046	0.166	0.984	0.356	0.023	0.146	0.867	1.323	0.424	0.666	2.629	1.493
ASAP1	brown	8.56315	0.000959897	0.276731	0.570134	0.148605	-0.568708	-0.0246411	0.273588	-0.00674497	1.861	0	1.344	2.576	Inf	1.892	0	1.367	2.618	Inf	1.153	0.588	0.689	1.931	1.157	0.579	0.691	1.938	1.232	0.522	0.651	2.331	1.449	0.255	0.765	2.744	8.477	0	2.723	26.39	5.749	0.002	1.951	16.938	0.701	0.318	0.349	1.408	0.708
CREM	brown	2.30342	0.0860327	0.266294	0.400872	-0.166517	-0.0833621	0.244836	0.303491	-0.146536	1.388	0.045	1.008	1.913	1.34679	1.304	0.104	0.947	1.796	0.982967	0.98	0.937	0.585	1.639	0.942	0.821	0.563	1.577	1.167	0.636	0.616	2.209	1.154	0.66	0.61	2.184	0.672	0.355	0.289	1.562	0.616	0.258	0.267	1.425	1.559	0.205	0.784	3.099	1.369
FAM19A1	brown	3.24952	0.0277236	0.211197	0.414671	-0.00176309	-0.0447387	0.0629191	0.211291	-0.0781028	0.848	0.311	0.616	1.167	0.50724	0.87	0.39	0.632	1.196	0.408935	0.835	0.493	0.498	1.398	0.845	0.522	0.505	1.415	0.88	0.694	0.465	1.665	0.85	0.617	0.45	1.607	0.586	0.213	0.253	1.359	0.653	0.319	0.283	1.51	0.966	0.922	0.487	1.917	0.964
TNFAIP8L1	brown	1.32184	-0.133454	0.0572437	0.332701	0.168634	-0.15938	-0.185156	0.26068	-0.0499151	1.124	0.473	0.817	1.545	0.325139	1.212	0.237	0.881	1.666	0.625252	1.48	0.138	0.881	2.485	1.363	0.242	0.812	2.288	1.556	0.18	0.816	2.968	1.756	0.088	0.92	3.35	1.004	0.992	0.442	2.278	1.216	0.64	0.536	2.756	0.819	0.568	0.412	1.627	0.799
TSTD1	brown	2.83429	0.181819	-0.35953	-0.426099	-0.193515	0.135226	0.175563	-0.301762	0.189236	0.896	0.498	0.651	1.232	0.302771	0.915	0.584	0.665	1.258	0.233587	0.918	0.745	0.548	1.537	0.965	0.892	0.576	1.616	0.974	0.935	0.513	1.849	0.921	0.801	0.488	1.741	0.639	0.296	0.277	1.478	0.538	0.148	0.233	1.246	1.305	0.447	0.657	2.593	1.264
ADAMTS5	brown	16.266	-0.241547	0.335327	0.683611	0.173552	-0.1471	-0.146109	0.473759	-0.302026	1.351	0.065	0.981	1.86	1.18709	1.295	0.114	0.94	1.783	0.943095	1.464	0.149	0.872	2.458	1.291	0.335	0.768	2.169	1.139	0.69	0.601	2.16	1.157	0.654	0.61	2.195	1.187	0.682	0.522	2.698	1.156	0.729	0.51	2.62	0.726	0.364	0.364	1.449	0.757
BEND6	brown	33.5647	-0.246426	0.360579	0.807946	0.0671886	-0.190772	0.00350743	0.779548	-0.506069	1.345	0.069	0.977	1.853	1.16115	1.319	0.09	0.958	1.816	1.04576	1	1	0.598	1.674	1.024	0.928	0.612	1.714	1.432	0.275	0.752	2.728	1.466	0.245	0.769	2.793	1.351	0.475	0.592	3.083	1.432	0.393	0.628	3.267	1.953	0.064	0.963	3.961	1.993
PLEKHJ1	brown	4.96889	0.0568661	-0.226739	-0.497632	-0.0183061	0.412911	-0.0419313	-0.342617	0.147237	0.735	0.059	0.534	1.011	1.22915	0.716	0.04	0.52	0.986	1.39794	1.164	0.564	0.694	1.954	1.143	0.613	0.681	1.918	0.748	0.376	0.393	1.423	0.662	0.206	0.35	1.254	0.334	0.017	0.136	0.823	0.344	0.019	0.141	0.839	0.657	0.233	0.33	1.31	0.713
LLGL2	brown	4.98284	0.122706	-0.431221	-0.493238	0.0281369	0.18991	0.0333253	-0.482416	0.29048	0.763	0.097	0.554	1.05	1.01323	0.761	0.094	0.553	1.047	1.02687	1.04	0.881	0.621	1.743	1.067	0.805	0.636	1.791	0.683	0.249	0.357	1.306	0.614	0.138	0.322	1.169	1.046	0.914	0.461	2.377	1.082	0.851	0.477	2.452	0.837	0.611	0.421	1.663	0.836
ESRRA	brown	14.405	-0.00328583	-0.426037	-0.656116	0.00237581	0.323017	-0.152131	-0.594593	0.264072	0.71	0.036	0.515	0.978	1.4437	0.708	0.035	0.514	0.976	1.45593	0.607	0.06	0.361	1.022	0.625	0.076	0.371	1.051	1.038	0.908	0.549	1.964	1.105	0.759	0.584	2.091	0.842	0.681	0.371	1.911	0.805	0.604	0.355	1.826	0.803	0.529	0.405	1.59	0.731
CISD3	brown	7.46174	0.115784	-0.365018	-0.559535	-0.130731	0.274235	0.0160419	-0.490036	0.275724	0.701	0.03	0.509	0.967	1.52288	0.679	0.018	0.492	0.936	1.74473	0.794	0.382	0.474	1.331	0.872	0.603	0.52	1.461	0.561	0.083	0.292	1.078	0.486	0.03	0.253	0.933	1.069	0.874	0.471	2.423	0.975	0.952	0.43	2.212	0.973	0.938	0.491	1.93	0.999
CHDH	brown	4.08085	0.220981	-0.313167	-0.478107	-0.134818	0.0982929	0.054378	-0.441794	0.337825	0.753	0.082	0.546	1.037	1.08619	0.798	0.166	0.579	1.099	0.779892	1.268	0.367	0.757	2.125	1.348	0.258	0.803	2.261	0.858	0.637	0.453	1.622	0.813	0.523	0.43	1.537	0.547	0.16	0.236	1.269	0.635	0.289	0.275	1.468	0.56	0.105	0.278	1.129	0.478
CC2D1A	brown	5.32928	-0.11585	-0.252313	-0.48366	0.0649534	0.287968	-0.279013	-0.439492	0.170509	0.668	0.014	0.485	0.92	1.85387	0.648	0.008	0.47	0.892	2.09691	0.909	0.715	0.543	1.521	0.868	0.591	0.518	1.454	0.68	0.239	0.358	1.292	0.61	0.131	0.321	1.159	0.718	0.429	0.315	1.635	0.799	0.591	0.352	1.813	0.645	0.215	0.323	1.29	0.628
CMTM4	brown	9.00141	0.129106	-0.409358	-0.592565	-0.205518	0.336611	0.0759519	-0.454059	0.226704	0.67	0.014	0.487	0.924	1.85387	0.672	0.015	0.487	0.925	1.82391	0.583	0.043	0.346	0.982	0.646	0.1	0.384	1.087	1.059	0.86	0.56	2.004	0.913	0.781	0.483	1.728	0.259	0.005	0.102	0.66	0.235	0.002	0.092	0.599	0.965	0.919	0.487	1.914	0.819
ZNF469	brown	16.1669	-0.0876639	0.335671	0.653829	0.0821407	-0.264401	-0.0875374	0.229712	-0.0729284	1.114	0.507	0.81	1.531	0.294992	1.079	0.641	0.785	1.483	0.193142	0.873	0.606	0.522	1.462	0.795	0.383	0.474	1.332	1.416	0.293	0.741	2.704	1.473	0.239	0.773	2.805	1.404	0.421	0.615	3.208	1.427	0.398	0.625	3.257	1.095	0.795	0.552	2.171	1.074
ECHS1	brown	3.15113	0.140464	-0.152515	-0.451321	-0.0943545	0.215078	0.0283688	-0.375592	0.205499	0.758	0.089	0.551	1.044	1.05061	0.837	0.273	0.608	1.151	0.563837	1.184	0.523	0.705	1.987	1.25	0.398	0.745	2.099	1.02	0.952	0.54	1.927	0.973	0.934	0.515	1.839	0.744	0.481	0.326	1.696	0.886	0.772	0.391	2.008	1.083	0.822	0.541	2.166	1.036
FAM26E	brown	22.1539	-0.350033	0.371812	0.728549	0.248965	-0.132108	-0.215202	0.554124	-0.399497	1.253	0.166	0.911	1.724	0.779892	1.22	0.222	0.887	1.679	0.653647	0.955	0.862	0.57	1.6	0.954	0.859	0.57	1.599	0.759	0.399	0.4	1.441	0.771	0.426	0.406	1.462	1.695	0.218	0.733	3.919	1.84	0.154	0.796	4.254	1.029	0.935	0.519	2.039	0.947
PWWP2B	brown	3.44538	0.0255158	-0.35899	-0.455382	-0.0890761	0.149947	-0.0200833	-0.352138	0.17293	0.941	0.708	0.685	1.294	0.149967	1.032	0.845	0.751	1.419	0.0731433	1.511	0.12	0.898	2.542	1.491	0.133	0.886	2.509	0.642	0.179	0.337	1.224	0.668	0.22	0.35	1.272	1.701	0.227	0.719	4.028	2.174	0.077	0.92	5.135	1.296	0.459	0.652	2.577	1.512
ANTXR1	brown	36.4977	-0.28166	0.368958	0.827629	0.15649	-0.213251	-0.139828	0.566399	-0.384055	1.437	0.027	1.043	1.979	1.56864	1.283	0.127	0.932	1.768	0.896196	0.739	0.252	0.44	1.24	0.641	0.093	0.382	1.077	2.066	0.031	1.067	3.997	1.865	0.064	0.965	3.607	2.121	0.086	0.898	5.009	2.11	0.088	0.894	4.978	1.124	0.737	0.568	2.227	1.132
GPR85	brown	5.61455	0.0848113	0.486513	0.521644	-0.0652138	-0.202015	0.219907	0.360736	-0.150888	1.099	0.56	0.8	1.511	0.251812	1.109	0.526	0.806	1.524	0.279014	0.904	0.701	0.54	1.514	0.917	0.741	0.548	1.534	1.413	0.289	0.745	2.681	1.336	0.375	0.705	2.534	0.744	0.483	0.326	1.7	0.821	0.64	0.359	1.876	1.391	0.345	0.701	2.76	1.467
AFG3L2	brown	4.65602	0.166988	-0.379175	-0.498739	-0.0491111	0.201821	0.0128115	-0.443546	0.307632	0.684	0.021	0.496	0.943	1.67778	0.72	0.045	0.522	0.992	1.34679	0.736	0.246	0.438	1.235	0.764	0.308	0.455	1.282	1.046	0.891	0.553	1.976	1.099	0.771	0.581	2.079	0.747	0.489	0.328	1.706	0.732	0.459	0.321	1.671	1.459	0.283	0.732	2.907	1.687
ALDH1L2	brown	2.24057	0.0749594	0.245119	0.39553	-0.103825	-0.143391	0.12185	0.238249	-0.067516	1.126	0.466	0.819	1.547	0.331614	1.117	0.497	0.812	1.535	0.303644	0.554	0.028	0.327	0.937	0.532	0.019	0.314	0.901	1.099	0.773	0.58	2.079	1.125	0.717	0.595	2.128	1.205	0.656	0.531	2.735	1.102	0.817	0.486	2.498	1.196	0.61	0.602	2.376	1.342
KIRREL	brown	27.4612	-0.412987	0.268508	0.770204	0.357025	-0.207954	-0.298182	0.605184	-0.43191	1.793	0	1.295	2.482	Inf	1.732	0.001	1.251	2.397	3	1.175	0.541	0.701	1.969	1.134	0.634	0.676	1.901	0.939	0.847	0.497	1.776	1.058	0.863	0.56	1.998	1.347	0.479	0.59	3.075	1.505	0.332	0.659	3.435	1.479	0.264	0.744	2.94	1.477
FYN	brown	7.05358	-0.243146	0.513639	0.55319	0.325738	-0.131374	-0.154326	0.484728	-0.349779	1.536	0.009	1.112	2.12	2.04576	1.492	0.015	1.081	2.06	1.82391	1.321	0.294	0.786	2.222	1.368	0.238	0.813	2.301	1.069	0.839	0.564	2.023	1.177	0.617	0.622	2.227	1.517	0.326	0.661	3.482	1.45	0.377	0.635	3.309	0.835	0.607	0.419	1.662	0.816
PARS2	brown	5.54596	0.185875	-0.494388	-0.504138	-0.134533	-0.263764	-0.0896795	-0.478906	0.487457	0.807	0.188	0.587	1.111	0.725842	0.848	0.31	0.616	1.166	0.508638	0.926	0.769	0.553	1.549	1.082	0.763	0.647	1.812	1.306	0.416	0.687	2.484	1.254	0.488	0.661	2.378	0.752	0.499	0.329	1.717	0.68	0.361	0.298	1.554	1.045	0.9	0.527	2.072	1.18
B3GNT9	brown	1.84163	-0.0814506	0.104608	0.374242	-0.11345	0.0214844	0.119812	0.270369	-0.211269	1.352	0.065	0.982	1.863	1.18709	1.439	0.026	1.044	1.983	1.58503	1.171	0.551	0.697	1.965	1.152	0.592	0.686	1.935	1.438	0.27	0.754	2.741	1.638	0.134	0.859	3.121	1.155	0.73	0.509	2.62	1.239	0.608	0.546	2.811	1.743	0.114	0.875	3.472	1.585
LNX2	brown	5.78896	0.076799	-0.463309	-0.520801	-0.0235962	0.137965	0.0446503	-0.396552	0.206786	0.906	0.544	0.659	1.245	0.264401	0.941	0.707	0.685	1.293	0.150581	0.873	0.604	0.521	1.461	0.918	0.746	0.548	1.538	1.198	0.579	0.633	2.266	1.139	0.689	0.602	2.155	1.476	0.363	0.638	3.415	1.449	0.385	0.627	3.351	0.897	0.758	0.451	1.785	0.962
MOXD1	brown	23.5176	-0.236257	0.445682	0.728675	0.118563	-0.114525	0.00650339	0.723285	-0.491104	1.276	0.135	0.927	1.757	0.869666	1.26	0.157	0.915	1.734	0.8041	0.871	0.6	0.52	1.459	0.94	0.813	0.561	1.573	0.998	0.995	0.528	1.887	0.905	0.759	0.479	1.711	1.46	0.369	0.639	3.336	1.613	0.256	0.706	3.685	2.19	0.029	1.086	4.418	2.306
PAPPA	brown	7.38116	-0.30056	0.286333	0.513629	0.2586	0.0540197	-0.263468	0.283852	-0.249588	1.352	0.065	0.982	1.861	1.18709	1.363	0.058	0.99	1.878	1.23657	1.201	0.487	0.717	2.012	1.095	0.731	0.653	1.835	1.098	0.774	0.58	2.077	1.083	0.806	0.573	2.048	1.994	0.116	0.844	4.71	2.725	0.023	1.151	6.451	1.084	0.818	0.546	2.149	1.023
LOC100506591	brown	0.67128	-0.00650117	0.134492	0.27526	0.0398506	-0.0356806	0.0524279	0.176349	-0.123048	1.018	0.91	0.741	1.4	0.0409586	1.024	0.884	0.745	1.407	0.0535477	0.721	0.216	0.429	1.21	0.702	0.182	0.418	1.18	1.011	0.973	0.534	1.913	1.154	0.659	0.611	2.183	0.885	0.769	0.39	2.006	0.937	0.877	0.413	2.125	1.104	0.777	0.556	2.195	1.058
GJA4	brown	28.3151	-0.325512	0.453226	0.776526	0.177723	-0.108809	-0.178024	0.611583	-0.415	1.474	0.018	1.069	2.032	1.74473	1.457	0.021	1.057	2.009	1.67778	1.2	0.488	0.717	2.011	1.107	0.7	0.66	1.855	1.023	0.943	0.541	1.936	1.078	0.817	0.57	2.039	0.989	0.979	0.436	2.244	1.188	0.68	0.523	2.699	1.361	0.377	0.687	2.699	1.287
P4HA3	brown	20.5912	-0.172624	0.361358	0.721264	0.0853656	-0.129214	-0.0672184	0.386359	-0.242234	1.267	0.146	0.921	1.744	0.835647	1.306	0.101	0.949	1.798	0.995679	0.965	0.894	0.577	1.616	0.995	0.984	0.594	1.665	0.853	0.626	0.451	1.615	0.888	0.715	0.47	1.68	2.576	0.037	1.058	6.272	2.896	0.019	1.19	7.048	1.116	0.754	0.563	2.212	1.018
PREX2	brown	28.6482	-0.523919	0.460603	0.754169	0.233828	0.121603	-0.251314	0.790554	-0.690955	1.61	0.004	1.166	2.224	2.39794	1.454	0.023	1.052	2.008	1.63827	1.177	0.537	0.702	1.971	1.052	0.849	0.628	1.762	1.546	0.19	0.806	2.964	1.388	0.324	0.724	2.663	0.961	0.924	0.424	2.18	1.055	0.899	0.465	2.392	1.373	0.367	0.689	2.733	1.399
S100PBP	brown	3.61291	0.10698	0.351377	0.444909	0.128562	-0.345491	0.17711	0.399937	-0.113321	1.867	0	1.346	2.59	Inf	1.824	0	1.316	2.528	Inf	1.536	0.108	0.91	2.594	1.399	0.208	0.829	2.36	1.704	0.109	0.887	3.272	1.731	0.098	0.903	3.32	2.643	0.03	1.096	6.375	2.274	0.061	0.963	5.368	1.055	0.878	0.533	2.09	1.164
LOC100506941	brown	9.31672	0.0360355	0.378962	0.593321	-0.103547	-0.249775	0.165596	0.337751	-0.142136	1.671	0.002	1.21	2.31	2.69897	1.689	0.001	1.222	2.333	3	1.206	0.478	0.72	2.02	1.214	0.462	0.724	2.034	1.503	0.216	0.789	2.865	1.518	0.204	0.797	2.891	1.574	0.288	0.682	3.63	1.702	0.207	0.745	3.889	1.44	0.297	0.726	2.854	1.391
MMAB	brown	2.23901	0.247561	-0.411998	-0.401933	-0.0799248	0.00564244	0.0649527	-0.367643	0.353265	0.819	0.218	0.595	1.126	0.661544	0.878	0.423	0.638	1.207	0.37366	0.584	0.044	0.346	0.987	0.677	0.143	0.401	1.142	1.017	0.958	0.538	1.924	0.986	0.965	0.522	1.863	1.255	0.59	0.549	2.87	1.322	0.507	0.58	3.017	0.632	0.191	0.318	1.257	0.567
HIC1	brown	26.5446	-0.454304	0.501557	0.762281	0.204802	-0.0146294	-0.248487	0.71364	-0.575136	1.371	0.054	0.995	1.889	1.26761	1.422	0.031	1.032	1.959	1.50864	1.2	0.489	0.716	2.01	1.167	0.557	0.697	1.956	1.446	0.263	0.758	2.759	1.479	0.234	0.776	2.818	1.027	0.949	0.453	2.33	1.151	0.736	0.508	2.61	4.054	0	1.922	8.552	3.763
PLXND1	brown	14.5414	-0.384513	0.3469	0.642418	0.311874	-0.303625	-0.367646	0.392671	-0.26396	1.638	0.003	1.185	2.264	2.52288	1.636	0.003	1.183	2.261	2.52288	1.273	0.361	0.758	2.136	1.062	0.819	0.633	1.784	1.656	0.129	0.863	3.178	1.87	0.06	0.975	3.587	1.226	0.629	0.537	2.799	1.473	0.357	0.646	3.363	0.913	0.796	0.458	1.82	0.895
NES	brown	1.53104	0.033019	0.0729501	0.35518	0.0179494	-0.319541	0.104631	0.253653	-0.0547823	2.309	0	1.659	3.215	Inf	2.309	0	1.658	3.214	Inf	1.452	0.16	0.863	2.443	1.553	0.097	0.923	2.614	2.889	0.002	1.453	5.746	3.008	0.002	1.513	5.982	1.07	0.872	0.471	2.426	1.051	0.905	0.463	2.385	1.283	0.475	0.648	2.541	1.324
FGD5	brown	13.991	-0.503339	0.367991	0.623257	0.1664	0.0943188	-0.254077	0.593208	-0.579179	1.547	0.008	1.122	2.135	2.09691	1.42	0.033	1.029	1.958	1.48149	1.233	0.428	0.735	2.069	1.198	0.495	0.713	2.011	1.141	0.686	0.603	2.159	1.118	0.731	0.591	2.115	0.759	0.513	0.333	1.734	0.796	0.587	0.349	1.815	1.153	0.684	0.581	2.286	1.169
ESAM	brown	12.1782	-0.339743	0.375092	0.579964	0.103013	0.0313298	-0.232566	0.335926	-0.323771	1.335	0.077	0.97	1.839	1.11351	1.247	0.175	0.906	1.717	0.756962	0.948	0.84	0.567	1.587	0.894	0.669	0.534	1.496	1.491	0.226	0.781	2.848	1.371	0.338	0.72	2.61	1.65	0.242	0.714	3.813	1.728	0.201	0.747	3.995	1.134	0.719	0.572	2.248	1.073
NIN	brown	8.12278	0.177844	0.558621	0.562465	-0.0969489	-0.286685	0.269004	0.33072	-0.0919973	1.175	0.321	0.855	1.616	0.493495	1.123	0.475	0.817	1.544	0.323306	1.108	0.698	0.661	1.858	0.885	0.644	0.528	1.484	0.942	0.853	0.498	1.78	1.103	0.763	0.584	2.085	1.3	0.533	0.569	2.969	1.334	0.491	0.588	3.027	0.846	0.634	0.425	1.685	0.848
FLJ43663	brown	1.82616	-0.179312	0.296955	0.380231	0.264756	-0.114208	-0.118088	0.321067	-0.227488	1.38	0.049	1.002	1.9	1.3098	1.317	0.092	0.956	1.814	1.03621	1.387	0.218	0.824	2.334	1.365	0.241	0.811	2.297	1.731	0.099	0.902	3.321	1.597	0.16	0.831	3.067	2.323	0.055	0.983	5.49	2.265	0.062	0.959	5.352	1.315	0.435	0.661	2.618	1.207
RASGRF2	brown	27.7498	-0.363957	0.355196	0.782922	0.266634	-0.16003	-0.265994	0.562046	-0.393453	1.309	0.099	0.951	1.802	1.00436	1.32	0.089	0.959	1.817	1.05061	0.922	0.759	0.551	1.545	0.811	0.426	0.484	1.359	1.279	0.451	0.674	2.426	1.377	0.328	0.726	2.611	2.128	0.085	0.9	5.029	2.313	0.056	0.979	5.461	1.057	0.875	0.532	2.097	0.963
EHD3	brown	25.4159	-0.424869	0.363788	0.757758	0.219234	-0.194365	-0.315322	0.576592	-0.419938	1.943	0	1.401	2.695	Inf	1.854	0	1.337	2.571	Inf	1.441	0.167	0.858	2.418	1.295	0.328	0.771	2.176	1.413	0.294	0.741	2.694	1.482	0.232	0.778	2.824	1.993	0.115	0.845	4.702	2.17	0.077	0.919	5.121	0.904	0.776	0.452	1.808	0.962
HOOK3	brown	3.98833	-0.0982598	0.105413	0.460816	0.103614	-0.491873	-0.061385	0.314127	-0.0851979	1.429	0.029	1.037	1.969	1.5376	1.44	0.026	1.045	1.984	1.58503	0.993	0.979	0.594	1.662	0.917	0.742	0.548	1.535	0.973	0.933	0.515	1.839	1.186	0.6	0.627	2.241	1.501	0.336	0.656	3.431	1.336	0.491	0.586	3.047	0.808	0.541	0.407	1.602	0.917
TBX2	brown	7.19705	-0.535757	0.192108	0.432761	0.41478	0.112937	-0.498902	0.306496	-0.371743	1.282	0.128	0.931	1.765	0.89279	1.228	0.208	0.892	1.69	0.681937	1.259	0.384	0.75	2.113	1.192	0.505	0.71	2.002	1.389	0.318	0.728	2.648	1.37	0.338	0.719	2.611	3.094	0.018	1.218	7.863	3.741	0.006	1.469	9.526	1.239	0.54	0.624	2.458	1.14
FRMD4A	brown	18.5868	-0.209433	0.455753	0.720556	0.216107	-0.360269	-0.0759279	0.579866	-0.346231	1.734	0.001	1.255	2.395	3	1.686	0.002	1.22	2.329	2.69897	1.339	0.268	0.799	2.244	1.208	0.473	0.721	2.024	1.353	0.355	0.713	2.567	1.596	0.153	0.841	3.03	1.823	0.166	0.779	4.266	1.777	0.179	0.769	4.108	1.216	0.577	0.612	2.414	1.387
C7orf63	brown	1.69026	-0.0148687	0.374378	0.36992	0.0488541	-0.0341397	0.0984239	0.302918	-0.214506	0.944	0.722	0.687	1.297	0.141463	0.953	0.765	0.693	1.309	0.116339	0.967	0.898	0.578	1.618	0.964	0.888	0.576	1.613	0.71	0.295	0.374	1.347	0.747	0.372	0.394	1.417	0.793	0.583	0.346	1.815	0.963	0.927	0.425	2.182	0.618	0.177	0.307	1.243	0.544
DLL1	brown	3.47679	-0.34575	0.197933	0.3994	0.195556	0.0404881	-0.246027	0.358811	-0.3375	1.084	0.619	0.788	1.491	0.208309	1.063	0.708	0.773	1.461	0.149967	0.722	0.217	0.431	1.21	0.702	0.18	0.418	1.178	1.119	0.729	0.591	2.119	1.206	0.565	0.637	2.283	0.694	0.385	0.304	1.584	0.683	0.365	0.299	1.559	0.677	0.271	0.338	1.356	0.749
ITGA5	brown	20.6401	-0.29418	0.325439	0.720192	0.173756	-0.265765	-0.251053	0.419479	-0.238433	1.575	0.006	1.142	2.173	2.22185	1.578	0.005	1.144	2.177	2.30103	1.434	0.172	0.854	2.408	1.31	0.307	0.78	2.2	0.856	0.633	0.453	1.62	0.914	0.782	0.483	1.728	1.635	0.25	0.707	3.783	1.724	0.202	0.746	3.985	1.247	0.529	0.627	2.481	1.281
GPRC5C	brown	2.3434	-0.0431258	-0.404539	-0.401822	-0.145577	0.229698	0.0217474	-0.254458	0.0129495	0.935	0.681	0.68	1.286	0.166853	1.032	0.848	0.751	1.418	0.0716041	1.387	0.218	0.824	2.334	1.562	0.093	0.928	2.631	0.922	0.804	0.486	1.751	0.89	0.719	0.471	1.681	1.011	0.979	0.445	2.296	1.214	0.643	0.535	2.752	0.873	0.698	0.44	1.731	0.961
CSDA	brown	3.72708	0.179593	0.237075	0.4463	-0.0581729	-0.391049	0.189974	0.27804	0.0225089	1.349	0.066	0.98	1.857	1.18046	1.43	0.028	1.04	1.968	1.55284	1.08	0.77	0.645	1.807	1.092	0.738	0.652	1.828	0.998	0.996	0.527	1.893	1.224	0.534	0.647	2.315	1.147	0.745	0.502	2.621	0.978	0.957	0.431	2.217	1.687	0.139	0.844	3.371	1.775
EDNRA	brown	15.8334	-0.0362947	0.332087	0.679589	0.0309273	-0.186873	0.217111	0.538009	-0.351364	1.167	0.341	0.849	1.605	0.467246	1.099	0.562	0.799	1.511	0.250264	0.806	0.413	0.481	1.351	0.749	0.272	0.447	1.255	0.914	0.782	0.484	1.728	0.849	0.613	0.449	1.604	1.125	0.778	0.495	2.556	1.151	0.736	0.507	2.613	1.329	0.417	0.669	2.64	1.453
ADCY4	brown	19.7955	-0.524037	0.341334	0.691145	0.373989	0.0526559	-0.320507	0.627817	-0.591646	1.766	0.001	1.276	2.444	3	1.631	0.003	1.179	2.256	2.52288	1.188	0.515	0.708	1.993	1.138	0.625	0.678	1.91	1.088	0.796	0.575	2.059	0.991	0.977	0.524	1.873	2.367	0.05	1.001	5.595	2.534	0.034	1.071	5.992	1.698	0.133	0.851	3.388	1.683
TMEM109	brown	4.02631	0.0166469	0.38138	0.460143	-0.0467984	-0.288639	0.0479206	0.345707	-0.0969336	1.519	0.011	1.101	2.096	1.95861	1.406	0.037	1.02	1.938	1.4318	1.407	0.197	0.838	2.362	1.418	0.187	0.844	2.382	1.541	0.19	0.807	2.944	1.697	0.108	0.891	3.234	0.796	0.591	0.347	1.828	0.655	0.317	0.287	1.498	1.218	0.574	0.612	2.423	1.221
UNC5B	brown	2.69005	-0.281442	0.244531	0.385353	0.0393842	0.224505	-0.106715	0.235355	-0.334441	1.287	0.122	0.935	1.771	0.91364	1.206	0.251	0.876	1.659	0.600326	1.317	0.298	0.784	2.211	1.12	0.667	0.667	1.88	1.387	0.32	0.728	2.646	1.421	0.285	0.746	2.706	1.35	0.477	0.591	3.085	1.391	0.433	0.61	3.174	0.592	0.147	0.291	1.203	0.56
DOK5	brown	12.7061	-0.136225	0.28896	0.645342	0.00685815	-0.228222	0.0422257	0.523429	-0.345633	1.121	0.482	0.815	1.541	0.316953	0.995	0.976	0.724	1.368	0.0105502	1.085	0.757	0.648	1.816	0.939	0.81	0.561	1.571	0.831	0.569	0.439	1.571	0.801	0.496	0.424	1.517	1.159	0.724	0.511	2.629	1.112	0.799	0.49	2.523	1.543	0.216	0.776	3.066	1.552
THAP4	brown	2.93529	-0.0392309	-0.300985	-0.436713	-0.0117722	0.323474	-0.115737	-0.304614	0.105347	0.752	0.081	0.547	1.035	1.09151	0.799	0.169	0.581	1.1	0.772113	0.591	0.049	0.35	0.998	0.582	0.043	0.344	0.984	1.079	0.816	0.57	2.042	1.08	0.813	0.571	2.042	1.229	0.624	0.538	2.809	1.472	0.359	0.644	3.361	1.51	0.243	0.756	3.013	1.403
OSTM1	brown	21.8514	-0.136539	0.599494	0.74562	-0.0276085	-0.0920834	0.124492	0.624846	-0.415013	1.266	0.148	0.92	1.741	0.829738	1.266	0.147	0.92	1.742	0.832683	1.235	0.423	0.737	2.069	1.204	0.48	0.719	2.019	1.142	0.685	0.602	2.166	1.334	0.378	0.703	2.534	0.976	0.954	0.429	2.224	1.016	0.97	0.448	2.304	1.34	0.404	0.674	2.663	1.308
TTYH2	brown	4.25149	-0.170472	0.40538	0.474001	-0.0354775	-0.33204	-0.0871464	0.379469	-0.232172	1.574	0.006	1.141	2.172	2.22185	1.486	0.016	1.078	2.048	1.79588	1.349	0.257	0.804	2.263	1.323	0.288	0.789	2.218	1.018	0.957	0.536	1.933	1.051	0.879	0.556	1.985	1.212	0.646	0.534	2.75	1.313	0.515	0.578	2.98	1.283	0.476	0.646	2.548	1.251
CHD1L	brown	3.08208	0.047013	-0.444909	-0.426641	0.127103	-0.0213014	-0.181202	-0.411703	0.330716	0.698	0.028	0.507	0.961	1.55284	0.768	0.106	0.558	1.058	0.974694	0.82	0.452	0.489	1.375	0.885	0.642	0.528	1.483	1.068	0.84	0.565	2.02	1.154	0.66	0.61	2.183	0.552	0.166	0.238	1.28	0.626	0.274	0.271	1.448	0.724	0.359	0.363	1.444	0.734
IL20RA	brown	2.04446	0.128023	-0.284874	-0.389971	-0.107006	0.164681	0.0229508	-0.345996	0.205914	0.558	0	0.403	0.771	Inf	0.595	0.002	0.431	0.823	2.69897	0.811	0.424	0.484	1.357	0.706	0.187	0.422	1.183	0.637	0.168	0.335	1.21	0.684	0.247	0.36	1.3	0.824	0.644	0.363	1.871	1.012	0.978	0.446	2.294	1.433	0.305	0.721	2.846	1.268
AFAP1L1	brown	8.79716	0.0589544	0.265222	0.567032	-0.02333	-0.365182	0.0959294	0.214096	-0.0142836	1.546	0.008	1.12	2.134	2.09691	1.571	0.006	1.139	2.167	2.22185	1.091	0.74	0.652	1.827	0.993	0.978	0.593	1.663	1.854	0.066	0.959	3.581	2.172	0.02	1.129	4.18	1.268	0.573	0.555	2.898	1.172	0.703	0.517	2.659	0.398	0.013	0.193	0.823	0.42
OR2A4	brown	1.47882	0.154406	-0.202162	-0.370747	-0.221257	0.177103	0.220856	-0.305903	0.10541	0.726	0.051	0.527	1.001	1.29243	0.737	0.062	0.535	1.016	1.20761	0.731	0.235	0.436	1.225	0.792	0.376	0.473	1.328	1.199	0.578	0.633	2.271	0.942	0.853	0.498	1.781	0.461	0.078	0.195	1.09	0.487	0.101	0.206	1.15	1.393	0.343	0.702	2.762	1.27
CMTM3	brown	22.9879	-0.0831555	0.545904	0.757666	-0.0192908	-0.326267	0.0419593	0.483909	-0.245289	1.432	0.028	1.039	1.972	1.55284	1.413	0.034	1.026	1.945	1.46852	0.889	0.655	0.531	1.489	0.873	0.606	0.522	1.462	1.229	0.527	0.648	2.33	1.393	0.308	0.736	2.636	1.429	0.399	0.624	3.274	1.411	0.414	0.618	3.219	1.811	0.091	0.909	3.609	1.815
PLS3	brown	3.0798	-0.0641816	0.190763	0.43859	0.0440482	0.0198598	0.0717129	0.306964	-0.184863	1.1	0.558	0.8	1.511	0.253366	1.09	0.597	0.793	1.498	0.224026	0.859	0.563	0.512	1.439	0.83	0.479	0.495	1.391	0.974	0.934	0.515	1.841	0.904	0.755	0.478	1.707	1.15	0.738	0.506	2.614	1.045	0.915	0.461	2.37	1.529	0.226	0.769	3.041	1.46
C8orf34	brown	2.2354	-0.161656	0.196226	0.372617	0.0774048	0.0522199	-0.00926459	0.333752	-0.264221	1.217	0.227	0.885	1.674	0.643974	1.153	0.381	0.839	1.586	0.419075	1.113	0.683	0.665	1.864	1.048	0.857	0.626	1.756	0.895	0.733	0.472	1.695	0.786	0.46	0.416	1.487	1.544	0.31	0.667	3.571	1.678	0.226	0.725	3.879	1.037	0.916	0.523	2.057	1.101
C1orf66	brown	2.77472	-0.0602598	-0.468209	-0.422051	0.0126766	0.0396014	-0.10284	-0.26914	0.128941	1.175	0.321	0.854	1.616	0.493495	1.118	0.494	0.813	1.537	0.306273	0.851	0.538	0.508	1.424	0.856	0.554	0.511	1.434	1.309	0.41	0.69	2.483	1.269	0.466	0.669	2.408	1.139	0.757	0.501	2.586	1.029	0.945	0.454	2.336	1.692	0.142	0.839	3.411	1.502
ZNF789	brown	2.25714	0.103489	-0.421961	-0.408493	-0.0423533	-0.0492179	-0.0218537	-0.357104	0.289596	0.856	0.34	0.623	1.178	0.468521	0.866	0.377	0.63	1.191	0.423659	1.083	0.762	0.647	1.813	1.142	0.614	0.682	1.912	0.934	0.834	0.495	1.765	0.89	0.721	0.471	1.682	0.83	0.657	0.366	1.884	0.758	0.508	0.334	1.722	0.741	0.392	0.373	1.472	0.694
LOC100287525	brown	1.10548	0.000926893	-0.306368	-0.331676	-0.078094	0.0644938	-0.0740375	-0.293395	0.180616	0.722	0.046	0.524	0.995	1.33724	0.769	0.109	0.558	1.06	0.962574	0.661	0.119	0.393	1.113	0.688	0.159	0.409	1.158	0.977	0.944	0.517	1.848	0.904	0.756	0.478	1.709	1.607	0.262	0.702	3.678	1.459	0.37	0.639	3.331	1.167	0.658	0.589	2.314	1.113
ZEB2	brown	36.6384	-0.465818	0.662492	0.825883	0.225773	0.031381	-0.235853	0.767462	-0.638696	1.338	0.075	0.971	1.843	1.12494	1.334	0.078	0.968	1.839	1.10791	1.095	0.731	0.654	1.832	0.975	0.924	0.583	1.633	1.188	0.598	0.627	2.253	1.134	0.7	0.598	2.151	1.388	0.437	0.607	3.171	1.6	0.265	0.7	3.655	1.634	0.165	0.816	3.269	1.502
TRPT1	brown	1.78896	-0.0371159	-0.339539	-0.364202	-0.0222857	0.134576	-0.0961689	-0.320009	0.147464	0.85	0.318	0.618	1.169	0.497573	0.847	0.309	0.616	1.166	0.510042	0.915	0.736	0.547	1.532	0.906	0.709	0.541	1.518	1.319	0.397	0.695	2.503	1.155	0.66	0.609	2.192	0.791	0.578	0.346	1.809	0.764	0.523	0.335	1.743	1.362	0.377	0.686	2.705	1.175
CHST14	brown	5.98849	-0.110514	0.195347	0.517368	0.0686717	-0.440729	-0.0890742	0.372624	-0.12643	1.84	0	1.33	2.546	Inf	1.812	0	1.31	2.508	Inf	2.386	0.002	1.394	4.085	2.21	0.004	1.291	3.783	1.172	0.625	0.62	2.217	1.294	0.428	0.684	2.448	1.815	0.166	0.781	4.22	1.596	0.274	0.691	3.689	0.941	0.861	0.473	1.871	0.948
ANKRD13A	brown	1.17141	-0.198571	0.343046	0.326164	0.270694	-0.114261	-0.153502	0.312516	-0.217517	0.997	0.986	0.726	1.371	0.00612309	0.941	0.71	0.685	1.294	0.148742	0.762	0.302	0.454	1.277	0.737	0.248	0.44	1.236	0.702	0.278	0.37	1.331	0.681	0.239	0.359	1.291	0.832	0.659	0.367	1.886	0.968	0.938	0.427	2.194	0.566	0.107	0.284	1.131	0.631
PPIP5K1	brown	3.45975	0.211325	-0.19331	-0.460184	0.0291849	0.33188	0.0432402	-0.385141	0.269417	0.74	0.065	0.537	1.019	1.18709	0.774	0.117	0.562	1.066	0.931814	0.933	0.792	0.558	1.561	0.987	0.961	0.59	1.653	0.92	0.798	0.485	1.745	0.994	0.985	0.526	1.88	0.889	0.779	0.392	2.018	0.85	0.698	0.375	1.928	1.31	0.443	0.658	2.609	1.289
GNA12	brown	6.13122	-0.0669021	0.151174	0.533494	-0.0469468	-0.386465	0.0424566	0.391254	-0.149796	1.599	0.004	1.159	2.206	2.39794	1.673	0.002	1.213	2.309	2.69897	1.242	0.411	0.741	2.08	1.297	0.325	0.773	2.175	2.956	0.003	1.454	6.011	3.595	0	1.802	7.173	0.762	0.519	0.334	1.74	0.786	0.567	0.344	1.793	1.407	0.33	0.707	2.8	1.532
RCN3	brown	6.60998	-0.208752	0.118917	0.523628	0.0846621	-0.187622	-0.134964	0.301888	-0.199925	1.491	0.015	1.082	2.055	1.82391	1.374	0.052	0.997	1.894	1.284	0.766	0.312	0.457	1.284	0.717	0.207	0.428	1.202	1.351	0.358	0.711	2.569	1.138	0.692	0.6	2.16	1.833	0.158	0.79	4.253	1.658	0.237	0.717	3.831	1.028	0.936	0.518	2.04	0.869
DNAJC22	brown	3.63644	0.0653615	-0.219886	-0.455474	-0.0838871	0.40244	0.0654507	-0.364748	0.112959	0.764	0.098	0.555	1.051	1.00877	0.743	0.068	0.539	1.022	1.16749	0.712	0.2	0.423	1.197	0.728	0.233	0.433	1.226	0.694	0.264	0.366	1.317	0.623	0.147	0.328	1.181	1.346	0.48	0.59	3.072	1.14	0.755	0.5	2.601	1.01	0.978	0.509	2.003	1.026
LOC100505876	brown	3.51258	0.350636	-0.433807	-0.443302	-0.17987	-0.176056	0.184291	-0.420704	0.460747	0.79	0.147	0.574	1.087	0.832683	0.788	0.144	0.573	1.085	0.841638	1.126	0.651	0.673	1.885	1.215	0.459	0.725	2.034	0.84	0.591	0.444	1.588	0.813	0.524	0.43	1.537	0.727	0.448	0.319	1.657	0.676	0.353	0.296	1.544	1.169	0.656	0.588	2.325	1.442
LIMS3	brown	7.51437	-0.0545565	0.285178	0.558963	-0.0201472	-0.175463	0.0351836	0.320923	-0.175215	1.199	0.266	0.871	1.65	0.575118	1.21	0.242	0.879	1.665	0.616185	0.878	0.621	0.525	1.47	0.861	0.569	0.514	1.442	2.246	0.02	1.137	4.437	2.273	0.017	1.162	4.448	0.888	0.777	0.391	2.017	0.921	0.845	0.406	2.089	1.206	0.593	0.607	2.394	1.125
FAM167B	brown	12.192	-0.338796	0.5257	0.607497	0.086105	0.0126322	-0.257138	0.349212	-0.3118	1.361	0.059	0.988	1.874	1.22915	1.322	0.088	0.96	1.82	1.05552	0.74	0.254	0.441	1.241	0.703	0.184	0.419	1.182	1.556	0.183	0.812	2.984	1.665	0.125	0.868	3.193	1.666	0.232	0.721	3.852	1.723	0.204	0.745	3.986	1.131	0.727	0.568	2.252	1.031
SGTB	brown	14.471	-0.0152985	0.595526	0.670518	-0.0611693	-0.368189	0.0528843	0.451515	-0.162099	1.192	0.28	0.867	1.64	0.552842	1.195	0.273	0.869	1.643	0.563837	1.465	0.149	0.873	2.46	1.491	0.131	0.888	2.505	0.851	0.619	0.449	1.61	1.003	0.992	0.531	1.898	1.053	0.903	0.461	2.402	1.004	0.992	0.443	2.277	1.364	0.376	0.685	2.715	1.457
LASS5	brown	6.45927	-0.244771	0.14231	0.527262	0.356529	-0.479454	-0.29139	0.374656	-0.146125	1.578	0.006	1.143	2.178	2.22185	1.608	0.004	1.164	2.219	2.39794	1.379	0.224	0.822	2.315	1.39	0.213	0.828	2.334	1.064	0.849	0.562	2.014	1.238	0.511	0.655	2.341	2.07	0.097	0.876	4.893	2.437	0.042	1.031	5.758	0.894	0.749	0.451	1.772	0.957
ERG	brown	20.4207	-0.430114	0.391354	0.703918	0.169122	0.0138226	-0.219885	0.607294	-0.526363	1.412	0.035	1.024	1.946	1.45593	1.276	0.136	0.926	1.759	0.866461	1.152	0.592	0.687	1.929	1.083	0.763	0.646	1.815	0.881	0.696	0.466	1.665	0.865	0.656	0.458	1.636	1.692	0.22	0.731	3.916	1.776	0.179	0.768	4.106	1.087	0.812	0.549	2.152	0.964
ZFAND2B	brown	8.08221	0.0374586	-0.409782	-0.574891	-0.0664266	0.288796	-0.0520099	-0.456639	0.224981	0.635	0.006	0.46	0.877	2.22185	0.623	0.004	0.451	0.86	2.39794	0.617	0.071	0.365	1.042	0.636	0.091	0.377	1.074	0.697	0.275	0.365	1.331	0.622	0.146	0.328	1.18	0.566	0.186	0.243	1.315	0.535	0.144	0.231	1.238	1.009	0.98	0.509	1.998	0.955
C13orf15	brown	3.56397	-0.347365	0.178001	0.40707	0.217686	-0.0874034	-0.297862	0.213227	-0.219135	1.283	0.126	0.932	1.766	0.899629	1.218	0.226	0.885	1.677	0.645892	1.432	0.176	0.851	2.409	1.327	0.286	0.789	2.233	0.765	0.411	0.405	1.448	0.724	0.32	0.382	1.369	0.96	0.922	0.423	2.178	0.972	0.946	0.428	2.206	0.901	0.767	0.452	1.794	0.84
TMX3	brown	4.20141	0.00437102	0.443141	0.484768	0.110986	-0.17578	0.0179393	0.281589	-0.0922584	1.102	0.551	0.801	1.514	0.258848	1.189	0.287	0.865	1.635	0.542118	1.049	0.855	0.627	1.756	0.981	0.943	0.586	1.642	1.052	0.876	0.556	1.991	1.22	0.54	0.645	2.309	0.896	0.792	0.395	2.032	0.86	0.717	0.379	1.95	1.021	0.952	0.516	2.024	1.015
HRSP12	brown	5.54179	0.221065	-0.37596	-0.52022	-0.303843	0.180678	0.133695	-0.434818	0.275693	0.575	0.001	0.416	0.794	3	0.57	0.001	0.413	0.788	3	0.686	0.154	0.409	1.152	0.705	0.186	0.42	1.183	0.758	0.393	0.4	1.433	0.684	0.246	0.361	1.299	0.466	0.081	0.197	1.1	0.413	0.044	0.175	0.976	1.176	0.643	0.591	2.34	1.089
RHOJ	brown	35.4425	-0.316964	0.441625	0.829795	0.110721	-0.0603052	-0.0160855	0.775684	-0.589266	1.783	0.001	1.288	2.47	3	1.712	0.001	1.236	2.37	3	0.863	0.574	0.515	1.445	0.777	0.338	0.464	1.302	3.244	0.001	1.603	6.563	3.041	0.002	1.504	6.152	2.467	0.043	1.029	5.916	2.352	0.051	0.996	5.555	2.649	0.008	1.291	5.434	2.502
ARHGAP31	brown	23.0797	-0.157299	0.596392	0.758383	-0.0215822	-0.187037	0.00946979	0.470018	-0.315948	1.277	0.134	0.928	1.759	0.872895	1.285	0.124	0.934	1.768	0.906578	0.937	0.805	0.56	1.568	0.895	0.674	0.535	1.499	1.263	0.479	0.662	2.411	1.406	0.297	0.741	2.668	1.137	0.761	0.499	2.59	1.123	0.781	0.495	2.547	1.705	0.129	0.857	3.395	1.683
CCHCR1	brown	4.78082	0.0286973	-0.476096	-0.479036	0.0835209	-0.0775593	-0.193703	-0.442375	0.361188	0.865	0.37	0.629	1.189	0.431798	0.858	0.347	0.624	1.18	0.459671	0.753	0.281	0.449	1.262	0.712	0.198	0.425	1.194	1.377	0.327	0.726	2.614	1.439	0.265	0.758	2.731	0.862	0.722	0.38	1.956	0.743	0.477	0.327	1.685	0.814	0.557	0.409	1.618	0.867
FLJ22536	brown	7.62912	-0.396825	0.0918738	0.536392	0.278287	-0.099354	-0.326392	0.405093	-0.328376	1.57	0.006	1.138	2.165	2.22185	1.485	0.016	1.077	2.049	1.79588	0.839	0.506	0.501	1.406	0.765	0.309	0.456	1.282	1.251	0.493	0.66	2.371	1.322	0.393	0.697	2.509	0.995	0.991	0.438	2.263	1.276	0.56	0.562	2.896	1.294	0.461	0.652	2.566	1.345
ADAMTS9	brown	3.63151	-0.134754	0.0765878	0.398958	0.141461	-0.17258	-0.0985393	0.11796	-0.0722974	1.198	0.266	0.871	1.648	0.575118	1.176	0.318	0.855	1.617	0.497573	1.123	0.66	0.67	1.881	1.057	0.834	0.631	1.771	1.374	0.333	0.723	2.611	1.517	0.203	0.799	2.88	0.938	0.879	0.414	2.127	1.031	0.941	0.455	2.339	0.9	0.766	0.452	1.793	0.892
FBLN7	brown	5.50105	-0.15705	0.354755	0.523815	-0.0530976	-0.0804066	-0.00104169	0.367716	-0.290056	1.386	0.046	1.006	1.91	1.33724	1.307	0.101	0.949	1.8	0.995679	0.825	0.466	0.493	1.382	0.781	0.347	0.466	1.308	2.006	0.04	1.033	3.894	2.224	0.018	1.149	4.306	1.565	0.297	0.674	3.632	1.452	0.376	0.636	3.312	1.707	0.13	0.854	3.411	1.447
[truncated: 3 more columns]

## Sheet: green
genesymbol	moduleColor	kWithin	MM.black	MM.blue	MM.brown	MM.green	MM.grey	MM.red	MM.turquoise	MM.yellow	OS_HR	OS_P-value	OS_HRCILL	OS_HRCIUL	OS_GS	DFS_HR	DFS_P-value	DFS_HRCILL	DFS_HRCIUL	DFS_GS	MSS/TP53- OS_HR	MSS/TP53- OS_P-value	MSS/TP53- OS_HRCILL	MSS/TP53- OS_HRCIUL	MSS/TP53- DFS_HR	MSS/TP53- DFS_P-value	MSS/TP53- DFS_HRCILL	MSS/TP53- DFS_HRCIUL	MSS/TP53+ OS_HR	MSS/TP53+ OS_P-value	MSS/TP53+ OS_HRCILL	MSS/TP53+ OS_HRCIUL	MSS/TP53+ DFS_HR	MSS/TP53+ DFS_P-value	MSS/TP53+ DFS_HRCILL	MSS/TP53+ DFS_HRCIUL	MSI OS_HR	MSI OS_P-value	MSI OS_HRCILL	MSI OS_HRCIUL	MSI DFS_HR	MSI DFS_P-value	MSI DFS_HRCILL	MSI DFS_HRCIUL	MSS/EMT OS_HR	MSS/EMT OS_P-value	MSS/EMT OS_HRCILL	MSS/EMT OS_HRCIUL	MSS/EMT DFS_HR
LOC100510649	green	5.41442	-0.19704	-0.0581863	0.224362	0.60958	-0.0759644	-0.141434	0.28131	-0.216351	1.552	0.007	1.125	2.142	2.1549	1.492	0.015	1.082	2.058	1.82391	1.256	0.389	0.748	2.108	1.293	0.331	0.77	2.17	1.281	0.45	0.673	2.438	1.15	0.668	0.607	2.181	1.711	0.212	0.737	3.977	2.019	0.101	0.872	4.677	1.166	0.661	0.588	2.311	1.176
CCDC76	green	11.6821	-0.50663	-0.0960635	0.151462	0.778885	-0.029102	-0.512089	0.340283	-0.321932	1.898	0	1.367	2.635	Inf	1.659	0.002	1.196	2.302	2.69897	1.796	0.029	1.06	3.044	1.511	0.125	0.892	2.56	0.957	0.892	0.503	1.818	0.841	0.594	0.444	1.591	1.995	0.116	0.843	4.719	2.037	0.104	0.863	4.806	1.031	0.931	0.52	2.041	1.1
PTPRK	green	3.78518	-0.369492	-0.242075	-0.0483279	0.58008	0.122689	-0.37947	0.0715841	-0.161558	1.318	0.091	0.957	1.816	1.04096	1.299	0.11	0.943	1.789	0.958607	1.388	0.215	0.827	2.33	1.236	0.423	0.736	2.074	1.144	0.68	0.603	2.17	1.168	0.634	0.616	2.215	1.807	0.18	0.761	4.289	2.056	0.1	0.87	4.858	1.081	0.823	0.546	2.142	1.107
MORF4L2	green	2.20308	-0.150163	-0.148014	0.0808896	0.517039	-0.171298	-0.142183	0.120666	-0.097433	1.314	0.095	0.954	1.809	1.02228	1.329	0.081	0.966	1.83	1.09151	0.964	0.889	0.576	1.614	0.908	0.713	0.542	1.52	1.181	0.608	0.625	2.233	1.219	0.542	0.644	2.307	1.829	0.159	0.79	4.231	1.865	0.145	0.806	4.316	1.364	0.377	0.685	2.715	1.4
NRD1	green	12.2205	-0.454788	0.169937	0.37897	0.79456	-0.0644616	-0.439609	0.375317	-0.317088	1.48	0.017	1.073	2.042	1.76955	1.407	0.037	1.02	1.94	1.4318	1.352	0.256	0.804	2.273	1.203	0.486	0.715	2.024	1.154	0.66	0.609	2.188	1.219	0.544	0.642	2.314	1.052	0.903	0.463	2.392	1.264	0.575	0.557	2.868	1.039	0.913	0.524	2.062	1.079
CBX3	green	7.09328	-0.0505016	-0.196457	-0.0121851	0.689067	-0.148643	-0.234292	-0.0604807	0.12515	1.255	0.164	0.912	1.729	0.785156	1.242	0.184	0.902	1.709	0.735182	1.347	0.261	0.801	2.267	1.309	0.311	0.778	2.202	1.084	0.805	0.571	2.057	1.027	0.935	0.543	1.941	1.02	0.962	0.449	2.32	1.059	0.89	0.467	2.402	0.778	0.472	0.392	1.544	0.825
PRPF38B	green	11.7443	-0.41521	0.030994	0.211993	0.785742	-0.0731764	-0.417412	0.321679	-0.296443	1.423	0.032	1.031	1.962	1.49485	1.287	0.124	0.933	1.775	0.906578	1.483	0.138	0.881	2.496	1.287	0.342	0.765	2.165	0.798	0.488	0.421	1.511	0.799	0.49	0.423	1.511	0.907	0.815	0.4	2.057	0.944	0.891	0.417	2.141	1.139	0.709	0.575	2.256	1.121
RPS24	green	4.87665	-0.0882905	-0.147861	-0.152716	0.620462	0.0837403	-0.3011	-0.173894	0.123149	0.984	0.919	0.715	1.353	0.0366845	0.98	0.901	0.713	1.347	0.0452752	1.19	0.51	0.709	1.998	1.109	0.694	0.661	1.862	0.681	0.244	0.356	1.301	0.708	0.291	0.374	1.344	1.545	0.313	0.664	3.597	1.657	0.238	0.717	3.828	1.14	0.707	0.575	2.261	1.148
LOC728061	green	6.48091	-0.369747	-0.134698	0.193025	0.681547	0.0544241	-0.400334	0.20355	-0.213834	1.422	0.031	1.032	1.959	1.50864	1.254	0.166	0.91	1.727	0.779892	1.285	0.343	0.765	2.157	1.201	0.488	0.716	2.016	1.107	0.756	0.585	2.095	0.989	0.974	0.523	1.871	4.792	0.002	1.773	12.956	3.828	0.008	1.421	10.314	1.396	0.34	0.703	2.774	1.234
LOC145474	green	10.522	-0.43036	-0.0765823	0.0886288	0.750112	-0.000531195	-0.610608	-0.00317709	-0.0512072	1.134	0.439	0.825	1.56	0.357535	1.084	0.621	0.788	1.49	0.206908	1.409	0.195	0.839	2.366	1.278	0.354	0.761	2.145	0.91	0.773	0.481	1.722	0.959	0.897	0.508	1.811	1.282	0.557	0.56	2.932	1.298	0.535	0.569	2.96	0.881	0.719	0.443	1.753	0.858
FNBP4	green	5.14539	-0.262089	0.032306	0.06126	0.639106	-0.0522908	-0.305377	0.116236	-0.147721	1.209	0.242	0.879	1.664	0.616185	1.093	0.585	0.795	1.503	0.232844	1.467	0.149	0.872	2.468	1.389	0.216	0.826	2.337	0.556	0.078	0.29	1.068	0.564	0.082	0.296	1.076	1.383	0.442	0.606	3.157	1.312	0.519	0.575	2.992	1.471	0.272	0.739	2.929	1.378
FLJ44342	green	5.42683	-0.217057	-0.2078	0.0155728	0.65104	-0.0557483	-0.32961	0.0973843	-0.0689107	1.285	0.126	0.932	1.77	0.899629	1.299	0.109	0.943	1.788	0.962574	1.861	0.022	1.094	3.166	1.825	0.027	1.072	3.107	1.082	0.813	0.566	2.068	1.047	0.887	0.554	1.981	2.058	0.1	0.872	4.857	2.051	0.101	0.869	4.839	0.61	0.161	0.306	1.217	0.646
CDC14B	green	8.18674	-0.398871	-0.312219	-0.153429	0.71389	0.0733092	-0.526525	-0.0554002	-0.057181	1.157	0.37	0.841	1.591	0.431798	1.083	0.624	0.788	1.489	0.204815	1.275	0.358	0.76	2.14	1.239	0.417	0.738	2.079	0.758	0.397	0.399	1.439	0.677	0.233	0.357	1.284	2.565	0.038	1.054	6.239	2.326	0.063	0.956	5.656	0.627	0.188	0.313	1.257	0.601
NCRNA00201	green	12.8162	-0.413977	-0.0949805	0.132693	0.817813	-0.0510807	-0.510519	0.223496	-0.197353	1.605	0.004	1.162	2.217	2.39794	1.49	0.015	1.079	2.058	1.82391	1.529	0.11	0.908	2.573	1.359	0.248	0.808	2.288	0.925	0.811	0.489	1.75	0.878	0.689	0.465	1.659	1.653	0.245	0.708	3.858	1.738	0.196	0.752	4.018	0.946	0.874	0.476	1.881	1.096
LOC100132832	green	9.74333	-0.386206	-0.135461	0.177404	0.750101	-0.235378	-0.451109	0.222681	-0.164596	1.665	0.002	1.204	2.302	2.69897	1.672	0.002	1.209	2.313	2.69897	1.389	0.216	0.825	2.336	1.446	0.165	0.86	2.433	1.267	0.47	0.667	2.406	1.35	0.359	0.71	2.567	2.113	0.088	0.894	4.99	2.304	0.057	0.976	5.438	0.742	0.396	0.372	1.478	0.737
ZNF862	green	7.03224	-0.476501	-0.0279315	0.200579	0.698446	-0.0216255	-0.443676	0.336108	-0.343848	1.419	0.033	1.029	1.959	1.48149	1.326	0.085	0.961	1.829	1.07058	1.511	0.122	0.896	2.55	1.434	0.177	0.85	2.419	1.755	0.096	0.906	3.399	1.425	0.293	0.737	2.757	0.788	0.574	0.344	1.805	0.821	0.636	0.362	1.861	0.758	0.43	0.38	1.51	0.742
USP34	green	19.4841	-0.446136	-0.145765	0.155178	0.903876	-0.137904	-0.575783	0.152259	-0.143024	1.544	0.008	1.119	2.13	2.09691	1.459	0.021	1.058	2.013	1.67778	1.555	0.097	0.924	2.617	1.351	0.257	0.803	2.275	0.684	0.248	0.359	1.302	0.71	0.294	0.374	1.347	1.423	0.402	0.624	3.246	1.298	0.536	0.569	2.961	1.015	0.967	0.512	2.011	0.962
MGEA5	green	16.6649	-0.497888	0.168741	0.303458	0.86727	-0.0129207	-0.522368	0.363133	-0.34683	1.687	0.002	1.22	2.332	2.69897	1.52	0.011	1.099	2.101	1.95861	1.872	0.021	1.101	3.183	1.588	0.088	0.934	2.701	0.852	0.621	0.45	1.611	0.881	0.697	0.466	1.666	2.182	0.075	0.923	5.158	2.302	0.057	0.975	5.437	1.166	0.66	0.587	2.316	1.203
LOC100131993	green	7.41527	-0.626246	0.302257	0.519933	0.689387	0.170535	-0.458029	0.622233	-0.641929	1.261	0.156	0.915	1.737	0.806875	1.228	0.209	0.891	1.691	0.679854	1.072	0.793	0.639	1.796	1.018	0.945	0.608	1.707	0.819	0.541	0.432	1.553	0.709	0.291	0.375	1.342	1.056	0.896	0.464	2.404	1.393	0.428	0.614	3.163	1.053	0.882	0.531	2.088	0.92
C5orf28	green	4.72916	-0.142317	-0.17004	0.0942328	0.618094	-0.182212	-0.198986	0.141696	-0.034118	1.452	0.023	1.053	2.003	1.63827	1.42	0.033	1.03	1.959	1.48149	2.01	0.01	1.181	3.421	1.767	0.036	1.039	3.008	1.054	0.872	0.557	1.992	1.167	0.635	0.617	2.209	1.368	0.458	0.599	3.123	1.422	0.403	0.623	3.244	0.684	0.279	0.344	1.36	0.796
RBM6	green	12.9401	-0.592238	-0.0572103	0.188425	0.813426	0.0296555	-0.580183	0.337836	-0.402074	1.459	0.022	1.057	2.013	1.65758	1.324	0.087	0.96	1.826	1.06048	1.872	0.021	1.101	3.184	1.753	0.038	1.031	2.98	1.046	0.89	0.552	1.984	0.896	0.737	0.474	1.695	2.006	0.115	0.844	4.772	2.597	0.03	1.097	6.147	0.601	0.147	0.302	1.196	0.573
DNAJC7	green	12.2739	-0.415109	-0.0683987	0.194224	0.802485	-0.120183	-0.468736	0.262781	-0.233834	1.919	0	1.384	2.661	Inf	1.796	0	1.296	2.491	Inf	2.384	0.002	1.386	4.103	2.185	0.005	1.27	3.758	1.612	0.151	0.84	3.093	1.576	0.171	0.821	3.023	1.429	0.398	0.625	3.268	1.478	0.353	0.648	3.372	0.714	0.336	0.359	1.419	0.783
PPP6R3	green	9.9765	-0.435446	-0.0416017	0.196002	0.754239	-0.0665989	-0.436407	0.290524	-0.286929	1.864	0	1.347	2.581	Inf	1.723	0.001	1.245	2.384	3	1.742	0.038	1.032	2.94	1.56	0.095	0.925	2.633	0.739	0.357	0.388	1.407	0.761	0.403	0.401	1.443	2.218	0.069	0.939	5.236	2.115	0.087	0.896	4.992	0.911	0.789	0.458	1.81	0.917
FBXO9	green	4.82418	-0.163007	-0.176578	0.0346952	0.6284	-0.188445	-0.192121	0.0623434	-0.0353364	1.406	0.038	1.019	1.938	1.42022	1.339	0.074	0.972	1.846	1.13077	1.954	0.013	1.149	3.323	1.825	0.026	1.073	3.105	1.48	0.235	0.775	2.825	1.401	0.305	0.736	2.67	1.496	0.34	0.654	3.417	1.47	0.36	0.644	3.356	0.636	0.198	0.319	1.266	0.674
UGP2	green	14.7711	-0.474849	-0.0446808	0.176269	0.845123	0.064649	-0.515067	0.234529	-0.271179	1.632	0.003	1.179	2.259	2.52288	1.609	0.004	1.163	2.225	2.39794	1.878	0.02	1.104	3.196	1.714	0.047	1.008	2.916	0.992	0.981	0.523	1.88	0.968	0.921	0.512	1.832	1.564	0.298	0.674	3.629	1.827	0.159	0.79	4.224	1.222	0.567	0.615	2.427	1.253
TJP2	green	8.79174	-0.284705	-0.310271	-0.172733	0.74003	0.138527	-0.376683	-0.0731646	-0.0562478	1.12	0.486	0.814	1.54	0.313364	1.037	0.822	0.754	1.426	0.0851282	1.775	0.033	1.048	3.006	1.613	0.075	0.953	2.73	0.858	0.64	0.452	1.628	0.812	0.523	0.43	1.537	2.02	0.111	0.851	4.795	1.89	0.146	0.801	4.459	0.887	0.732	0.448	1.758	0.931
DOCK9	green	6.10688	-0.484539	-0.00443132	0.265024	0.650782	-0.175199	-0.554734	0.25213	-0.226616	1.821	0	1.315	2.522	Inf	1.732	0.001	1.251	2.399	3	1.755	0.037	1.036	2.973	1.595	0.082	0.942	2.7	1.18	0.612	0.622	2.239	1.244	0.504	0.656	2.358	1.127	0.776	0.497	2.555	1.203	0.659	0.53	2.728	1.297	0.457	0.653	2.576	1.257
PRO2852	green	10.828	-0.390679	-0.0955197	0.164578	0.781549	-0.128367	-0.505376	0.117188	-0.128386	1.277	0.134	0.927	1.758	0.872895	1.221	0.221	0.887	1.68	0.655608	1.021	0.937	0.61	1.71	0.853	0.546	0.509	1.429	1.768	0.086	0.922	3.389	1.71	0.107	0.89	3.283	2.492	0.046	1.018	6.097	2.843	0.021	1.168	6.921	0.777	0.478	0.387	1.561	0.709
SFXN3	green	6.93963	-0.22475	-0.212712	0.0590451	0.695021	-0.186194	-0.388799	0.0536764	0.0330471	1.837	0	1.325	2.546	Inf	1.783	0.001	1.286	2.472	3	2.138	0.006	1.25	3.658	1.985	0.012	1.16	3.394	1.167	0.636	0.615	2.216	1.388	0.317	0.731	2.635	1.306	0.528	0.571	2.987	1.318	0.512	0.578	3.007	1.582	0.194	0.792	3.162	1.689
FNBP1	green	7.51965	-0.639901	0.347797	0.512245	0.685236	-0.00397615	-0.570277	0.596453	-0.545195	1.762	0.001	1.272	2.44	3	1.607	0.004	1.16	2.225	2.39794	1.714	0.045	1.012	2.903	1.543	0.106	0.911	2.613	1.33	0.386	0.698	2.533	1.21	0.563	0.635	2.305	1.069	0.874	0.468	2.442	1.174	0.701	0.518	2.66	1.066	0.855	0.538	2.113	0.968
NBPF1	green	10.7615	-0.469337	-0.0556604	0.263297	0.775951	-0.0953909	-0.450817	0.411768	-0.348518	1.451	0.023	1.052	2.003	1.63827	1.401	0.04	1.016	1.932	1.39794	1.582	0.086	0.938	2.67	1.527	0.113	0.905	2.577	0.657	0.2	0.345	1.249	0.699	0.273	0.368	1.326	2.06	0.102	0.867	4.895	2.411	0.045	1.02	5.699	1.108	0.769	0.558	2.2	1.097
LOC100131564	green	9.8618	-0.528627	0.0611227	0.278552	0.749247	0.0699734	-0.40958	0.465515	-0.497574	1.58	0.005	1.144	2.182	2.30103	1.473	0.018	1.068	2.033	1.74473	1.995	0.011	1.173	3.395	1.782	0.033	1.048	3.031	0.738	0.358	0.386	1.411	0.642	0.174	0.339	1.216	1.835	0.156	0.793	4.247	1.849	0.151	0.798	4.28	1.011	0.974	0.51	2.008	1.04
ZNF493	green	6.49536	-0.359313	-0.0074004	0.191701	0.68388	-0.12273	-0.372213	0.311516	-0.249361	1.342	0.072	0.974	1.848	1.14267	1.216	0.23	0.883	1.674	0.638272	1.462	0.152	0.869	2.459	1.266	0.375	0.752	2.13	0.83	0.569	0.437	1.577	0.717	0.306	0.379	1.356	2.187	0.074	0.926	5.165	2.266	0.062	0.96	5.351	0.801	0.528	0.403	1.594	0.829
CSNK1A1	green	2.84019	-0.0492591	0.0202516	0.0941904	0.527857	0.0130064	-0.125501	0.00288422	0.0407465	1.116	0.5	0.811	1.535	0.30103	1.129	0.454	0.821	1.553	0.342944	1.603	0.077	0.949	2.705	1.448	0.165	0.858	2.444	0.681	0.245	0.356	1.301	0.774	0.433	0.408	1.468	1.043	0.92	0.459	2.367	1.048	0.91	0.462	2.377	1.141	0.705	0.576	2.262	1.133
YLPM1	green	12.0685	-0.474482	-0.100513	0.163534	0.790075	-0.0773169	-0.518979	0.311957	-0.289807	1.673	0.002	1.21	2.314	2.69897	1.608	0.004	1.163	2.223	2.39794	1.515	0.12	0.898	2.555	1.461	0.155	0.866	2.465	1.078	0.819	0.569	2.04	1.016	0.96	0.537	1.923	1.459	0.37	0.639	3.333	1.389	0.435	0.609	3.169	0.976	0.944	0.493	1.932	1.044
PELI1	green	5.01775	-0.379418	0.130858	0.18208	0.621574	0.142576	-0.406805	0.0539982	-0.17743	0.889	0.471	0.647	1.223	0.326979	0.89	0.473	0.647	1.223	0.325139	1.075	0.783	0.642	1.802	0.951	0.849	0.567	1.594	0.696	0.267	0.367	1.32	0.795	0.482	0.419	1.508	1.011	0.979	0.445	2.297	1.125	0.778	0.496	2.551	1.023	0.949	0.515	2.031	0.955
STRAP	green	8.62374	-0.189458	-0.0643091	0.104624	0.732605	-0.17886	-0.36448	0.0841068	0.0155843	1.074	0.662	0.781	1.476	0.179142	1.076	0.651	0.783	1.479	0.186419	1.713	0.044	1.015	2.889	1.649	0.061	0.977	2.782	0.76	0.399	0.401	1.439	0.814	0.526	0.43	1.539	1.075	0.863	0.474	2.439	1.055	0.897	0.466	2.392	0.954	0.892	0.481	1.89	1.055
PDCD5	green	3.66459	-0.149749	-0.0682281	0.11043	0.570614	-0.210714	-0.228923	0.114237	-0.0267368	1.259	0.157	0.915	1.733	0.8041	1.257	0.161	0.913	1.729	0.793174	1.661	0.059	0.981	2.812	1.625	0.071	0.96	2.751	0.913	0.779	0.482	1.727	0.904	0.756	0.478	1.709	1.124	0.781	0.494	2.555	1.178	0.695	0.52	2.671	0.769	0.456	0.386	1.534	0.721
STK4	green	11.896	-0.543321	0.126422	0.212154	0.784186	-0.122321	-0.625753	0.220344	-0.248653	1.555	0.007	1.127	2.144	2.1549	1.5	0.013	1.087	2.069	1.88606	1.588	0.082	0.943	2.674	1.46	0.155	0.867	2.457	0.998	0.995	0.527	1.888	1.063	0.85	0.562	2.011	1.406	0.419	0.615	3.213	1.464	0.365	0.642	3.342	0.581	0.126	0.29	1.164	0.574
LOC100131015	green	13.81	-0.284109	-0.0786231	0.168437	0.827252	-0.0362648	-0.311287	0.199894	-0.177837	1.696	0.001	1.229	2.342	3	1.622	0.003	1.175	2.238	2.52288	1.65	0.06	0.98	2.777	1.422	0.184	0.846	2.392	1.133	0.7	0.599	2.144	1.229	0.526	0.65	2.326	1.747	0.192	0.756	4.039	1.868	0.144	0.808	4.319	0.98	0.954	0.494	1.945	1.039
SLC38A9	green	10.8225	-0.530937	-0.00121714	0.25156	0.759761	-0.0219741	-0.572342	0.349703	-0.321078	1.567	0.006	1.134	2.164	2.22185	1.45	0.024	1.05	2.003	1.61979	1.442	0.168	0.857	2.426	1.274	0.362	0.757	2.143	0.964	0.911	0.51	1.825	0.913	0.779	0.483	1.727	1.691	0.222	0.728	3.928	1.839	0.154	0.795	4.254	1.922	0.065	0.959	3.852	1.938
MKNK1	green	7.76487	-0.364258	0.186452	0.310363	0.713345	-0.0114982	-0.393992	0.197849	-0.199619	1.217	0.229	0.884	1.676	0.640165	1.187	0.292	0.863	1.634	0.534617	1.24	0.416	0.739	2.08	1.026	0.924	0.611	1.722	0.912	0.777	0.481	1.727	0.894	0.731	0.473	1.69	1.147	0.749	0.496	2.651	1.499	0.336	0.657	3.423	1.107	0.772	0.558	2.196	1.117
TTLL5	green	11.7466	-0.383624	-0.202738	-0.0115956	0.778288	-0.121715	-0.619939	-0.0271149	0.0182234	1.041	0.805	0.757	1.431	0.0942041	1.008	0.96	0.733	1.386	0.0177288	1.228	0.436	0.732	2.062	1.092	0.74	0.65	1.832	0.958	0.895	0.507	1.811	1.023	0.944	0.542	1.933	1.354	0.472	0.593	3.089	1.37	0.454	0.601	3.126	0.895	0.751	0.449	1.781	0.86
LOC100507625	green	7.87058	-0.363184	-0.195539	0.0813064	0.712061	-0.126003	-0.421621	0.218356	-0.166649	1.649	0.002	1.193	2.28	2.69897	1.576	0.006	1.14	2.179	2.22185	2.206	0.004	1.29	3.773	2.136	0.006	1.249	3.653	1.158	0.652	0.611	2.194	1.084	0.805	0.573	2.051	2.118	0.087	0.897	5.003	2.5	0.037	1.058	5.907	0.688	0.286	0.346	1.368	0.693
CREBZF	green	5.75182	-0.269027	-0.0560983	0.155523	0.648711	-0.122435	-0.298043	0.259	-0.172044	1.446	0.025	1.048	1.994	1.60206	1.326	0.085	0.962	1.828	1.07058	1.715	0.045	1.013	2.905	1.617	0.074	0.955	2.738	1.011	0.974	0.535	1.912	1.056	0.866	0.558	1.998	0.853	0.705	0.373	1.948	0.87	0.739	0.384	1.973	1.03	0.931	0.52	2.042	1.063
KIDINS220	green	12.3692	-0.445354	-0.0931569	0.120095	0.80604	-0.0697357	-0.524554	0.209153	-0.206699	1.485	0.016	1.077	2.049	1.79588	1.375	0.052	0.997	1.895	1.284	2.208	0.004	1.297	3.76	1.889	0.019	1.11	3.214	0.93	0.824	0.492	1.759	0.862	0.647	0.456	1.629	1.702	0.216	0.733	3.956	1.752	0.19	0.758	4.05	0.709	0.329	0.356	1.413	0.733
PILRB	green	5.29184	-0.266321	-0.121604	0.108437	0.63817	-0.173563	-0.360912	0.177748	-0.0862009	1.249	0.174	0.907	1.72	0.759451	1.24	0.187	0.901	1.707	0.728158	1.979	0.013	1.157	3.385	1.869	0.022	1.094	3.195	0.83	0.568	0.438	1.574	0.914	0.783	0.483	1.729	1.25	0.6	0.543	2.873	1.446	0.382	0.633	3.302	0.718	0.348	0.36	1.433	0.719
SNAP23	green	12.5529	-0.433051	-0.0154019	0.118894	0.808983	0.0787829	-0.515485	0.124977	-0.204357	1.359	0.061	0.986	1.871	1.21467	1.281	0.129	0.93	1.764	0.88941	1.355	0.25	0.807	2.277	1.163	0.567	0.693	1.952	0.866	0.658	0.457	1.64	0.89	0.72	0.471	1.683	1.672	0.232	0.72	3.879	1.8	0.169	0.779	4.162	0.969	0.929	0.489	1.923	0.894
SFRS18	green	9.05001	-0.387563	0.092842	0.299912	0.738352	-0.0601548	-0.316802	0.455597	-0.371569	1.378	0.05	0.999	1.901	1.30103	1.352	0.065	0.981	1.864	1.18709	1.369	0.237	0.814	2.303	1.342	0.268	0.798	2.256	1.048	0.886	0.554	1.983	1.157	0.654	0.611	2.189	0.908	0.817	0.4	2.059	0.906	0.813	0.4	2.054	1.423	0.315	0.715	2.834	1.414
LOC100128868	green	10.0595	-0.591344	-0.0542252	0.104494	0.757161	0.181794	-0.576024	0.241235	-0.366301	1.623	0.003	1.174	2.245	2.52288	1.562	0.007	1.13	2.159	2.1549	1.212	0.466	0.722	2.035	1.218	0.456	0.726	2.044	0.858	0.639	0.453	1.627	0.92	0.797	0.487	1.738	0.947	0.896	0.417	2.152	0.863	0.724	0.381	1.956	1.449	0.291	0.728	2.883	1.433
TRAPPC10	green	5.91561	-0.221372	0.0798462	0.150584	0.664351	0.000935147	-0.385089	0.099366	-0.0363065	1.028	0.865	0.747	1.414	0.0629839	1.034	0.839	0.752	1.421	0.076238	1.698	0.049	1.003	2.874	1.54	0.108	0.91	2.607	0.87	0.669	0.459	1.647	0.845	0.603	0.447	1.596	1.184	0.694	0.512	2.737	1.619	0.253	0.709	3.695	0.749	0.41	0.377	1.489	0.774
ANKRD10	green	7.58142	-0.28179	-0.0703035	0.210743	0.711368	-0.10081	-0.277151	0.220966	-0.190114	1.429	0.03	1.036	1.971	1.52288	1.474	0.018	1.069	2.034	1.74473	1.189	0.513	0.708	1.996	1.215	0.462	0.724	2.039	1.269	0.466	0.669	2.407	1.411	0.293	0.743	2.677	1.97	0.123	0.832	4.666	2.446	0.042	1.035	5.781	0.762	0.437	0.383	1.514	0.783
NUMB	green	10.2471	-0.326256	0.146964	0.288595	0.76292	0.0387745	-0.318225	0.231392	-0.239191	1.265	0.149	0.919	1.742	0.826814	1.194	0.277	0.868	1.643	0.55752	0.945	0.829	0.564	1.582	0.813	0.43	0.485	1.361	1.01	0.975	0.534	1.912	1.042	0.899	0.551	1.973	1.712	0.209	0.741	3.956	1.694	0.218	0.733	3.914	0.956	0.898	0.482	1.898	0.899
CCDC14	green	5.14426	-0.117105	-0.222236	0.0464898	0.626374	-0.194339	-0.273917	0.0906427	0.0346437	1.135	0.439	0.824	1.561	0.357535	1.111	0.515	0.808	1.528	0.288193	1.422	0.185	0.845	2.393	1.386	0.219	0.824	2.331	1.017	0.96	0.534	1.934	0.993	0.983	0.525	1.877	2.027	0.107	0.858	4.786	1.823	0.17	0.773	4.302	0.42	0.016	0.208	0.848	0.458
MIRLET7D	green	5.26922	-0.223079	-0.144453	0.0531129	0.617468	0.0928059	-0.241393	0.199727	-0.181356	1.849	0	1.332	2.566	Inf	1.76	0.001	1.269	2.44	3	1.699	0.048	1.004	2.878	1.611	0.076	0.951	2.73	0.967	0.918	0.509	1.837	0.954	0.885	0.505	1.803	2.458	0.05	1.001	6.033	2.679	0.03	1.1	6.52	1.249	0.527	0.627	2.489	1.262
KRR1	green	6.84149	-0.150227	0.029636	0.24639	0.676502	-0.158727	-0.186223	0.296412	-0.148441	1.424	0.031	1.033	1.962	1.50864	1.327	0.084	0.963	1.828	1.07572	1.502	0.125	0.893	2.527	1.435	0.174	0.853	2.414	0.812	0.525	0.427	1.544	0.831	0.569	0.439	1.571	1.268	0.57	0.559	2.874	1.136	0.761	0.501	2.575	0.843	0.625	0.425	1.673	0.833
XRCC5	green	12.9419	-0.418055	-0.0909506	0.123983	0.81412	-0.0903071	-0.535979	0.183804	-0.163594	1.445	0.025	1.048	1.993	1.60206	1.429	0.029	1.037	1.97	1.5376	1.904	0.017	1.124	3.227	1.709	0.046	1.009	2.895	1.039	0.906	0.549	1.968	1.103	0.764	0.583	2.085	1.982	0.12	0.837	4.692	2.23	0.067	0.945	5.264	0.561	0.104	0.28	1.126	0.658
NDUFS8	green	12.4691	-0.581529	-0.178209	0.196716	0.788429	-0.157953	-0.669243	0.282271	-0.271862	1.817	0	1.312	2.517	Inf	1.626	0.003	1.174	2.252	2.52288	1.333	0.278	0.794	2.238	1.174	0.545	0.699	1.97	1.302	0.424	0.682	2.485	1.111	0.749	0.583	2.118	1.346	0.481	0.59	3.071	1.415	0.409	0.62	3.23	1.086	0.813	0.547	2.155	1.175
AHSA2	green	10.9094	-0.336456	-0.114013	0.175988	0.771331	-0.0325901	-0.334409	0.273	-0.251878	1.275	0.137	0.926	1.757	0.863279	1.12	0.485	0.814	1.542	0.314258	1.265	0.374	0.753	2.123	1.135	0.631	0.676	1.907	0.748	0.379	0.392	1.428	0.645	0.18	0.34	1.225	1.618	0.263	0.696	3.759	1.605	0.268	0.695	3.708	1.021	0.952	0.516	2.022	0.981
LOC727820	green	9.86122	-0.468739	0.0973339	0.209773	0.749472	-0.0977173	-0.542102	0.284366	-0.263056	1.471	0.019	1.066	2.029	1.72125	1.467	0.019	1.064	2.023	1.72125	1.501	0.126	0.892	2.526	1.424	0.183	0.847	2.395	0.876	0.683	0.463	1.656	0.989	0.972	0.523	1.868	2.274	0.061	0.963	5.369	2.111	0.088	0.894	4.981	0.709	0.331	0.355	1.418	0.693
TRA2A	green	16.0199	-0.612549	-0.0183235	0.204342	0.850652	-0.0153237	-0.651396	0.316852	-0.350057	1.402	0.039	1.016	1.934	1.40894	1.335	0.078	0.968	1.842	1.10791	1.546	0.103	0.916	2.608	1.437	0.174	0.852	2.423	0.942	0.854	0.498	1.782	0.952	0.88	0.503	1.801	1.445	0.383	0.633	3.299	1.28	0.557	0.561	2.92	0.719	0.347	0.361	1.43	0.723
PCBP2	green	9.4423	-0.479038	-0.107191	0.0932057	0.735881	-0.129634	-0.595668	0.178387	-0.19108	1.573	0.006	1.14	2.171	2.22185	1.48	0.017	1.072	2.042	1.76955	1.561	0.095	0.926	2.633	1.443	0.169	0.855	2.434	1.017	0.959	0.537	1.928	1.016	0.96	0.538	1.922	1.582	0.286	0.681	3.676	1.852	0.15	0.801	4.281	0.947	0.876	0.478	1.877	0.949
CCDC84	green	5.38772	-0.268702	-0.0822271	0.151306	0.649695	-0.299474	-0.400138	0.17712	-0.0604831	1.684	0.002	1.217	2.331	2.69897	1.541	0.009	1.114	2.132	2.04576	1.639	0.066	0.968	2.775	1.48	0.144	0.874	2.506	1.259	0.481	0.664	2.386	1.105	0.759	0.583	2.096	3.195	0.015	1.258	8.111	3.531	0.008	1.39	8.97	1.013	0.97	0.51	2.011	1.135
SPG7	green	9.39976	-0.297543	-0.0825632	0.0509896	0.756079	-0.0267114	-0.369533	0.115462	-0.128882	1.166	0.345	0.848	1.604	0.462181	1.084	0.619	0.788	1.491	0.208309	1.18	0.531	0.703	1.98	1.218	0.456	0.726	2.044	0.817	0.536	0.431	1.548	0.758	0.394	0.401	1.434	2.317	0.055	0.981	5.469	2.016	0.109	0.855	4.757	1.198	0.604	0.605	2.374	1.136
NCRNA00182	green	8.84853	-0.622647	-0.018722	0.272453	0.725608	-0.0197426	-0.605398	0.380416	-0.421733	1.838	0	1.325	2.548	Inf	1.764	0.001	1.272	2.445	3	1.43	0.178	0.85	2.405	1.322	0.293	0.786	2.224	0.942	0.855	0.499	1.781	1.004	0.991	0.531	1.898	2.164	0.078	0.917	5.109	2.265	0.062	0.959	5.353	1.234	0.551	0.619	2.457	1.35
CCNL2	green	10.4288	-0.407432	-0.180632	0.110965	0.772146	-0.0673025	-0.457916	0.245068	-0.227087	1.599	0.005	1.156	2.212	2.30103	1.48	0.018	1.071	2.045	1.74473	1.761	0.037	1.035	2.995	1.743	0.04	1.025	2.964	0.994	0.985	0.521	1.897	0.917	0.79	0.485	1.735	1.649	0.242	0.713	3.813	1.594	0.276	0.69	3.683	0.542	0.087	0.269	1.093	0.551
PSMB7	green	7.71902	-0.184111	-0.226762	-0.0681725	0.702857	-0.142306	-0.388525	-0.112357	0.11926	1.246	0.177	0.905	1.714	0.752027	1.184	0.3	0.86	1.628	0.522879	1.578	0.088	0.935	2.661	1.367	0.242	0.81	2.305	1.297	0.426	0.683	2.463	1.252	0.49	0.661	2.375	1.684	0.223	0.728	3.893	1.618	0.26	0.7	3.741	0.591	0.138	0.295	1.185	0.574
COX17	green	8.44539	-0.380128	0.0342831	0.161877	0.731528	0.0455272	-0.372001	0.232516	-0.255378	1.665	0.002	1.205	2.3	2.69897	1.505	0.013	1.09	2.079	1.88606	1.741	0.039	1.028	2.949	1.695	0.05	1	2.872	1.299	0.423	0.684	2.466	0.998	0.996	0.526	1.894	2.801	0.023	1.15	6.82	2.499	0.043	1.028	6.077	0.816	0.562	0.41	1.622	0.979
HNRNPA2B1	green	7.99248	-0.215852	-0.019872	0.180546	0.69811	-0.0850742	-0.274058	0.185532	-0.131163	1.378	0.05	1	1.899	1.30103	1.37	0.054	0.995	1.888	1.26761	2.097	0.007	1.227	3.584	2.027	0.01	1.186	3.466	1.709	0.108	0.89	3.281	1.721	0.103	0.897	3.303	1.325	0.505	0.579	3.032	1.392	0.432	0.61	3.176	1.068	0.851	0.539	2.116	1.148
NSUN6	green	4.82976	-0.389532	-0.257689	-0.0862548	0.620696	-0.0293425	-0.579076	0.0248745	-0.0404662	1.63	0.003	1.178	2.255	2.52288	1.505	0.013	1.089	2.08	1.88606	1.558	0.097	0.923	2.629	1.353	0.257	0.802	2.282	1.766	0.093	0.91	3.428	1.736	0.102	0.897	3.358	1.247	0.606	0.54	2.879	1.351	0.474	0.592	3.083	0.732	0.375	0.367	1.459	0.781
CAPN1	green	10.4805	-0.368151	-0.166288	0.152603	0.774761	-0.208859	-0.437552	0.181272	-0.16801	1.384	0.047	1.004	1.907	1.3279	1.235	0.196	0.897	1.702	0.707744	1.198	0.493	0.714	2.011	1.166	0.56	0.695	1.958	1.1	0.771	0.58	2.086	1.116	0.736	0.59	2.11	1.735	0.198	0.75	4.014	1.572	0.29	0.68	3.634	0.753	0.419	0.378	1.5	0.681
PTK2	green	8.29806	-0.354802	-0.276298	-0.0101421	0.719822	-0.191754	-0.514618	0.0272522	-0.0291429	1.237	0.193	0.898	1.703	0.688246	1.224	0.215	0.889	1.684	0.655608	1.164	0.565	0.694	1.95	1.089	0.746	0.65	1.826	1.062	0.854	0.561	2.011	1.127	0.713	0.596	2.131	1.336	0.492	0.585	3.048	1.283	0.554	0.562	2.927	0.979	0.952	0.494	1.941	1.127
POLR2J4	green	4.37019	-0.107615	-0.189243	-0.078527	0.602114	-0.12786	-0.205277	-0.0610007	0.0624806	1.273	0.138	0.925	1.753	0.860121	1.231	0.202	0.894	1.695	0.694649	1.486	0.136	0.883	2.5	1.486	0.136	0.883	2.501	1.038	0.908	0.549	1.964	0.947	0.866	0.501	1.789	0.695	0.388	0.304	1.588	0.754	0.503	0.331	1.722	0.78	0.48	0.392	1.553	0.841
LOC728153	green	9.04623	-0.670372	-0.0604012	0.146893	0.706713	0.048722	-0.74582	0.263251	-0.337403	1.547	0.008	1.121	2.135	2.09691	1.399	0.041	1.014	1.931	1.38722	1.555	0.096	0.924	2.617	1.403	0.202	0.834	2.36	0.999	0.998	0.528	1.89	0.922	0.802	0.487	1.744	1.691	0.221	0.729	3.923	1.592	0.276	0.689	3.68	1.31	0.442	0.658	2.609	1.32
EWSR1	green	4.74036	-0.365006	-0.130149	-0.0470485	0.625928	0.0219411	-0.46542	0.0563267	-0.140701	1.231	0.201	0.895	1.695	0.696804	1.196	0.272	0.869	1.645	0.565431	1.321	0.293	0.786	2.222	1.243	0.413	0.739	2.09	0.939	0.847	0.495	1.779	0.974	0.934	0.515	1.84	0.744	0.483	0.326	1.698	0.65	0.306	0.285	1.483	0.758	0.428	0.381	1.505	0.821
GPATCH2	green	5.08844	-0.430992	-0.209585	0.0989815	0.632243	-0.058017	-0.473511	0.193827	-0.203194	1.546	0.008	1.119	2.136	2.09691	1.511	0.012	1.094	2.087	1.92082	0.904	0.702	0.54	1.515	0.91	0.72	0.544	1.523	1.208	0.564	0.636	2.297	1.205	0.568	0.635	2.286	2.009	0.113	0.849	4.754	2.396	0.046	1.014	5.661	1.173	0.647	0.592	2.325	1.225
MBNL2	green	2.5434	-0.221024	-0.0597816	-0.0434442	0.520063	0.11549	-0.219857	0.00445881	-0.125339	1.001	0.993	0.728	1.377	0.00305075	0.971	0.857	0.707	1.335	0.0670192	0.773	0.33	0.461	1.297	0.708	0.192	0.421	1.189	0.619	0.147	0.324	1.184	0.68	0.242	0.357	1.297	1.402	0.424	0.612	3.212	1.533	0.311	0.671	3.5	0.75	0.411	0.377	1.489	0.707
FAM63A	green	7.10962	-0.659399	-0.10993	0.18606	0.65295	-0.0736233	-0.692815	0.324828	-0.367636	1.531	0.01	1.108	2.115	2	1.398	0.042	1.012	1.93	1.37675	1.08	0.77	0.645	1.808	1.038	0.888	0.62	1.737	0.951	0.877	0.502	1.802	0.846	0.607	0.447	1.6	1.211	0.651	0.529	2.775	1.375	0.449	0.602	3.138	1.316	0.433	0.662	2.615	1.332
CCDC93	green	5.02	-0.220243	-0.0962355	-0.0375776	0.633081	-0.0045447	-0.296267	-0.0196727	-0.0765436	1.379	0.049	1.001	1.901	1.3098	1.3	0.108	0.944	1.791	0.966576	2.409	0.002	1.4	4.145	2.193	0.005	1.275	3.772	1.175	0.62	0.621	2.222	0.982	0.956	0.519	1.858	1.462	0.367	0.64	3.338	1.422	0.403	0.623	3.246	0.582	0.127	0.29	1.167	0.576
SDHAP2	green	2.77268	-0.237352	-0.1633	-0.000492012	0.548992	-5.62e-05	-0.258401	0.0899999	-0.103846	1.333	0.079	0.968	1.837	1.10237	1.322	0.088	0.96	1.821	1.05552	1.808	0.029	1.063	3.076	1.726	0.044	1.015	2.935	0.778	0.444	0.409	1.48	0.746	0.369	0.393	1.414	1.197	0.67	0.523	2.743	1.284	0.552	0.563	2.93	0.98	0.953	0.495	1.941	1.207
TAF15	green	8.30872	-0.262622	-0.122386	0.0179362	0.720655	-0.166632	-0.41113	0.0452353	-0.0231213	1.211	0.238	0.881	1.666	0.623423	1.181	0.306	0.859	1.625	0.514279	1.442	0.168	0.857	2.428	1.259	0.386	0.748	2.117	1.273	0.46	0.671	2.416	1.302	0.42	0.686	2.47	1.389	0.436	0.608	3.178	1.376	0.448	0.603	3.139	0.707	0.326	0.355	1.411	0.848
ANKHD1	green	11.235	-0.396015	0.0275185	0.106887	0.786903	0.0707466	-0.472526	0.143854	-0.189815	1.274	0.139	0.925	1.754	0.856985	1.253	0.167	0.91	1.725	0.777284	1.52	0.117	0.901	2.566	1.377	0.231	0.816	2.323	0.793	0.478	0.418	1.506	0.841	0.593	0.445	1.59	1.676	0.227	0.725	3.876	1.702	0.214	0.736	3.932	1.045	0.899	0.527	2.073	1.062
SORL1	green	3.72832	-0.373209	0.0352939	0.0995721	0.592508	0.0705304	-0.430937	0.0774691	-0.176099	0.931	0.659	0.676	1.28	0.181115	0.93	0.654	0.676	1.278	0.184422	1.341	0.267	0.799	2.251	1.241	0.414	0.74	2.082	0.681	0.242	0.358	1.296	0.66	0.202	0.349	1.25	0.915	0.834	0.397	2.109	1.247	0.597	0.55	2.828	0.538	0.081	0.268	1.08	0.501
MED13L	green	6.44269	-0.348168	0.149337	0.330082	0.673954	-0.0371551	-0.310837	0.385818	-0.31789	1.3	0.108	0.944	1.79	0.966576	1.26	0.157	0.915	1.735	0.8041	1.407	0.197	0.837	2.363	1.244	0.409	0.741	2.088	0.842	0.597	0.446	1.592	0.999	0.997	0.528	1.888	1.265	0.578	0.553	2.892	1.374	0.45	0.602	3.136	0.769	0.454	0.386	1.53	0.703
LENG8	green	6.6433	-0.507707	-0.0743316	0.109589	0.686321	-0.0340693	-0.621511	0.204277	-0.23015	1.29	0.119	0.937	1.777	0.924453	1.219	0.225	0.885	1.679	0.647817	1.513	0.121	0.897	2.552	1.543	0.104	0.914	2.604	0.626	0.155	0.328	1.195	0.595	0.115	0.312	1.135	1.09	0.837	0.48	2.473	1.163	0.718	0.513	2.636	0.976	0.943	0.492	1.935	0.996
LOC100289333	green	10.3439	-0.619912	-0.153018	0.25635	0.735015	-0.22619	-0.702763	0.345574	-0.301689	1.926	0	1.387	2.673	Inf	1.762	0.001	1.269	2.446	3	1.311	0.305	0.782	2.198	1.161	0.572	0.692	1.947	0.937	0.842	0.495	1.773	0.945	0.862	0.499	1.788	1.37	0.454	0.601	3.127	1.281	0.556	0.561	2.923	1.334	0.413	0.67	2.657	1.423
U2AF1	green	7.35698	-0.246062	0.133508	0.374709	0.68823	-0.211461	-0.272311	0.344338	-0.205349	1.687	0.002	1.221	2.331	2.69897	1.557	0.007	1.127	2.151	2.1549	1.945	0.014	1.143	3.31	1.608	0.08	0.945	2.734	1.089	0.792	0.576	2.059	1.106	0.757	0.585	2.09	2.114	0.088	0.895	4.998	2.268	0.062	0.96	5.356	0.706	0.321	0.355	1.404	0.706
CDK3	green	5.24288	-0.343591	-0.244199	0.0799715	0.639107	-0.106434	-0.413082	0.190124	-0.149452	1.492	0.015	1.08	2.06	1.82391	1.365	0.059	0.989	1.883	1.22915	2.265	0.003	1.316	3.897	2.175	0.005	1.264	3.742	1.732	0.099	0.902	3.326	1.68	0.118	0.876	3.223	1.286	0.552	0.562	2.946	1.063	0.885	0.466	2.426	0.501	0.054	0.247	1.013	0.48
ZNF207	green	14.4706	-0.400051	-0.132517	0.0952439	0.840144	-0.0768334	-0.445787	0.226714	-0.21487	1.702	0.001	1.231	2.353	3	1.56	0.007	1.129	2.157	2.1549	1.646	0.062	0.975	2.779	1.35	0.261	0.8	2.276	0.937	0.841	0.496	1.77	0.886	0.709	0.469	1.674	1.135	0.762	0.5	2.574	0.982	0.965	0.433	2.229	1.094	0.796	0.552	2.169	1.235
LOC284513	green	3.22637	-0.0667305	-0.0917859	-0.00175205	0.541209	0.030379	-0.132908	0.0756156	-0.0161147	1.145	0.405	0.832	1.577	0.392545	1.151	0.388	0.837	1.584	0.411168	1.464	0.153	0.868	2.47	1.511	0.122	0.895	2.549	0.895	0.734	0.473	1.695	0.771	0.424	0.408	1.458	1.503	0.342	0.648	3.486	1.629	0.254	0.705	3.764	0.909	0.785	0.459	1.802	0.991
ARHGEF7	green	7.10136	-0.416223	-0.147646	0.0794077	0.698686	-0.0680224	-0.450844	0.175913	-0.226917	1.711	0.001	1.236	2.367	3	1.667	0.002	1.205	2.307	2.69897	1.386	0.219	0.824	2.331	1.313	0.305	0.78	2.208	1.122	0.724	0.593	2.123	1.063	0.851	0.562	2.011	1.668	0.233	0.72	3.862	1.775	0.18	0.768	4.102	0.708	0.325	0.356	1.409	0.761
LOC440944	green	4.56998	-0.116587	-0.298889	-0.0375424	0.591148	-0.0973699	-0.169091	0.057214	-0.0146693	1.261	0.155	0.916	1.737	0.809668	1.171	0.331	0.851	1.612	0.480172	1.461	0.156	0.866	2.464	1.331	0.284	0.789	2.247	0.747	0.374	0.393	1.421	0.698	0.27	0.368	1.323	1.599	0.274	0.689	3.712	1.711	0.209	0.74	3.954	0.751	0.414	0.378	1.492	0.748
URGCP	green	5.63139	-0.350572	-0.32338	-0.0676437	0.651608	-0.226109	-0.499675	0.0259301	-0.041988	1.907	0	1.375	2.644	Inf	1.756	0.001	1.267	2.436	3	1.59	0.082	0.942	2.683	1.516	0.119	0.898	2.558	1.613	0.151	0.839	3.101	1.535	0.197	0.8	2.942	2.586	0.036	1.062	6.297	2.508	0.043	1.031	6.101	0.878	0.709	0.443	1.741	0.92
UACA	green	3.89881	-0.274103	0.00556628	0.333238	0.59888	-0.105444	-0.351376	0.19104	-0.111032	1.48	0.017	1.074	2.04	1.76955	1.425	0.031	1.034	1.964	1.50864	1.572	0.089	0.934	2.646	1.344	0.265	0.799	2.261	1.44	0.267	0.756	2.743	1.481	0.233	0.777	2.824	1.737	0.196	0.752	4.016	1.804	0.167	0.781	4.171	1.333	0.413	0.67	2.652	1.39
COG2	green	8.46502	-0.36221	-0.181425	0.00226436	0.73108	-0.0350876	-0.439402	0.11329	-0.152263	1.685	0.002	1.219	2.33	2.69897	1.582	0.005	1.145	2.187	2.30103	1.349	0.258	0.803	2.264	1.244	0.409	0.741	2.088	1.276	0.456	0.673	2.419	1.189	0.596	0.627	2.254	3.387	0.01	1.333	8.609	3.268	0.013	1.287	8.297	0.635	0.2	0.317	1.272	0.665
USP24	green	5.7176	-0.220934	-0.271814	-0.0899732	0.65502	-0.103075	-0.434468	-0.0660015	0.080931	0.971	0.857	0.706	1.336	0.0670192	0.962	0.811	0.7	1.322	0.0909791	1.074	0.785	0.642	1.8	0.98	0.939	0.585	1.641	0.875	0.681	0.462	1.657	0.786	0.46	0.416	1.487	1.968	0.123	0.833	4.654	2.044	0.103	0.866	4.823	0.45	0.027	0.223	0.911	0.482
SOS1	green	6.29054	-0.556611	0.0587139	0.258774	0.637312	-0.0804936	-0.588375	0.36729	-0.332117	1.623	0.003	1.175	2.243	2.52288	1.535	0.009	1.111	2.12	2.04576	1.36	0.246	0.809	2.284	1.225	0.443	0.73	2.057	1.026	0.936	0.541	1.947	1.04	0.904	0.55	1.967	2.131	0.085	0.9	5.044	2.144	0.082	0.909	5.06	0.822	0.578	0.413	1.638	0.929
RPS15A	green	5.01633	-0.143468	-0.225967	-0.0416804	0.620133	-0.12857	-0.325643	-0.0188934	0.0507042	1.348	0.068	0.979	1.858	1.16749	1.379	0.05	1.001	1.899	1.30103	1.69	0.051	0.998	2.861	1.611	0.076	0.951	2.727	0.954	0.885	0.503	1.81	1.01	0.975	0.535	1.908	1.905	0.143	0.804	4.516	2.359	0.05	0.998	5.575	1.041	0.909	0.525	2.064	1.12
RPL32P3	green	9.67785	-0.23519	-0.140532	0.0575981	0.743672	-0.100599	-0.301679	0.139009	-0.0915768	1.18	0.308	0.858	1.624	0.511449	1.121	0.48	0.816	1.542	0.318759	1.39	0.215	0.826	2.339	1.227	0.44	0.73	2.064	0.996	0.99	0.526	1.884	0.964	0.909	0.51	1.822	1.341	0.486	0.587	3.065	1.471	0.359	0.645	3.355	1	0.999	0.504	1.981	1.136
SLC26A6	green	7.54369	-0.466966	-0.0465621	0.145151	0.710685	-0.0562658	-0.601176	0.150873	-0.177598	1.228	0.207	0.892	1.69	0.68403	1.164	0.35	0.846	1.602	0.455932	1.644	0.063	0.973	2.776	1.469	0.15	0.87	2.479	1.104	0.762	0.583	2.09	1.004	0.99	0.531	1.899	0.992	0.984	0.436	2.257	1.098	0.823	0.484	2.488	0.762	0.44	0.382	1.518	0.749
NF1	green	9.50882	-0.393051	-0.235206	0.0120287	0.748451	-0.16915	-0.557877	0.00985016	-0.0320458	1.325	0.085	0.962	1.825	1.07058	1.353	0.064	0.983	1.863	1.19382	1.715	0.043	1.016	2.896	1.532	0.111	0.907	2.586	1.036	0.913	0.548	1.959	1.082	0.809	0.572	2.046	2.533	0.04	1.042	6.16	2.71	0.028	1.113	6.596	0.693	0.295	0.349	1.376	0.768
CDK13	green	10.3606	-0.536452	-0.0757124	0.252251	0.745701	-0.221162	-0.605895	0.332424	-0.268809	1.791	0	1.293	2.48	Inf	1.681	0.002	1.214	2.329	2.69897	1.725	0.041	1.021	2.914	1.52	0.118	0.9	2.567	1.024	0.942	0.539	1.945	1.083	0.808	0.571	2.055	1.342	0.486	0.587	3.073	1.439	0.387	0.631	3.283	1.716	0.129	0.855	3.444	2.009
SRSF2IP	green	8.89464	-0.365719	0.0787363	0.290456	0.72914	-0.173811	-0.432111	0.341124	-0.232468	1.463	0.02	1.061	2.017	1.69897	1.317	0.093	0.955	1.816	1.03152	1.145	0.607	0.683	1.919	1.077	0.779	0.643	1.804	1.386	0.322	0.727	2.642	1.528	0.198	0.802	2.912	1.329	0.499	0.583	3.034	1.26	0.583	0.552	2.873	1.06	0.867	0.535	2.1	1.119
RIN2	green	3.46605	-0.407555	-0.0712006	0.154825	0.578933	0.0106503	-0.393797	0.153781	-0.226603	1.257	0.16	0.913	1.73	0.79588	1.162	0.356	0.845	1.599	0.44855	0.917	0.741	0.548	1.535	0.864	0.578	0.516	1.446	0.91	0.771	0.481	1.721	0.81	0.517	0.428	1.531	1.426	0.399	0.625	3.253	1.288	0.548	0.565	2.938	0.964	0.917	0.486	1.914	1.026
C14orf118	green	7.76295	-0.32089	-0.0736895	0.208916	0.712682	-0.260716	-0.467481	0.152466	-0.058872	1.503	0.013	1.09	2.072	1.88606	1.477	0.017	1.072	2.037	1.76955	1.431	0.177	0.851	2.407	1.281	0.351	0.761	2.155	1.277	0.453	0.674	2.422	1.518	0.204	0.798	2.89	1.785	0.176	0.772	4.127	1.723	0.203	0.745	3.982	0.912	0.794	0.457	1.82	1.045
ATP6V1H	green	8.41532	-0.544104	-0.0991919	0.0618048	0.711362	0.00726001	-0.609571	0.165701	-0.268052	1.678	0.002	1.213	2.319	2.69897	1.626	0.003	1.177	2.248	2.52288	1.385	0.222	0.821	2.337	1.338	0.275	0.793	2.257	1.044	0.895	0.551	1.977	1.126	0.716	0.596	2.128	1.559	0.301	0.672	3.616	1.737	0.197	0.751	4.015	1.393	0.346	0.7	2.771	1.425
JMJD1C	green	6.64933	-0.462685	0.115383	0.237839	0.673307	0.168335	-0.378088	0.321716	-0.400787	1.435	0.028	1.04	1.978	1.55284	1.386	0.046	1.006	1.911	1.33724	1.081	0.767	0.645	1.812	0.998	0.993	0.595	1.672	0.744	0.365	0.392	1.412	0.746	0.367	0.394	1.411	1.413	0.412	0.619	3.228	1.543	0.304	0.675	3.527	1.563	0.203	0.786	3.108	1.36
LOC100289297	green	2.73303	-0.102648	-0.183395	-0.0896421	0.532903	0.0683209	-0.202828	-0.0424512	0.0106669	1.059	0.723	0.771	1.456	0.140862	1.105	0.54	0.804	1.519	0.267606	1.615	0.073	0.957	2.724	1.567	0.093	0.928	2.645	0.723	0.326	0.379	1.381	0.721	0.32	0.378	1.373	1.37	0.455	0.6	3.127	1.299	0.534	0.57	2.964	0.888	0.734	0.448	1.76	0.979
MTMR9	green	5.17913	-0.401194	-0.0269983	0.225502	0.637654	-0.12313	-0.451359	0.248684	-0.19538	1.787	0.001	1.289	2.478	3	1.628	0.003	1.174	2.256	2.52288	1.71	0.045	1.013	2.886	1.451	0.164	0.859	2.449	0.935	0.837	0.493	1.772	0.945	0.861	0.499	1.787	2.595	0.036	1.064	6.332	2.447	0.048	1.006	5.95	1.162	0.669	0.584	2.308	1.056
SPATS2L	green	3.02879	-0.169467	-0.0977516	-0.0478147	0.552338	-0.0421935	-0.308995	-0.0922492	0.0741459	1.021	0.897	0.743	1.404	0.0472076	1.065	0.696	0.775	1.464	0.157391	1.446	0.163	0.861	2.429	1.324	0.289	0.789	2.222	0.888	0.714	0.47	1.679	0.981	0.953	0.519	1.854	2.023	0.108	0.857	4.775	1.998	0.114	0.847	4.715	0.483	0.043	0.239	0.977	0.618
FKSG49	green	8.97136	-0.45129	-0.302201	-0.0245428	0.734153	-0.241064	-0.590994	0.0504882	-0.0766437	1.606	0.004	1.163	2.219	2.39794	1.664	0.002	1.204	2.298	2.69897	1.205	0.479	0.719	2.02	1.218	0.454	0.727	2.042	1.127	0.712	0.596	2.132	1.193	0.587	0.631	2.256	2.675	0.03	1.098	6.52	2.89	0.019	1.187	7.037	0.738	0.387	0.371	1.468	0.769
TMEM43	green	3.49382	-0.327597	-0.122942	-0.0580192	0.582951	0.167433	-0.407538	0.00605756	-0.115394	0.919	0.603	0.668	1.264	0.219683	0.868	0.382	0.631	1.193	0.417937	0.979	0.937	0.585	1.64	0.959	0.874	0.572	1.607	1.068	0.84	0.563	2.025	0.916	0.788	0.484	1.733	0.726	0.446	0.318	1.656	0.712	0.421	0.312	1.628	0.597	0.146	0.298	1.197	0.545
ARID2	green	4.76471	-0.189468	-0.0189354	0.0743769	0.624716	-0.141726	-0.3359	0.138604	-0.0387172	1.175	0.322	0.854	1.616	0.492144	1.165	0.347	0.847	1.603	0.459671	1.33	0.281	0.792	2.233	1.328	0.283	0.791	2.229	0.904	0.756	0.478	1.71	1.037	0.911	0.549	1.96	1.608	0.268	0.694	3.726	1.491	0.35	0.645	3.445	0.684	0.28	0.343	1.363	0.713
[truncated: 3 more columns]

## Sheet: red
genesymbol	moduleColor	kWithin	MM.black	MM.blue	MM.brown	MM.green	MM.grey	MM.red	MM.turquoise	MM.yellow	OS_HR	OS_P-value	OS_HRCILL	OS_HRCIUL	OS_GS	DFS_HR	DFS_P-value	DFS_HRCILL	DFS_HRCIUL	DFS_GS	MSS/TP53- OS_HR	MSS/TP53- OS_P-value	MSS/TP53- OS_HRCILL	MSS/TP53- OS_HRCIUL	MSS/TP53- DFS_HR	MSS/TP53- DFS_P-value	MSS/TP53- DFS_HRCILL	MSS/TP53- DFS_HRCIUL	MSS/TP53+ OS_HR	MSS/TP53+ OS_P-value	MSS/TP53+ OS_HRCILL	MSS/TP53+ OS_HRCIUL	MSS/TP53+ DFS_HR	MSS/TP53+ DFS_P-value	MSS/TP53+ DFS_HRCILL	MSS/TP53+ DFS_HRCIUL	MSI OS_HR	MSI OS_P-value	MSI OS_HRCILL	MSI OS_HRCIUL	MSI DFS_HR	MSI DFS_P-value	MSI DFS_HRCILL	MSI DFS_HRCIUL	MSS/EMT OS_HR	MSS/EMT OS_P-value	MSS/EMT OS_HRCILL	MSS/EMT OS_HRCIUL	MSS/EMT DFS_HR
ADAM9	red	7.12602	0.566595	0.193225	-0.161272	-0.496327	0.322187	0.743088	-0.26398	0.190551	0.68	0.019	0.493	0.938	1.72125	0.659	0.011	0.478	0.91	1.95861	0.623	0.075	0.37	1.049	0.587	0.045	0.349	0.989	1.225	0.534	0.647	2.319	1.131	0.706	0.598	2.139	0.842	0.685	0.367	1.933	0.615	0.249	0.269	1.404	0.919	0.809	0.462	1.825	0.911
RANBP9	red	12.4953	0.710952	0.083426	0.000890939	-0.5292	-0.207159	0.86431	-0.134731	0.292199	0.808	0.193	0.586	1.114	0.714443	0.796	0.163	0.578	1.097	0.787812	0.68	0.146	0.404	1.144	0.683	0.151	0.406	1.15	1.126	0.716	0.594	2.134	1.162	0.644	0.615	2.196	0.864	0.732	0.373	2.002	0.642	0.294	0.281	1.467	0.657	0.237	0.328	1.319	0.711
PDP1	red	3.20281	0.498317	-0.020818	-0.186506	-0.422274	-0.204355	0.588739	-0.284118	0.308616	0.715	0.041	0.519	0.986	1.38722	0.773	0.115	0.561	1.065	0.939302	0.869	0.593	0.519	1.455	0.97	0.906	0.579	1.623	1.285	0.442	0.678	2.433	1.253	0.487	0.663	2.37	0.629	0.279	0.272	1.455	0.557	0.171	0.241	1.288	0.899	0.761	0.452	1.788	0.941
TTC37	red	6.53157	0.508352	0.139176	-0.0154537	-0.361569	0.0139286	0.721924	-0.00310178	0.0607324	0.986	0.929	0.717	1.355	0.0319843	1.013	0.936	0.737	1.393	0.0287242	0.728	0.229	0.434	1.221	0.747	0.271	0.445	1.255	1.402	0.301	0.739	2.659	1.455	0.251	0.767	2.759	1.392	0.433	0.609	3.182	1.131	0.768	0.499	2.565	1.102	0.78	0.556	2.187	1.254
SLC39A6	red	8.2969	0.734668	0.166829	0.0857018	-0.459371	-0.248519	0.782215	-0.141312	0.369984	0.9	0.516	0.654	1.238	0.28735	0.921	0.614	0.67	1.267	0.211832	1.262	0.377	0.753	2.116	1.309	0.306	0.781	2.195	1.306	0.414	0.688	2.477	1.271	0.461	0.672	2.406	0.69	0.39	0.296	1.608	0.597	0.228	0.258	1.381	1.032	0.929	0.52	2.049	1.052
KIAA1033	red	10.281	0.667294	0.25203	0.115204	-0.427045	-0.134252	0.823901	-0.0177434	0.19925	0.904	0.537	0.657	1.244	0.270026	0.901	0.52	0.655	1.239	0.283997	0.908	0.713	0.542	1.521	0.897	0.679	0.535	1.503	1.415	0.288	0.746	2.683	1.445	0.26	0.762	2.741	1.243	0.604	0.546	2.831	1.147	0.742	0.506	2.601	0.887	0.733	0.446	1.764	0.972
C5orf22	red	10.0469	0.76923	0.0225756	-0.147753	-0.541477	-0.110664	0.821575	-0.297795	0.426636	0.697	0.028	0.505	0.962	1.55284	0.7	0.03	0.508	0.966	1.52288	0.649	0.104	0.386	1.093	0.67	0.131	0.398	1.127	1.753	0.089	0.919	3.346	1.65	0.129	0.864	3.15	0.836	0.674	0.363	1.927	0.718	0.432	0.315	1.639	0.747	0.406	0.375	1.487	0.812
TMEM30A	red	7.6031	0.598529	0.321511	0.0794063	-0.576625	0.0411295	0.756374	-0.184072	0.245456	0.636	0.006	0.46	0.879	2.22185	0.655	0.01	0.474	0.905	2	0.463	0.005	0.272	0.788	0.457	0.004	0.268	0.778	0.843	0.6	0.446	1.595	0.927	0.815	0.49	1.753	0.798	0.6	0.344	1.851	0.711	0.418	0.312	1.623	1.066	0.855	0.537	2.119	1.077
CD46	red	10.3871	0.734293	-0.0950399	-0.271597	-0.507161	-0.0326409	0.827932	-0.355064	0.387683	0.656	0.011	0.475	0.906	1.95861	0.671	0.015	0.486	0.927	1.82391	0.516	0.014	0.305	0.874	0.539	0.021	0.318	0.913	1.22	0.542	0.644	2.311	1.217	0.546	0.643	2.301	0.815	0.631	0.353	1.879	0.688	0.375	0.301	1.571	0.779	0.478	0.391	1.553	0.767
SCAMP1	red	7.32509	0.556841	0.0892747	-0.00962005	-0.470671	0.0547308	0.759149	-0.0174208	0.102734	0.936	0.685	0.681	1.287	0.164309	0.932	0.665	0.678	1.281	0.177178	1.017	0.949	0.607	1.702	1.049	0.857	0.627	1.755	0.933	0.831	0.492	1.769	0.975	0.938	0.515	1.844	2.038	0.099	0.875	4.743	1.571	0.291	0.68	3.63	0.833	0.601	0.419	1.654	0.98
SLC16A1	red	3.34749	0.525565	0.0745626	-0.211185	-0.368369	0.15479	0.617946	-0.229504	0.218588	0.855	0.334	0.621	1.176	0.476254	0.851	0.32	0.618	1.17	0.49485	0.79	0.371	0.471	1.324	0.845	0.522	0.504	1.416	1.276	0.456	0.673	2.42	1.283	0.445	0.677	2.434	1.023	0.957	0.45	2.325	0.958	0.918	0.422	2.171	0.649	0.221	0.325	1.296	0.658
TOR1AIP1	red	5.97727	0.440245	0.355014	0.248735	-0.502201	-0.0604937	0.714278	0.243997	-0.0555529	1.019	0.906	0.741	1.402	0.0428718	0.977	0.885	0.711	1.343	0.0530567	1.047	0.861	0.626	1.753	0.954	0.858	0.57	1.597	0.891	0.723	0.471	1.687	0.924	0.808	0.489	1.747	0.889	0.787	0.381	2.078	0.687	0.373	0.3	1.57	1.384	0.361	0.689	2.779	1.479
CAB39	red	11.258	0.614975	0.128586	-0.113623	-0.5177	0.144726	0.851961	-0.17544	0.174535	0.714	0.04	0.518	0.985	1.39794	0.72	0.045	0.522	0.992	1.34679	0.753	0.283	0.449	1.264	0.827	0.471	0.493	1.388	0.911	0.775	0.481	1.726	0.848	0.611	0.448	1.603	0.684	0.376	0.295	1.587	0.552	0.165	0.239	1.276	1.202	0.601	0.603	2.396	1.193
SMCHD1	red	2.12838	0.449408	0.231581	0.00241637	-0.167738	-0.0543412	0.520803	-0.0800442	0.188037	0.794	0.158	0.577	1.093	0.801343	0.825	0.239	0.6	1.136	0.621602	0.637	0.09	0.379	1.072	0.695	0.171	0.413	1.17	1.36	0.347	0.717	2.581	1.515	0.205	0.797	2.877	0.657	0.327	0.284	1.52	0.602	0.235	0.261	1.391	1.158	0.675	0.583	2.3	1.253
ZNF146	red	11.2386	0.777778	0.0250364	-0.134301	-0.49806	-0.111203	0.847601	-0.229643	0.375159	0.714	0.041	0.518	0.986	1.38722	0.731	0.055	0.53	1.007	1.25964	0.978	0.932	0.584	1.637	1.052	0.846	0.629	1.762	0.893	0.728	0.47	1.694	0.856	0.634	0.453	1.62	0.73	0.466	0.313	1.703	0.516	0.123	0.223	1.195	0.703	0.316	0.353	1.4	0.784
PLEKHF2	red	9.25665	0.656836	0.0492017	-0.235328	-0.55103	-0.011549	0.803775	-0.274229	0.293364	0.589	0.001	0.426	0.816	3	0.595	0.002	0.43	0.823	2.69897	0.621	0.073	0.369	1.045	0.676	0.14	0.402	1.137	0.785	0.459	0.414	1.489	0.823	0.551	0.434	1.561	0.544	0.169	0.229	1.295	0.436	0.058	0.185	1.03	0.752	0.419	0.377	1.501	0.731
NUS1P3	red	9.02343	0.707522	0.0744029	-0.147669	-0.628342	-0.0443725	0.789922	-0.289036	0.369254	0.595	0.002	0.429	0.823	2.69897	0.599	0.002	0.433	0.829	2.69897	0.594	0.051	0.352	1.003	0.613	0.067	0.363	1.035	0.917	0.79	0.483	1.739	0.911	0.773	0.482	1.722	0.538	0.165	0.224	1.29	0.431	0.056	0.182	1.02	0.792	0.507	0.398	1.577	0.876
RHOA	red	8.87609	0.609964	0.310722	0.0396927	-0.501916	0.145716	0.792574	-0.105846	0.154719	0.64	0.007	0.463	0.886	2.1549	0.626	0.005	0.453	0.865	2.30103	0.669	0.13	0.398	1.125	0.62	0.072	0.369	1.044	0.949	0.871	0.502	1.794	0.94	0.848	0.497	1.777	0.448	0.08	0.182	1.099	0.415	0.053	0.171	1.011	1.006	0.986	0.506	1.998	1
GFM2	red	6.75243	0.711589	0.0890244	-0.235667	-0.468766	0.145725	0.738527	-0.280098	0.353496	0.611	0.003	0.442	0.844	2.52288	0.675	0.017	0.489	0.932	1.76955	0.873	0.604	0.521	1.461	0.886	0.646	0.529	1.484	0.722	0.319	0.381	1.37	0.777	0.44	0.41	1.473	0.632	0.286	0.273	1.467	0.539	0.148	0.233	1.246	1.025	0.945	0.517	2.031	1.178
SRPK2	red	6.50812	0.617908	0.12055	0.0441062	-0.460937	-0.163168	0.734488	-0.070782	0.252743	0.826	0.24	0.6	1.137	0.619789	0.822	0.228	0.597	1.131	0.642065	0.824	0.463	0.492	1.381	0.782	0.351	0.466	1.311	1.268	0.467	0.668	2.406	1.321	0.392	0.698	2.499	1.232	0.624	0.534	2.843	1.086	0.844	0.479	2.462	0.661	0.243	0.33	1.323	0.617
XRN2	red	6.30641	0.727762	-0.0388849	-0.11864	-0.386695	-0.365086	0.714015	-0.276949	0.459517	0.796	0.162	0.577	1.096	0.790485	0.819	0.222	0.595	1.128	0.653647	0.888	0.652	0.531	1.487	0.988	0.962	0.59	1.654	1.087	0.798	0.575	2.055	1.189	0.594	0.629	2.249	1.09	0.841	0.469	2.534	0.846	0.688	0.372	1.92	0.704	0.323	0.351	1.413	0.693
DCUN1D1	red	10.4628	0.767891	0.0108427	-0.153199	-0.553644	-0.0644862	0.828628	-0.30036	0.440108	0.807	0.188	0.586	1.11	0.725842	0.839	0.281	0.61	1.155	0.551294	0.727	0.226	0.434	1.218	0.75	0.274	0.447	1.256	1.236	0.515	0.653	2.341	1.21	0.558	0.64	2.288	0.656	0.327	0.282	1.524	0.645	0.306	0.279	1.491	0.816	0.559	0.411	1.617	0.916
OXR1	red	5.69673	0.475733	-0.0351563	-0.0574665	-0.409507	-0.0259504	0.706063	0.0217007	0.0606571	1.331	0.08	0.967	1.833	1.09691	1.255	0.163	0.912	1.728	0.787812	1.333	0.279	0.792	2.243	1.445	0.166	0.858	2.434	1.002	0.996	0.53	1.893	0.907	0.764	0.48	1.715	0.815	0.626	0.357	1.858	0.663	0.329	0.291	1.512	1.458	0.288	0.727	2.927	1.482
FRYL	red	4.47475	0.447248	0.261018	-0.0464916	-0.242127	0.341517	0.663635	-0.063456	0.0149691	0.825	0.237	0.6	1.135	0.625252	0.819	0.218	0.595	1.126	0.661544	0.845	0.523	0.505	1.415	0.921	0.753	0.55	1.541	1.494	0.223	0.784	2.849	1.404	0.302	0.737	2.675	0.491	0.105	0.208	1.161	0.431	0.055	0.183	1.019	0.767	0.451	0.385	1.528	0.774
LACTB	red	4.32782	0.611295	0.435899	0.0593621	-0.483458	0.0842057	0.643283	-0.254833	0.325648	0.622	0.004	0.45	0.86	2.39794	0.638	0.007	0.462	0.882	2.1549	0.756	0.292	0.449	1.272	0.714	0.204	0.424	1.201	0.899	0.743	0.474	1.705	0.842	0.597	0.445	1.592	0.63	0.284	0.271	1.466	0.633	0.284	0.274	1.462	1.044	0.902	0.526	2.071	1.054
FYTTD1	red	7.94266	0.577611	0.0861336	0.0671245	-0.468958	-0.119462	0.770082	0.0267425	0.154849	0.996	0.982	0.724	1.37	0.00788851	1.019	0.906	0.742	1.401	0.0428718	0.957	0.868	0.572	1.603	1.043	0.872	0.623	1.748	1.399	0.304	0.738	2.653	1.355	0.351	0.716	2.565	0.676	0.367	0.289	1.581	0.549	0.161	0.237	1.269	0.959	0.905	0.483	1.904	1.02
ZNF75D	red	3.2657	0.356351	0.24614	0.00922643	-0.186669	0.228788	0.608417	0.010997	-0.0434458	0.768	0.105	0.558	1.057	0.978811	0.783	0.133	0.569	1.077	0.876148	0.765	0.31	0.457	1.283	0.789	0.369	0.471	1.323	0.854	0.626	0.451	1.614	0.864	0.653	0.457	1.634	0.584	0.21	0.252	1.353	0.611	0.248	0.264	1.411	1.815	0.094	0.904	3.642	1.81
ARFGEF1	red	4.71836	0.593325	-0.135253	-0.362524	-0.394585	0.105884	0.670026	-0.385061	0.329279	0.748	0.075	0.543	1.03	1.12494	0.782	0.133	0.568	1.077	0.876148	0.809	0.42	0.483	1.355	0.828	0.473	0.494	1.387	0.907	0.764	0.48	1.715	0.951	0.876	0.503	1.798	0.592	0.22	0.256	1.368	0.512	0.117	0.221	1.184	0.6	0.15	0.3	1.202	0.642
GLUD2	red	9.81565	0.678217	0.173642	-0.0729036	-0.549664	0.0547354	0.819503	-0.176578	0.246963	0.705	0.033	0.511	0.972	1.48149	0.71	0.037	0.515	0.979	1.4318	0.602	0.058	0.357	1.017	0.657	0.116	0.389	1.11	1.067	0.841	0.565	2.018	1.021	0.95	0.54	1.929	0.871	0.746	0.379	2.003	0.732	0.459	0.321	1.67	1.152	0.686	0.581	2.283	1.136
SEC23IP	red	4.97566	0.559874	0.00340168	-0.276063	-0.541864	0.117395	0.68172	-0.312871	0.262529	0.759	0.092	0.551	1.046	1.03621	0.75	0.079	0.545	1.033	1.10237	0.963	0.885	0.575	1.612	1.022	0.933	0.61	1.713	1.303	0.417	0.688	2.469	1.197	0.58	0.633	2.264	0.631	0.287	0.271	1.471	0.55	0.163	0.238	1.272	1.317	0.432	0.663	2.614	1.384
ARPC5	red	9.88067	0.684952	0.246253	-0.0183325	-0.48125	0.0370192	0.815688	-0.250503	0.303045	0.711	0.038	0.516	0.981	1.42022	0.736	0.061	0.533	1.014	1.21467	0.646	0.099	0.384	1.086	0.68	0.146	0.404	1.144	1.109	0.751	0.585	2.101	1.215	0.549	0.642	2.299	0.69	0.396	0.293	1.626	0.563	0.18	0.244	1.303	1.344	0.398	0.677	2.67	1.316
MATR3	red	8.69385	0.673996	0.116304	-0.0254568	-0.449582	-0.163904	0.779522	-0.00936836	0.226217	0.837	0.275	0.608	1.152	0.560667	0.798	0.166	0.58	1.098	0.779892	0.727	0.228	0.433	1.221	0.725	0.223	0.432	1.216	1.274	0.459	0.671	2.419	1.212	0.554	0.641	2.292	0.543	0.165	0.23	1.284	0.422	0.049	0.179	0.996	0.785	0.491	0.395	1.562	0.862
ZNF644	red	10.6107	0.754979	0.0579476	-0.148953	-0.528629	-0.167329	0.828847	-0.243036	0.378758	0.691	0.025	0.5	0.954	1.60206	0.726	0.051	0.526	1.002	1.29243	0.764	0.308	0.455	1.283	0.809	0.423	0.482	1.358	1.049	0.883	0.553	1.991	1.061	0.855	0.562	2.005	0.545	0.172	0.229	1.301	0.442	0.062	0.187	1.043	0.992	0.981	0.499	1.97	1.089
PAFAH1B1	red	6.22617	0.577227	0.184294	-0.00645385	-0.528892	0.0935955	0.729511	-0.0729458	0.173116	0.844	0.298	0.613	1.162	0.525784	0.818	0.216	0.594	1.125	0.665546	0.652	0.107	0.388	1.097	0.595	0.051	0.353	1.001	1.443	0.265	0.757	2.749	1.365	0.341	0.719	2.59	1.697	0.225	0.722	3.991	1.316	0.514	0.577	3.001	1.085	0.816	0.547	2.152	1.241
CCDC126	red	1.68958	0.380169	-0.0434577	-0.127335	-0.254546	0.0810212	0.517391	-0.148269	0.145783	0.755	0.085	0.549	1.04	1.07058	0.766	0.102	0.557	1.054	0.9914	0.708	0.191	0.422	1.188	0.7	0.177	0.417	1.175	1.254	0.489	0.66	2.38	1.253	0.49	0.661	2.373	0.668	0.338	0.293	1.525	0.672	0.345	0.294	1.534	0.985	0.966	0.497	1.955	1.084
USO1	red	5.82025	0.484455	0.178693	0.00495433	-0.403194	0.158049	0.715667	-0.00386826	0.0321844	0.939	0.698	0.683	1.291	0.156145	0.976	0.881	0.71	1.341	0.0550241	1.023	0.93	0.611	1.713	0.994	0.981	0.594	1.664	1.642	0.132	0.861	3.132	1.51	0.21	0.793	2.877	0.966	0.935	0.426	2.192	1.002	0.996	0.442	2.273	1.257	0.518	0.628	2.515	1.322
RYK	red	6.59563	0.639421	-0.152257	-0.0645561	-0.374919	-0.29185	0.723782	-0.0871334	0.30019	0.884	0.447	0.642	1.215	0.349692	0.854	0.332	0.621	1.175	0.478862	1.072	0.792	0.64	1.796	1.08	0.771	0.645	1.807	0.712	0.303	0.374	1.358	0.737	0.354	0.387	1.404	0.716	0.439	0.308	1.667	0.561	0.177	0.243	1.299	0.904	0.772	0.456	1.791	1.095
SLC33A1	red	4.44974	0.500765	0.0100009	-0.189151	-0.451483	0.203029	0.652702	-0.250924	0.202516	0.754	0.084	0.548	1.038	1.07572	0.745	0.071	0.541	1.026	1.14874	0.897	0.678	0.536	1.501	0.876	0.616	0.524	1.467	1.13	0.706	0.598	2.138	0.969	0.922	0.512	1.833	0.98	0.962	0.431	2.228	0.903	0.807	0.398	2.047	0.603	0.152	0.301	1.206	0.663
PIK3C2A	red	6.83288	0.614375	0.0782707	-0.119979	-0.478217	-0.0590283	0.742607	-0.197786	0.254874	0.735	0.061	0.533	1.015	1.21467	0.76	0.093	0.551	1.047	1.03152	0.612	0.066	0.362	1.032	0.646	0.102	0.383	1.091	0.956	0.89	0.504	1.814	0.999	0.996	0.528	1.888	1.147	0.749	0.495	2.656	0.884	0.768	0.39	2.004	0.983	0.961	0.495	1.953	1.021
KBTBD2	red	5.54741	0.614453	0.0695604	0.0861266	-0.300655	-0.279954	0.695553	-0.141608	0.327787	0.96	0.801	0.698	1.32	0.0963675	1.031	0.852	0.75	1.417	0.0695604	1.156	0.581	0.69	1.935	1.158	0.578	0.691	1.938	1.426	0.279	0.75	2.71	1.624	0.139	0.854	3.088	0.683	0.374	0.295	1.583	0.63	0.28	0.273	1.456	0.863	0.676	0.433	1.72	0.946
EIF4A2	red	2.30652	0.440222	0.0910194	0.0533635	0.0637563	0.0493162	0.548868	-0.00614286	0.111157	0.954	0.771	0.694	1.311	0.112946	0.988	0.943	0.719	1.359	0.0254883	1.228	0.437	0.732	2.061	1.29	0.335	0.769	2.166	0.845	0.606	0.446	1.602	0.897	0.738	0.473	1.701	1.123	0.782	0.495	2.547	0.887	0.774	0.39	2.013	0.463	0.033	0.228	0.938	0.517
RBMXL1	red	3.23963	0.54614	0.209483	0.0355746	-0.242852	-0.062429	0.610168	-0.0292063	0.210448	0.734	0.06	0.533	1.012	1.22185	0.751	0.081	0.545	1.036	1.09151	0.583	0.043	0.345	0.984	0.577	0.04	0.342	0.975	0.896	0.734	0.474	1.694	0.856	0.633	0.452	1.621	0.901	0.806	0.392	2.072	0.871	0.742	0.381	1.988	1.349	0.396	0.676	2.693	1.429
GHITM	red	5.35141	0.605414	0.0918717	-0.291409	-0.461512	0.315376	0.683815	-0.328056	0.277679	0.552	0	0.399	0.765	Inf	0.573	0.001	0.414	0.794	3	0.596	0.052	0.354	1.004	0.625	0.077	0.371	1.053	0.67	0.223	0.352	1.276	0.593	0.112	0.311	1.13	0.411	0.05	0.168	1.001	0.36	0.024	0.148	0.877	1.295	0.463	0.649	2.582	1.199
TPR	red	2.59345	0.503132	-0.00605259	-0.0344152	-0.157537	-0.30773	0.533412	-0.0558912	0.264327	1.033	0.844	0.751	1.419	0.0736576	1.058	0.728	0.77	1.454	0.137869	1.141	0.615	0.682	1.911	1.072	0.792	0.64	1.795	1.366	0.34	0.72	2.595	1.518	0.202	0.8	2.88	1.173	0.707	0.51	2.698	0.891	0.782	0.393	2.02	0.941	0.862	0.473	1.871	1.113
PTPN12	red	4.44093	0.586445	0.0781334	0.00337014	-0.394125	-0.294401	0.651325	-0.214897	0.339517	0.959	0.799	0.697	1.32	0.0974532	0.958	0.793	0.697	1.318	0.100727	0.886	0.646	0.529	1.485	0.842	0.515	0.503	1.412	1.61	0.148	0.844	3.071	1.601	0.153	0.84	3.051	0.855	0.712	0.371	1.969	0.846	0.691	0.371	1.93	1.297	0.46	0.651	2.584	1.305
MAP3K7	red	8.60821	0.697372	0.0654742	-0.0597006	-0.396537	-0.206122	0.787553	-0.207411	0.363136	0.937	0.688	0.681	1.289	0.162412	0.974	0.873	0.709	1.34	0.0589858	1.109	0.695	0.662	1.856	1.229	0.433	0.734	2.058	1.266	0.47	0.668	2.399	1.27	0.462	0.671	2.402	0.899	0.803	0.388	2.081	0.727	0.448	0.318	1.658	0.832	0.602	0.418	1.658	0.898
GOLGA7	red	4.83799	0.593256	0.0487415	-0.0818375	-0.447095	-0.0366427	0.681614	-0.13781	0.268174	0.764	0.099	0.555	1.052	1.00436	0.781	0.129	0.567	1.075	0.88941	0.926	0.77	0.553	1.551	0.88	0.627	0.526	1.474	1.248	0.497	0.659	2.365	1.202	0.572	0.635	2.274	0.638	0.294	0.275	1.477	0.514	0.12	0.222	1.19	1.023	0.947	0.516	2.031	1.112
MOBKL1B	red	7.63094	0.700415	0.207108	-0.18227	-0.547335	0.0502681	0.760684	-0.371262	0.382564	0.537	0	0.387	0.746	Inf	0.555	0	0.4	0.77	Inf	0.542	0.023	0.32	0.919	0.521	0.016	0.307	0.883	0.809	0.518	0.426	1.537	0.815	0.532	0.43	1.546	0.533	0.157	0.223	1.274	0.444	0.064	0.188	1.05	1.38	0.357	0.695	2.742	1.384
PDE8A	red	2.24456	0.377424	-0.0817156	-0.0772179	-0.246073	0.122039	0.548657	-0.131137	0.100857	0.84	0.285	0.611	1.156	0.545155	0.851	0.323	0.619	1.171	0.490797	0.74	0.254	0.441	1.241	0.785	0.359	0.468	1.317	1.137	0.693	0.601	2.149	1.162	0.644	0.614	2.197	2.475	0.041	1.037	5.908	2.044	0.103	0.866	4.825	0.831	0.597	0.418	1.652	0.836
PSMD10	red	10.4338	0.695936	0.0493841	-0.104599	-0.500571	-0.0211269	0.832162	-0.179994	0.276703	0.785	0.139	0.57	1.082	0.856985	0.833	0.264	0.605	1.148	0.578396	0.795	0.383	0.474	1.332	0.941	0.816	0.561	1.577	1.049	0.884	0.555	1.982	1.023	0.945	0.541	1.932	0.535	0.159	0.224	1.277	0.43	0.054	0.182	1.015	1.32	0.432	0.661	2.635	1.484
NLK	red	1.3601	0.394083	-0.0412645	-0.159691	-0.183361	-0.0793531	0.474422	-0.197281	0.199796	1.051	0.758	0.765	1.445	0.120331	0.984	0.923	0.716	1.353	0.0347983	1.261	0.379	0.753	2.112	1.22	0.451	0.728	2.044	1.594	0.158	0.835	3.043	1.528	0.198	0.802	2.914	1.005	0.99	0.442	2.284	0.772	0.535	0.34	1.751	0.839	0.618	0.421	1.673	0.829
FNDC3A	red	4.43084	0.539734	0.128004	-0.0985492	-0.39165	0.0587391	0.670521	-0.235689	0.227191	0.615	0.003	0.444	0.851	2.52288	0.675	0.018	0.488	0.934	1.74473	0.594	0.051	0.352	1.001	0.69	0.165	0.409	1.165	0.805	0.507	0.424	1.528	0.79	0.47	0.417	1.498	0.478	0.093	0.202	1.13	0.515	0.13	0.218	1.215	0.635	0.201	0.317	1.273	0.638
CD58	red	2.74853	0.449635	0.0926847	-0.0179954	-0.423509	0.154335	0.577309	-0.156955	0.177119	0.792	0.152	0.576	1.09	0.818156	0.765	0.101	0.556	1.053	0.995679	0.518	0.014	0.306	0.877	0.542	0.023	0.32	0.917	0.848	0.613	0.449	1.604	0.773	0.43	0.409	1.464	0.928	0.858	0.409	2.104	0.867	0.732	0.382	1.966	1.529	0.228	0.767	3.049	1.332
HNRNPUL2	red	5.20987	0.648713	0.0429429	-0.180854	-0.500395	-0.16496	0.680933	-0.314383	0.396699	0.773	0.116	0.56	1.066	0.935542	0.825	0.239	0.599	1.137	0.621602	0.722	0.217	0.43	1.212	0.803	0.406	0.478	1.347	1.467	0.244	0.77	2.798	1.6	0.151	0.842	3.039	0.859	0.722	0.371	1.986	0.722	0.439	0.317	1.647	1.211	0.589	0.605	2.426	1.326
VAMP3	red	5.1292	0.518556	0.334771	0.0179926	-0.367054	0.169193	0.686566	-0.099375	0.110543	0.598	0.002	0.432	0.827	2.69897	0.619	0.004	0.448	0.855	2.39794	0.607	0.061	0.361	1.022	0.597	0.052	0.355	1.005	0.769	0.422	0.404	1.462	0.854	0.628	0.45	1.619	0.501	0.118	0.211	1.192	0.492	0.106	0.209	1.161	1.233	0.55	0.621	2.448	1.227
MTPN	red	2.34763	0.475998	0.0473453	0.0369213	-0.307496	-0.0425254	0.550293	-0.0710438	0.208705	0.96	0.799	0.698	1.319	0.0974532	1.003	0.985	0.73	1.379	0.00656377	1.267	0.369	0.756	2.123	1.281	0.347	0.764	2.147	0.855	0.629	0.452	1.616	0.806	0.506	0.426	1.523	0.633	0.285	0.274	1.464	0.595	0.225	0.257	1.377	1.555	0.21	0.78	3.1	1.504
PICALM	red	8.24384	0.582074	0.273727	0.111003	-0.512237	-0.0233575	0.776518	-0.117082	0.184358	0.734	0.06	0.532	1.013	1.22185	0.724	0.049	0.525	0.999	1.3098	0.519	0.015	0.305	0.883	0.511	0.013	0.3	0.87	1.142	0.684	0.603	2.164	1.191	0.592	0.629	2.253	0.822	0.646	0.356	1.897	0.723	0.44	0.317	1.649	0.844	0.631	0.424	1.683	0.836
PIGC	red	4.33617	0.552785	-0.123646	-0.25018	-0.425343	0.0142749	0.659018	-0.260459	0.283532	0.785	0.138	0.57	1.081	0.860121	0.777	0.122	0.564	1.07	0.91364	0.765	0.312	0.456	1.285	0.867	0.59	0.516	1.456	0.782	0.45	0.412	1.482	0.651	0.19	0.343	1.237	0.859	0.721	0.372	1.983	0.643	0.295	0.282	1.469	0.478	0.041	0.236	0.97	0.511
SOS2	red	4.11721	0.394798	0.156577	-0.0157263	-0.374439	0.129627	0.650969	-0.0492504	0.011708	0.8	0.17	0.581	1.101	0.769551	0.808	0.192	0.587	1.113	0.716699	0.795	0.384	0.474	1.332	0.862	0.573	0.515	1.445	1.256	0.488	0.66	2.388	1.236	0.515	0.653	2.34	1.042	0.922	0.457	2.374	0.85	0.697	0.375	1.927	0.943	0.866	0.474	1.873	0.919
TMEM165	red	4.41497	0.548002	0.0686184	-0.0484961	-0.342412	0.160858	0.656031	-0.229327	0.253363	0.698	0.028	0.507	0.962	1.55284	0.705	0.033	0.512	0.972	1.48149	0.755	0.285	0.45	1.264	0.716	0.205	0.427	1.2	0.947	0.868	0.501	1.79	0.944	0.858	0.499	1.783	1.02	0.962	0.449	2.319	0.974	0.95	0.43	2.209	0.802	0.531	0.402	1.599	0.81
ZFR	red	5.39274	0.575803	-0.0881501	-0.0283514	-0.345512	-0.312604	0.667145	-0.0728581	0.258383	1.14	0.421	0.829	1.568	0.375718	1.167	0.342	0.849	1.604	0.465974	0.728	0.23	0.434	1.222	0.808	0.421	0.482	1.357	1.269	0.464	0.671	2.4	1.331	0.379	0.704	2.518	1.127	0.777	0.493	2.577	0.982	0.964	0.433	2.226	0.951	0.885	0.479	1.888	1.097
PRMT10	red	3.98403	0.457406	0.210781	0.084224	-0.318186	0.100483	0.637248	0.104171	0.0275796	0.977	0.884	0.71	1.343	0.0535477	1.046	0.78	0.761	1.438	0.107905	1.146	0.605	0.684	1.92	1.082	0.765	0.646	1.813	1.095	0.781	0.579	2.071	1.017	0.958	0.538	1.924	0.678	0.356	0.297	1.548	0.685	0.368	0.3	1.563	1.12	0.747	0.564	2.225	1.187
KBTBD4	red	6.16359	0.5837	0.070543	-0.0854087	-0.430641	-0.0228204	0.723101	-0.156954	0.234195	0.781	0.13	0.567	1.076	0.886057	0.824	0.234	0.598	1.134	0.630784	0.812	0.43	0.485	1.361	0.87	0.596	0.519	1.457	0.946	0.865	0.5	1.791	1.106	0.758	0.585	2.091	0.745	0.5	0.316	1.754	0.57	0.19	0.246	1.322	0.928	0.831	0.467	1.844	0.859
CCNG2	red	3.27655	0.365572	0.139364	-0.0168589	-0.440952	0.152835	0.617301	-0.0251059	-0.00817801	0.806	0.187	0.586	1.11	0.728158	0.799	0.169	0.58	1.1	0.772113	0.792	0.378	0.472	1.33	0.789	0.371	0.47	1.325	0.823	0.551	0.434	1.561	0.828	0.563	0.437	1.57	2.311	0.057	0.974	5.483	1.859	0.157	0.787	4.391	1.261	0.509	0.633	2.513	1.243
MAN1A2	red	4.28722	0.539884	0.0115972	-0.113821	-0.469347	-0.0104131	0.660513	-0.254754	0.275498	0.806	0.187	0.586	1.11	0.728158	0.829	0.249	0.602	1.14	0.603801	0.89	0.658	0.532	1.49	0.904	0.7	0.54	1.513	0.874	0.678	0.462	1.653	0.995	0.988	0.526	1.882	1.539	0.313	0.666	3.556	1.125	0.78	0.493	2.568	0.577	0.122	0.287	1.158	0.631
CTTNBP2NL	red	3.4341	0.466198	0.17885	0.229014	-0.308914	-0.160984	0.615669	0.0195813	0.123524	0.839	0.281	0.609	1.155	0.551294	0.873	0.403	0.634	1.201	0.394695	0.705	0.187	0.419	1.186	0.763	0.309	0.453	1.284	0.902	0.752	0.476	1.71	0.925	0.81	0.489	1.748	1.303	0.53	0.57	2.982	1.105	0.811	0.488	2.505	0.969	0.928	0.489	1.921	1.012
HECTD1	red	2.3833	0.404629	0.104394	-0.0162275	-0.113156	0.170264	0.563628	-0.0264316	0.0614729	1.028	0.866	0.748	1.412	0.0624821	1.013	0.934	0.737	1.393	0.0296531	1.101	0.714	0.657	1.845	1.009	0.973	0.602	1.691	1.274	0.456	0.674	2.411	1.174	0.621	0.621	2.22	0.854	0.709	0.374	1.952	0.791	0.577	0.347	1.805	1.067	0.853	0.538	2.114	1.135
SLC30A5	red	9.36839	0.679717	0.115195	-0.112084	-0.500062	0.142741	0.808768	-0.23917	0.271938	0.551	0	0.397	0.762	Inf	0.569	0.001	0.411	0.788	3	0.711	0.196	0.423	1.192	0.733	0.239	0.437	1.23	1.599	0.154	0.838	3.051	1.736	0.094	0.91	3.314	0.652	0.324	0.279	1.526	0.547	0.159	0.237	1.266	0.761	0.436	0.382	1.515	0.815
COMMD10	red	4.05868	0.454653	0.236642	0.063762	-0.396953	0.102537	0.649056	0.0803152	-0.010043	0.956	0.783	0.696	1.314	0.106238	0.926	0.634	0.674	1.272	0.197911	0.748	0.27	0.446	1.253	0.748	0.271	0.446	1.254	1.411	0.292	0.744	2.676	1.168	0.635	0.616	2.216	0.939	0.879	0.414	2.128	0.927	0.855	0.409	2.1	0.91	0.787	0.458	1.806	1.008
TRAM1	red	2.25663	0.408602	0.216029	-0.00248571	-0.321846	-0.00215161	0.550532	-0.157482	0.146355	0.965	0.829	0.702	1.327	0.0814455	1.001	0.993	0.728	1.377	0.00305075	0.938	0.807	0.56	1.57	0.985	0.953	0.588	1.649	1.183	0.605	0.625	2.241	1.28	0.448	0.677	2.421	0.719	0.432	0.315	1.639	0.691	0.379	0.303	1.576	1.027	0.939	0.518	2.036	1.01
DCTD	red	2.66003	0.493205	0.238732	0.0158262	-0.432318	0.0637463	0.582551	-0.105023	0.16629	0.783	0.134	0.569	1.078	0.872895	0.816	0.214	0.593	1.124	0.669586	0.939	0.81	0.561	1.572	1.007	0.98	0.601	1.686	1.158	0.652	0.612	2.192	1.229	0.526	0.65	2.324	1.257	0.588	0.55	2.872	1.063	0.884	0.469	2.41	1.021	0.953	0.514	2.028	1.053
PCNP	red	9.58968	0.638159	0.115204	0.0582893	-0.475395	-0.136095	0.806139	0.0711519	0.155103	0.838	0.279	0.609	1.154	0.554396	0.834	0.266	0.607	1.148	0.575118	1.035	0.895	0.618	1.733	1.062	0.818	0.634	1.778	0.956	0.891	0.505	1.811	0.97	0.926	0.513	1.835	0.562	0.193	0.235	1.339	0.447	0.066	0.189	1.055	0.728	0.364	0.366	1.445	0.801
ZNF616	red	2.32085	0.511346	0.15631	-0.0356032	-0.369908	-0.121801	0.554252	-0.0871585	0.24652	0.626	0.004	0.453	0.864	2.39794	0.662	0.012	0.48	0.914	1.92082	0.867	0.589	0.518	1.454	0.937	0.804	0.559	1.57	0.74	0.357	0.39	1.404	0.776	0.438	0.409	1.472	0.409	0.051	0.167	1.004	0.282	0.006	0.115	0.692	0.941	0.861	0.474	1.866	0.92
NRBF2	red	4.32297	0.550273	0.187502	-0.0900537	-0.412755	0.229974	0.650117	-0.275447	0.24908	0.627	0.005	0.454	0.866	2.30103	0.675	0.017	0.489	0.933	1.76955	0.417	0.001	0.243	0.714	0.449	0.003	0.262	0.768	0.906	0.761	0.478	1.715	0.878	0.688	0.464	1.66	0.993	0.986	0.436	2.261	1.009	0.983	0.445	2.288	0.985	0.966	0.497	1.952	0.953
C17orf80	red	1.90343	0.475106	-0.0472459	0.0321289	-0.278038	-0.341151	0.520989	0.000716554	0.234705	1.064	0.703	0.774	1.462	0.153045	1.036	0.828	0.754	1.424	0.0819697	1.312	0.304	0.782	2.204	1.347	0.26	0.802	2.263	0.934	0.833	0.494	1.766	1.073	0.829	0.568	2.027	1.399	0.431	0.607	3.221	0.913	0.827	0.402	2.071	0.88	0.713	0.444	1.744	0.982
ZCCHC9	red	3.03798	0.546013	0.0467523	-0.020811	-0.33719	0.0187324	0.596079	-0.0639396	0.203701	0.967	0.836	0.703	1.329	0.0777937	1.005	0.974	0.731	1.382	0.011441	0.931	0.786	0.556	1.558	0.949	0.843	0.567	1.59	1.592	0.157	0.836	3.031	1.629	0.138	0.855	3.104	0.797	0.589	0.349	1.818	0.746	0.486	0.327	1.701	1.318	0.434	0.66	2.631	1.388
C3orf38	red	4.22409	0.593037	0.207981	-0.115753	-0.491681	0.128399	0.649123	-0.229525	0.299889	0.602	0.002	0.435	0.832	2.69897	0.614	0.003	0.444	0.849	2.52288	0.586	0.045	0.347	0.989	0.594	0.052	0.352	1.004	1.114	0.739	0.589	2.108	0.96	0.9	0.508	1.815	0.401	0.044	0.164	0.978	0.355	0.023	0.146	0.865	0.914	0.798	0.461	1.814	0.933
RBM7	red	3.82546	0.548789	0.231529	0.0538387	-0.478654	-0.0894507	0.638956	-0.088282	0.219077	0.86	0.355	0.625	1.183	0.449772	0.902	0.526	0.656	1.241	0.279014	0.784	0.356	0.468	1.314	0.845	0.522	0.504	1.416	1.27	0.463	0.671	2.403	1.28	0.448	0.676	2.42	1.04	0.926	0.454	2.386	0.81	0.614	0.357	1.837	0.776	0.47	0.391	1.542	0.837
UEVLD	red	4.76877	0.621886	-0.046505	-0.317154	-0.487479	0.182063	0.67124	-0.41007	0.342883	0.68	0.019	0.493	0.939	1.72125	0.7	0.03	0.507	0.966	1.52288	0.589	0.048	0.349	0.995	0.655	0.113	0.388	1.106	1.185	0.602	0.627	2.241	1.096	0.778	0.58	2.071	0.828	0.655	0.362	1.895	0.704	0.404	0.309	1.605	1.058	0.872	0.532	2.105	1.046
CTNNA1	red	4.70036	0.453345	0.159053	-0.0460412	-0.459682	0.311598	0.668031	-0.0723184	0.0342339	0.729	0.053	0.529	1.004	1.27572	0.741	0.066	0.538	1.02	1.18046	0.897	0.679	0.536	1.502	0.849	0.532	0.507	1.421	1.302	0.417	0.688	2.464	1.223	0.535	0.647	2.314	0.384	0.035	0.158	0.936	0.391	0.038	0.161	0.951	1.089	0.808	0.548	2.164	1.102
PECR	red	1.61663	-0.383726	-0.241026	-0.080007	0.410509	-0.106883	-0.505032	0.0364225	-0.083296	1.067	0.69	0.776	1.467	0.161151	1.057	0.732	0.769	1.453	0.135489	1.082	0.764	0.646	1.811	0.956	0.865	0.572	1.601	0.657	0.199	0.346	1.247	0.818	0.538	0.431	1.552	1.142	0.751	0.504	2.59	1.011	0.979	0.446	2.293	1.023	0.947	0.516	2.031	1.023
METTL9	red	6.19574	0.620135	0.0929562	-0.000296012	-0.507347	-0.0931759	0.730147	-0.117891	0.246337	0.825	0.237	0.599	1.135	0.625252	0.827	0.243	0.601	1.138	0.614394	0.752	0.28	0.449	1.261	0.792	0.376	0.472	1.328	0.898	0.742	0.473	1.704	0.981	0.953	0.519	1.856	1.234	0.619	0.538	2.835	1.063	0.884	0.469	2.409	0.884	0.725	0.445	1.755	0.826
SYPL1	red	3.60787	0.46658	0.12601	-0.11522	-0.465744	0.239955	0.625352	-0.171147	0.139791	0.739	0.064	0.537	1.018	1.19382	0.752	0.081	0.546	1.036	1.09151	0.718	0.21	0.427	1.205	0.75	0.277	0.447	1.26	1.083	0.806	0.573	2.049	1	0.999	0.528	1.891	0.908	0.818	0.398	2.069	0.87	0.739	0.384	1.972	1.26	0.509	0.635	2.501	1.206
INPP5A	red	2.54943	0.359251	0.00412041	-0.0336566	-0.402207	0.0698002	0.57156	0.0159981	-0.000344834	1.076	0.654	0.782	1.479	0.184422	1.096	0.574	0.797	1.506	0.241088	0.642	0.095	0.381	1.079	0.725	0.226	0.431	1.22	0.933	0.83	0.493	1.764	0.924	0.807	0.489	1.746	2.84	0.023	1.157	6.969	2.82	0.022	1.158	6.87	1.966	0.06	0.972	3.977	1.811
ZNF654	red	2.33682	0.426289	0.120064	-0.010086	-0.326721	0.0522063	0.550684	-0.0358333	0.133862	0.752	0.081	0.546	1.036	1.09151	0.734	0.058	0.533	1.011	1.23657	1.002	0.995	0.598	1.676	0.992	0.976	0.593	1.66	1.103	0.763	0.583	2.086	1.046	0.89	0.553	1.977	0.601	0.234	0.26	1.391	0.536	0.145	0.232	1.24	0.983	0.96	0.496	1.948	0.941
ROCK2	red	2.72541	0.460881	-0.269602	-0.223396	-0.379672	-0.151023	0.554342	-0.217977	0.226953	1.075	0.658	0.782	1.478	0.181774	1.121	0.481	0.816	1.541	0.317855	0.626	0.077	0.372	1.052	0.688	0.158	0.409	1.157	1.292	0.433	0.681	2.453	1.38	0.324	0.728	2.617	1.519	0.325	0.66	3.496	1.408	0.416	0.617	3.212	1.794	0.099	0.896	3.595	1.997
PIGY	red	4.99131	0.504275	0.17107	0.0435259	-0.438574	0.0529912	0.681121	0.0666987	0.0691656	0.839	0.28	0.61	1.154	0.552842	0.833	0.261	0.606	1.146	0.583359	0.637	0.089	0.379	1.072	0.657	0.114	0.391	1.105	1.121	0.725	0.592	2.121	0.933	0.831	0.493	1.765	0.645	0.309	0.278	1.499	0.517	0.124	0.223	1.198	1.919	0.07	0.948	3.886	1.768
NUS1	red	2.42171	0.500764	-0.0017878	-0.164908	-0.435897	0.0170968	0.532241	-0.260239	0.313627	0.744	0.071	0.54	1.025	1.14874	0.697	0.027	0.506	0.96	1.56864	0.666	0.124	0.396	1.118	0.617	0.068	0.367	1.037	1.161	0.647	0.613	2.201	1.122	0.723	0.593	2.122	0.778	0.551	0.34	1.777	0.625	0.265	0.274	1.428	1.121	0.744	0.565	2.226	1.121
WDR6	red	2.30835	0.445011	0.157911	-0.0117684	-0.310159	0.0229118	0.560188	-0.0777459	0.126691	0.875	0.412	0.636	1.204	0.385103	0.924	0.63	0.672	1.272	0.200659	1.359	0.245	0.81	2.281	1.408	0.195	0.839	2.364	1.493	0.22	0.787	2.833	1.647	0.127	0.868	3.127	0.806	0.609	0.353	1.842	0.775	0.545	0.34	1.768	0.751	0.414	0.378	1.493	0.637
FAM190B	red	4.03632	0.504329	0.256262	0.116087	-0.411863	-0.114324	0.647711	0.0445044	0.123012	0.824	0.233	0.599	1.133	0.632644	0.875	0.411	0.636	1.203	0.386158	0.915	0.735	0.547	1.531	0.947	0.836	0.566	1.585	0.655	0.198	0.344	1.248	0.682	0.244	0.358	1.298	0.817	0.633	0.357	1.873	0.751	0.497	0.329	1.714	1.836	0.09	0.91	3.703	2.173
UBA5	red	2.13394	0.465532	-0.00218671	-0.151761	-0.400515	0.119634	0.526817	-0.152452	0.210162	0.862	0.359	0.627	1.185	0.444906	0.839	0.28	0.61	1.154	0.552842	1.11	0.691	0.663	1.861	1.047	0.862	0.625	1.755	1.148	0.671	0.607	2.172	0.985	0.963	0.521	1.863	0.741	0.476	0.324	1.691	0.658	0.321	0.288	1.503	0.59	0.135	0.296	1.178	0.643
ZC3H7A	red	2.50969	0.353997	0.161567	0.0750282	-0.166762	0.0303105	0.56482	0.133467	-0.0399935	1.103	0.544	0.803	1.517	0.264401	1.061	0.717	0.772	1.458	0.144481	0.959	0.873	0.573	1.605	1.055	0.839	0.63	1.765	1.536	0.192	0.806	2.93	1.399	0.307	0.734	2.663	0.647	0.308	0.28	1.496	0.631	0.282	0.273	1.459	0.996	0.992	0.5	1.985	1.034
ARHGAP5	red	4.06402	0.533775	-0.106583	-0.158564	-0.368197	0.0594254	0.652182	-0.163914	0.226114	0.589	0.001	0.426	0.815	3	0.611	0.003	0.441	0.845	2.52288	0.649	0.103	0.386	1.092	0.67	0.131	0.398	1.126	0.837	0.583	0.442	1.583	0.841	0.593	0.445	1.589	0.665	0.342	0.287	1.541	0.529	0.137	0.229	1.224	1.107	0.772	0.557	2.201	1.139
RSF1	red	1.38241	0.375208	0.00250858	0.00427024	-0.220881	-0.197251	0.470087	-0.00550082	0.148454	0.827	0.242	0.601	1.137	0.616185	0.844	0.298	0.614	1.162	0.525784	0.704	0.186	0.418	1.185	0.71	0.197	0.422	1.194	1.236	0.517	0.651	2.344	1.281	0.446	0.677	2.425	0.635	0.289	0.274	1.47	0.574	0.194	0.248	1.327	0.803	0.531	0.405	1.595	0.976
[truncated: 3 more columns]

## Sheet: turquoise
genesymbol	moduleColor	kWithin	MM.black	MM.blue	MM.brown	MM.green	MM.grey	MM.red	MM.turquoise	MM.yellow	OS_HR	OS_P-value	OS_HRCILL	OS_HRCIUL	OS_GS	DFS_HR	DFS_P-value	DFS_HRCILL	DFS_HRCIUL	DFS_GS	MSS/TP53- OS_HR	MSS/TP53- OS_P-value	MSS/TP53- OS_HRCILL	MSS/TP53- OS_HRCIUL	MSS/TP53- DFS_HR	MSS/TP53- DFS_P-value	MSS/TP53- DFS_HRCILL	MSS/TP53- DFS_HRCIUL	MSS/TP53+ OS_HR	MSS/TP53+ OS_P-value	MSS/TP53+ OS_HRCILL	MSS/TP53+ OS_HRCIUL	MSS/TP53+ DFS_HR	MSS/TP53+ DFS_P-value	MSS/TP53+ DFS_HRCILL	MSS/TP53+ DFS_HRCIUL	MSI OS_HR	MSI OS_P-value	MSI OS_HRCILL	MSI OS_HRCIUL	MSI DFS_HR	MSI DFS_P-value	MSI DFS_HRCILL	MSI DFS_HRCIUL	MSS/EMT OS_HR	MSS/EMT OS_P-value	MSS/EMT OS_HRCILL	MSS/EMT OS_HRCIUL	MSS/EMT DFS_HR
PI3	turquoise	4.23517	0.00926974	-0.242588	-0.25649	-0.0077128	0.108	-0.0758026	-0.366308	0.200779	1.023	0.888	0.744	1.406	0.051587	1.037	0.822	0.755	1.426	0.0851282	0.849	0.534	0.507	1.422	0.953	0.853	0.569	1.595	0.904	0.756	0.478	1.709	0.88	0.694	0.465	1.664	1.326	0.502	0.581	3.027	1.1	0.82	0.482	2.514	1.225	0.561	0.618	2.428	1.138
ANO5	turquoise	14.347	-0.338485	-0.0176301	0.224023	0.0621992	0.252693	-0.0604505	0.540555	-0.519785	1.472	0.019	1.067	2.031	1.72125	1.494	0.015	1.083	2.06	1.82391	1.184	0.522	0.706	1.984	1.258	0.383	0.751	2.109	1.061	0.855	0.561	2.007	1.009	0.977	0.534	1.909	2.14	0.083	0.905	5.059	2.322	0.055	0.983	5.483	2.444	0.016	1.183	5.05	2.426
PCDH7	turquoise	21.0671	-0.348877	0.243939	0.506015	0.123968	0.0500475	-0.0971912	0.60769	-0.523159	1.456	0.022	1.056	2.008	1.65758	1.444	0.025	1.047	1.991	1.60206	1.156	0.582	0.69	1.937	1.201	0.489	0.715	2.016	1.318	0.398	0.695	2.5	1.271	0.463	0.67	2.41	1.179	0.694	0.519	2.677	1.243	0.603	0.548	2.819	2.315	0.023	1.12	4.784	2.333
KLHL13	turquoise	6.73829	-0.157148	0.0705793	0.298318	0.0371952	-0.0552063	-0.0348822	0.441821	-0.29165	1.311	0.096	0.953	1.805	1.01773	1.339	0.073	0.973	1.843	1.13668	0.813	0.431	0.485	1.362	0.913	0.731	0.545	1.531	1.246	0.501	0.657	2.363	1.298	0.425	0.684	2.461	0.858	0.713	0.378	1.945	0.736	0.465	0.324	1.673	1.874	0.084	0.92	3.817	1.945
CACNA2D1	turquoise	30.2853	-0.4463	0.221793	0.548582	0.276856	0.153733	-0.235215	0.679728	-0.566798	1.883	0	1.359	2.607	Inf	1.661	0.002	1.199	2.301	2.69897	1.548	0.102	0.918	2.611	1.349	0.262	0.8	2.276	1.444	0.264	0.758	2.751	1.405	0.301	0.738	2.677	4.857	0.002	1.8	13.105	4.622	0.003	1.708	12.509	1.661	0.152	0.83	3.326	1.834
MAP9	turquoise	19.8381	-0.363978	0.129498	0.422653	0.0737745	0.122131	-0.101006	0.598728	-0.536788	1.78	0.001	1.286	2.466	3	1.716	0.001	1.239	2.376	3	1.622	0.07	0.962	2.737	1.616	0.072	0.958	2.728	0.994	0.986	0.526	1.88	1.085	0.803	0.574	2.051	1.124	0.779	0.496	2.55	1.103	0.814	0.486	2.501	1.914	0.072	0.944	3.878	2.053
CRISPLD1	turquoise	41.6939	-0.294629	0.168603	0.712524	0.209148	-0.243798	-0.101659	0.723576	-0.452235	1.577	0.005	1.144	2.176	2.30103	1.543	0.008	1.119	2.129	2.09691	1.172	0.548	0.699	1.963	1.191	0.507	0.71	1.997	1.497	0.22	0.786	2.852	1.472	0.239	0.773	2.805	1.489	0.345	0.652	3.401	1.657	0.231	0.725	3.786	2.218	0.027	1.097	4.484	2.32
SMAD9	turquoise	47.8416	-0.452875	0.111709	0.520898	0.186091	0.0217978	-0.189829	0.764443	-0.62361	1.705	0.001	1.232	2.36	3	1.562	0.007	1.129	2.162	2.1549	1.405	0.2	0.835	2.365	1.41	0.196	0.838	2.374	1.152	0.667	0.604	2.201	1.163	0.643	0.613	2.206	1.292	0.543	0.566	2.947	1.32	0.51	0.578	3.012	1.788	0.108	0.88	3.632	1.906
EPDR1	turquoise	4.53446	-0.103797	0.128518	0.410459	0.00674684	-0.156237	0.0355269	0.392183	-0.24608	1.623	0.003	1.176	2.241	2.52288	1.529	0.01	1.108	2.111	2	1.789	0.031	1.055	3.032	1.832	0.025	1.081	3.106	1.335	0.377	0.703	2.533	1.322	0.393	0.697	2.507	1.456	0.374	0.636	3.335	1.426	0.399	0.625	3.254	1.133	0.721	0.571	2.245	1.154
LOC399959	turquoise	94.6565	-0.499759	0.361229	0.811251	0.305596	-0.033171	-0.21162	0.910814	-0.703655	1.506	0.013	1.091	2.079	1.88606	1.398	0.042	1.013	1.929	1.37675	1.545	0.103	0.916	2.606	1.48	0.142	0.877	2.496	0.965	0.914	0.508	1.834	0.861	0.646	0.455	1.63	1.303	0.533	0.567	2.991	1.409	0.415	0.617	3.215	2.682	0.008	1.297	5.546	2.42
CGNL1	turquoise	30.5099	-0.382552	0.0132812	0.436997	0.134098	-0.184244	-0.154109	0.670552	-0.522296	1.583	0.005	1.147	2.185	2.30103	1.543	0.008	1.118	2.13	2.09691	1.449	0.162	0.861	2.437	1.604	0.075	0.953	2.7	0.7	0.275	0.369	1.328	0.776	0.437	0.409	1.472	0.745	0.485	0.326	1.703	0.778	0.552	0.341	1.776	1.614	0.178	0.804	3.238	1.537
PLN	turquoise	87.5716	-0.419146	0.286638	0.643493	0.150784	0.0810875	-0.0850943	0.887155	-0.707553	1.642	0.003	1.188	2.27	2.52288	1.599	0.005	1.156	2.21	2.30103	1.113	0.684	0.664	1.865	1.134	0.633	0.677	1.9	1.065	0.848	0.563	2.014	1.003	0.994	0.53	1.896	1.027	0.949	0.452	2.334	1.17	0.708	0.516	2.652	2.41	0.017	1.167	4.978	2.37
SETBP1	turquoise	71.8088	-0.511622	0.396139	0.632383	0.260255	0.045446	-0.212084	0.860661	-0.728313	1.719	0.001	1.244	2.377	3	1.593	0.005	1.153	2.202	2.30103	1.844	0.023	1.089	3.122	1.915	0.016	1.13	3.245	0.896	0.736	0.473	1.697	0.762	0.403	0.403	1.441	0.864	0.727	0.38	1.962	0.986	0.974	0.435	2.236	1.871	0.082	0.923	3.792	2.001
CD36	turquoise	25.5194	-0.434419	0.434136	0.516504	0.145937	0.289265	-0.131595	0.635683	-0.637094	1.917	0	1.382	2.661	Inf	1.79	0	1.29	2.484	Inf	1.16	0.574	0.692	1.943	1.027	0.919	0.613	1.722	1.538	0.196	0.801	2.952	1.532	0.199	0.799	2.938	2.464	0.047	1.011	6.005	3.197	0.011	1.309	7.809	1.124	0.738	0.565	2.237	1.009
GPR27	turquoise	7.13714	-0.194252	0.0819205	0.270345	-0.0508945	0.0361126	0.0121569	0.439472	-0.3771	1.621	0.003	1.174	2.239	2.52288	1.51	0.012	1.094	2.085	1.92082	1.521	0.114	0.904	2.561	1.526	0.111	0.907	2.57	1.178	0.616	0.622	2.231	1.051	0.879	0.556	1.987	1.255	0.588	0.551	2.858	1.232	0.618	0.543	2.795	1.768	0.111	0.877	3.566	1.884
CLDN11	turquoise	21.1171	-0.28861	0.213587	0.435446	0.0898934	-0.0766333	-0.0531953	0.613917	-0.497297	1.767	0.001	1.277	2.446	3	1.712	0.001	1.237	2.369	3	1.194	0.502	0.712	2	1.302	0.317	0.776	2.183	1.529	0.198	0.801	2.916	1.373	0.335	0.721	2.617	2.116	0.088	0.894	5.009	2.213	0.07	0.937	5.226	1.012	0.974	0.51	2.008	0.95
ROR1	turquoise	9.47779	-0.366251	0.0384654	0.218706	0.105402	0.18907	-0.192212	0.478073	-0.46202	1.36	0.06	0.987	1.875	1.22185	1.303	0.106	0.945	1.795	0.974694	1.024	0.93	0.611	1.713	0.999	0.998	0.597	1.673	0.899	0.743	0.475	1.702	0.756	0.392	0.399	1.433	1.59	0.281	0.684	3.696	1.785	0.175	0.772	4.127	1.566	0.205	0.783	3.135	1.718
HOPX	turquoise	31.888	-0.216957	0.413909	0.648593	0.0195633	0.0381505	0.0565773	0.676094	-0.50064	1.391	0.043	1.01	1.917	1.36653	1.329	0.081	0.965	1.831	1.09151	1.113	0.684	0.664	1.865	1.082	0.764	0.646	1.814	1.332	0.38	0.702	2.527	1.117	0.735	0.589	2.118	1.41	0.417	0.615	3.231	1.508	0.329	0.661	3.442	2.783	0.006	1.34	5.778	2.796
APOD	turquoise	21.7252	-0.46914	0.0636539	0.372329	0.25451	-0.0744448	-0.283055	0.604609	-0.501948	1.804	0	1.304	2.496	Inf	1.729	0.001	1.25	2.392	3	1.148	0.599	0.685	1.924	1.235	0.424	0.737	2.069	1.029	0.931	0.544	1.944	1.016	0.96	0.538	1.921	1.654	0.24	0.714	3.83	1.72	0.206	0.742	3.986	2.08	0.043	1.024	4.225	2.143
LOC100506948	turquoise	34.5835	-0.473676	0.228873	0.460763	0.248666	-0.000618674	-0.251422	0.715683	-0.610802	1.84	0	1.327	2.551	Inf	1.662	0.002	1.199	2.303	2.69897	1.401	0.204	0.833	2.357	1.317	0.299	0.783	2.215	1.378	0.331	0.722	2.632	1.245	0.505	0.654	2.373	1.994	0.115	0.844	4.709	2.262	0.063	0.958	5.342	1.377	0.366	0.689	2.753	1.515
RAB34	turquoise	5.07385	-0.251162	0.0527367	0.411405	0.122692	-0.145785	-0.146637	0.394015	-0.260476	1.665	0.002	1.205	2.3	2.69897	1.681	0.002	1.217	2.323	2.69897	0.996	0.987	0.595	1.667	1.038	0.886	0.62	1.738	1.059	0.859	0.561	2.001	1.261	0.476	0.666	2.385	1.863	0.149	0.8	4.336	1.725	0.202	0.746	3.989	1.005	0.989	0.507	1.99	1.071
MUC13	turquoise	10.6996	0.204447	-0.202195	-0.415689	-0.198105	0.358218	0.213598	-0.479132	0.237378	0.558	0	0.404	0.773	Inf	0.576	0.001	0.417	0.797	3	0.583	0.043	0.346	0.984	0.583	0.043	0.346	0.984	0.704	0.287	0.369	1.343	0.744	0.369	0.391	1.418	0.609	0.239	0.267	1.391	0.592	0.214	0.259	1.354	0.84	0.618	0.424	1.665	0.796
PDZK1IP1	turquoise	7.73565	0.0906598	0.0619287	-0.309728	-0.103196	0.384254	0.0965857	-0.423741	0.130384	0.647	0.008	0.469	0.892	2.09691	0.703	0.032	0.51	0.97	1.49485	0.572	0.036	0.339	0.963	0.602	0.056	0.357	1.014	1.149	0.669	0.607	2.175	1.124	0.72	0.594	2.125	0.79	0.577	0.346	1.805	0.717	0.43	0.314	1.637	0.855	0.656	0.428	1.708	0.741
OGN	turquoise	67.412	-0.380416	0.311993	0.650761	0.13137	0.0458172	-0.0845181	0.824145	-0.652785	1.185	0.297	0.861	1.631	0.527244	1.179	0.313	0.857	1.622	0.504456	0.723	0.218	0.431	1.212	0.847	0.528	0.505	1.419	0.855	0.629	0.452	1.616	0.826	0.557	0.437	1.562	1.308	0.526	0.571	2.996	1.364	0.46	0.598	3.112	2.962	0.005	1.393	6.301	3.24
JAM2	turquoise	83.0413	-0.427944	0.470653	0.695124	0.104055	0.172537	-0.065934	0.880919	-0.74613	1.426	0.031	1.034	1.967	1.50864	1.331	0.081	0.965	1.836	1.09151	0.905	0.703	0.541	1.514	0.926	0.771	0.553	1.551	1.057	0.865	0.556	2.009	0.93	0.823	0.49	1.765	1.416	0.409	0.62	3.234	1.649	0.235	0.722	3.768	2.14	0.037	1.047	4.371	2.205
F2RL2	turquoise	7.74791	-0.361157	0.289689	0.301703	0.194374	0.196825	-0.204604	0.407755	-0.417657	1.244	0.18	0.904	1.711	0.744727	1.282	0.127	0.932	1.764	0.896196	0.889	0.655	0.531	1.489	0.927	0.772	0.553	1.551	0.973	0.932	0.514	1.84	1.014	0.967	0.537	1.915	0.652	0.313	0.284	1.497	0.851	0.701	0.373	1.941	1.185	0.628	0.598	2.348	1.128
NRXN3	turquoise	46.9383	-0.308656	0.0713447	0.527474	0.172886	-0.297392	-0.132416	0.731395	-0.466	1.723	0.001	1.246	2.382	3	1.724	0.001	1.247	2.385	3	1.75	0.038	1.032	2.966	1.955	0.013	1.153	3.317	1.185	0.602	0.627	2.241	1.146	0.675	0.606	2.168	1.072	0.868	0.473	2.432	1.284	0.55	0.566	2.913	2.38	0.019	1.154	4.911	2.454
C7orf58	turquoise	78.1959	-0.553324	0.369668	0.605204	0.192963	0.241328	-0.200679	0.858365	-0.788359	1.454	0.023	1.054	2.005	1.63827	1.36	0.061	0.986	1.876	1.21467	1.049	0.856	0.627	1.756	1.082	0.765	0.646	1.811	1.006	0.985	0.532	1.904	0.915	0.785	0.484	1.73	0.595	0.224	0.258	1.374	0.766	0.527	0.336	1.749	2.38	0.019	1.154	4.911	2.454
ANKRD29	turquoise	21.0442	-0.366678	0.290417	0.33915	0.0272025	0.258865	-0.0860782	0.610797	-0.595285	1.112	0.513	0.809	1.529	0.289883	1.029	0.86	0.748	1.415	0.0655015	0.891	0.662	0.533	1.492	0.94	0.814	0.561	1.574	0.851	0.62	0.45	1.609	0.82	0.541	0.434	1.55	0.833	0.665	0.364	1.907	0.708	0.412	0.31	1.616	1.928	0.069	0.951	3.913	1.999
SERTAD4	turquoise	6.02345	-0.23135	-0.226525	0.186081	0.0774293	0.0286262	-0.0586255	0.404235	-0.31	1.345	0.07	0.976	1.853	1.1549	1.341	0.073	0.973	1.847	1.13668	1.024	0.929	0.611	1.714	1.097	0.725	0.655	1.837	1.12	0.728	0.591	2.124	1.097	0.776	0.58	2.074	1.488	0.356	0.64	3.457	1.553	0.303	0.672	3.59	0.921	0.815	0.465	1.827	1.078
SDPR	turquoise	71.7868	-0.505126	0.370056	0.595734	0.146062	0.21005	-0.16318	0.847838	-0.752613	1.939	0	1.396	2.692	Inf	1.779	0.001	1.282	2.47	3	1.24	0.415	0.739	2.081	1.228	0.437	0.732	2.062	0.859	0.64	0.454	1.624	0.736	0.345	0.389	1.391	1.072	0.868	0.473	2.432	1.169	0.708	0.516	2.651	2.219	0.032	1.073	4.59	2.526
CLIP4	turquoise	43.9585	-0.396743	0.393365	0.59786	0.155538	0.0288233	-0.0895681	0.752473	-0.632663	2.007	0	1.446	2.787	Inf	1.819	0	1.311	2.525	Inf	1.756	0.036	1.036	2.975	1.745	0.039	1.029	2.957	0.945	0.861	0.5	1.785	0.934	0.834	0.494	1.765	3.169	0.011	1.296	7.747	3.031	0.015	1.244	7.387	2.061	0.049	1.004	4.232	2.171
MAP2	turquoise	22.7826	-0.396019	0.127498	0.466602	0.169982	0.0248448	-0.164556	0.625945	-0.501923	1.937	0	1.396	2.685	Inf	1.848	0	1.332	2.563	Inf	1.03	0.909	0.615	1.725	1.051	0.851	0.627	1.759	1.881	0.061	0.971	3.643	1.9	0.057	0.982	3.676	1.56	0.293	0.681	3.573	1.465	0.365	0.641	3.345	1.914	0.072	0.944	3.878	2.109
CNTN4	turquoise	57.2699	-0.585146	0.318732	0.542605	0.262132	0.258587	-0.289322	0.787742	-0.751044	1.199	0.264	0.872	1.65	0.578396	1.177	0.317	0.856	1.619	0.498941	1.052	0.846	0.629	1.761	1.065	0.81	0.637	1.783	0.688	0.252	0.363	1.305	0.63	0.157	0.332	1.194	1.191	0.68	0.518	2.741	1.438	0.388	0.63	3.281	2.195	0.032	1.07	4.503	2.273
MAN1C1	turquoise	34.2953	-0.330272	0.491314	0.577142	0.114512	0.0324157	-0.0388246	0.698602	-0.586284	1.509	0.012	1.094	2.081	1.92082	1.483	0.016	1.075	2.046	1.79588	1.275	0.358	0.76	2.139	1.349	0.258	0.803	2.265	1.016	0.96	0.538	1.92	0.991	0.979	0.525	1.873	0.576	0.198	0.249	1.333	0.618	0.259	0.267	1.427	2.111	0.038	1.042	4.275	2.333
GNAI1	turquoise	18.8186	-0.346401	0.153321	0.492267	0.0674476	0.0745008	-0.0889265	0.600297	-0.538349	1.221	0.221	0.887	1.679	0.655608	1.267	0.147	0.92	1.743	0.832683	1.025	0.925	0.613	1.715	0.966	0.896	0.577	1.617	0.751	0.379	0.397	1.421	0.998	0.996	0.528	1.888	1.9	0.135	0.82	4.404	1.686	0.223	0.728	3.902	2.437	0.016	1.182	5.024	2.452
NEXN	turquoise	68.1862	-0.364184	0.489174	0.753504	0.200921	0.00127581	-0.119838	0.826385	-0.598803	1.223	0.216	0.889	1.683	0.665546	1.165	0.349	0.846	1.602	0.457175	1.253	0.392	0.748	2.099	1.138	0.623	0.679	1.907	1	1	0.529	1.891	1.02	0.951	0.539	1.929	0.761	0.516	0.333	1.736	0.816	0.63	0.358	1.862	2.444	0.016	1.184	5.042	2.469
MAMDC2	turquoise	62.9493	-0.507517	0.176742	0.42356	0.166652	0.23678	-0.177861	0.809444	-0.743112	1.421	0.032	1.03	1.959	1.49485	1.426	0.031	1.034	1.966	1.50864	1.195	0.499	0.713	2.002	1.203	0.483	0.718	2.017	0.84	0.593	0.442	1.594	0.816	0.53	0.432	1.541	1.282	0.56	0.557	2.953	1.559	0.292	0.682	3.562	2.32	0.023	1.123	4.791	2.608
MANEAL	turquoise	2.43334	0.282865	0.0376422	-0.230528	-0.20887	-0.000757551	0.142087	-0.32454	0.323008	0.619	0.004	0.449	0.855	2.39794	0.706	0.034	0.512	0.975	1.46852	0.73	0.233	0.436	1.224	0.844	0.519	0.503	1.415	0.948	0.87	0.502	1.792	1.028	0.932	0.544	1.943	1.002	0.997	0.437	2.295	0.925	0.853	0.408	2.098	0.547	0.088	0.273	1.095	0.596
TCEAL7	turquoise	89.6887	-0.398218	0.391076	0.820833	0.175057	0.000407519	-0.0911716	0.898651	-0.674527	1.738	0.001	1.256	2.405	3	1.594	0.005	1.152	2.205	2.30103	1.417	0.189	0.842	2.382	1.316	0.301	0.782	2.213	1.391	0.316	0.73	2.654	1.269	0.469	0.666	2.417	2.09	0.093	0.885	4.931	2.527	0.035	1.068	5.978	2.536	0.011	1.236	5.206	2.553
DIO2	turquoise	17.5707	-0.305096	0.262657	0.533203	0.206901	0.130231	-0.104857	0.562122	-0.452307	1.278	0.133	0.928	1.761	0.876148	1.245	0.179	0.904	1.714	0.747147	1.212	0.467	0.722	2.034	1.213	0.466	0.722	2.036	0.741	0.358	0.391	1.404	0.732	0.338	0.387	1.386	0.977	0.957	0.426	2.242	1.198	0.666	0.528	2.716	2.615	0.008	1.285	5.323	2.387
PTN	turquoise	53.003	-0.435748	0.267868	0.580109	0.215987	0.112492	-0.14198	0.786035	-0.657561	1.637	0.003	1.184	2.263	2.52288	1.557	0.007	1.126	2.152	2.1549	1.31	0.306	0.781	2.199	1.285	0.342	0.766	2.157	1.167	0.636	0.616	2.213	1.103	0.764	0.581	2.092	1.529	0.321	0.66	3.541	1.791	0.173	0.774	4.143	2.559	0.011	1.24	5.28	2.772
RERG	turquoise	84.2171	-0.345107	0.272878	0.719362	0.161291	-0.0896959	-0.0387646	0.88556	-0.628626	1.535	0.009	1.113	2.117	2.04576	1.446	0.025	1.048	1.994	1.60206	1.177	0.536	0.703	1.972	1.151	0.593	0.687	1.93	1.042	0.898	0.551	1.971	0.884	0.705	0.468	1.671	2.246	0.065	0.951	5.306	2.182	0.076	0.921	5.168	1.979	0.058	0.976	4.012	2.266
HDGFRP3	turquoise	32.303	-0.148237	0.264705	0.688041	0.00899466	-0.246788	0.0883025	0.677421	-0.405478	1.632	0.003	1.182	2.252	2.52288	1.601	0.004	1.16	2.21	2.39794	1.316	0.297	0.785	2.206	1.324	0.287	0.79	2.219	1.399	0.307	0.735	2.666	1.425	0.281	0.748	2.715	2.228	0.068	0.942	5.267	2.373	0.049	1.005	5.604	1.566	0.205	0.782	3.136	1.674
PCDH20	turquoise	2.30015	-0.18993	-0.0823992	0.126803	0.102008	0.0307034	-0.0393286	0.31621	-0.270494	1.506	0.013	1.091	2.079	1.88606	1.5	0.014	1.087	2.07	1.85387	0.877	0.619	0.524	1.469	0.946	0.832	0.565	1.584	0.914	0.783	0.481	1.736	0.959	0.897	0.507	1.812	1.487	0.347	0.65	3.403	1.41	0.415	0.618	3.216	2.286	0.026	1.103	4.735	2.613
HPDL	turquoise	7.16682	0.191425	-0.225388	-0.376659	-0.0437272	0.06632	-0.0286369	-0.455047	0.38894	0.846	0.303	0.615	1.163	0.518557	0.851	0.319	0.618	1.17	0.496209	0.613	0.067	0.364	1.035	0.69	0.164	0.409	1.164	0.955	0.887	0.505	1.805	0.938	0.843	0.496	1.771	1.252	0.592	0.551	2.841	1.16	0.723	0.511	2.63	0.926	0.826	0.467	1.835	0.956
DCBLD2	turquoise	10.892	-0.206388	-0.0147125	0.443254	0.149152	-0.300636	-0.0859157	0.488103	-0.263564	1.757	0.001	1.271	2.43	3	1.689	0.002	1.222	2.336	2.69897	1.235	0.424	0.737	2.069	1.265	0.372	0.755	2.121	1.361	0.349	0.714	2.591	1.614	0.146	0.846	3.08	2.12	0.087	0.898	5.005	2.013	0.11	0.853	4.75	1.088	0.809	0.549	2.158	1.288
SSPN	turquoise	42.7531	-0.380594	0.273842	0.600922	0.196248	0.0843309	-0.100297	0.740113	-0.619963	1.294	0.114	0.94	1.781	0.943095	1.27	0.143	0.922	1.748	0.844664	0.557	0.029	0.33	0.941	0.625	0.079	0.37	1.055	1.472	0.24	0.772	2.807	1.288	0.441	0.676	2.455	0.901	0.802	0.397	2.043	0.999	0.997	0.44	2.264	2.274	0.026	1.105	4.679	2.322
EFEMP1	turquoise	55.6882	-0.335322	0.454329	0.740146	0.0666118	0.0370174	-0.0367465	0.790036	-0.611775	1.929	0	1.392	2.675	Inf	1.752	0.001	1.264	2.429	3	1.466	0.149	0.872	2.466	1.434	0.175	0.852	2.413	1.199	0.578	0.632	2.274	1.072	0.831	0.565	2.034	1.367	0.458	0.599	3.12	1.508	0.329	0.661	3.442	1.849	0.087	0.915	3.734	1.841
PLSCR4	turquoise	37.0604	-0.417087	0.220534	0.673756	0.225567	-0.0743207	-0.149718	0.714332	-0.578256	1.172	0.328	0.853	1.612	0.484126	1.1	0.555	0.801	1.513	0.255707	0.907	0.711	0.542	1.519	0.89	0.658	0.532	1.49	0.91	0.772	0.482	1.72	0.975	0.939	0.516	1.844	1.502	0.335	0.657	3.433	1.354	0.472	0.593	3.088	1.623	0.179	0.801	3.285	1.608
ZMAT1	turquoise	47.7489	-0.540656	0.273262	0.510826	0.373402	0.0944164	-0.257663	0.779679	-0.717497	1.557	0.007	1.128	2.149	2.1549	1.423	0.032	1.031	1.963	1.49485	1.58	0.087	0.936	2.666	1.586	0.084	0.94	2.677	1.19	0.597	0.624	2.267	0.9	0.746	0.474	1.707	1.08	0.855	0.474	2.462	1.182	0.689	0.521	2.681	2.59	0.01	1.253	5.353	2.634
TSPAN2	turquoise	36.5824	-0.263274	0.216997	0.555823	0.101275	-0.0599929	-0.00391213	0.700571	-0.51209	1.617	0.004	1.171	2.234	2.39794	1.572	0.006	1.138	2.172	2.22185	1.014	0.957	0.606	1.698	0.992	0.975	0.592	1.661	1.095	0.781	0.579	2.07	1.048	0.885	0.554	1.982	0.724	0.443	0.317	1.652	0.858	0.716	0.376	1.957	2.437	0.016	1.181	5.029	2.403
FBLN1	turquoise	30.6418	-0.362388	0.217256	0.587434	0.104168	-0.227338	-0.148246	0.672564	-0.501595	1.613	0.004	1.169	2.227	2.39794	1.503	0.013	1.089	2.075	1.88606	1.161	0.571	0.693	1.943	1.133	0.636	0.676	1.897	1.584	0.163	0.83	3.023	1.489	0.226	0.782	2.836	1.358	0.468	0.595	3.102	1.529	0.313	0.67	3.491	2.533	0.011	1.232	5.206	2.526
ZNF518B	turquoise	13.5443	-0.333361	0.0770148	0.400588	0.136731	-0.0849124	-0.130287	0.549119	-0.451801	1.469	0.019	1.066	2.025	1.72125	1.329	0.082	0.965	1.831	1.08619	0.83	0.478	0.495	1.39	0.873	0.607	0.521	1.464	1.055	0.87	0.558	1.993	1.001	0.997	0.53	1.892	1.724	0.203	0.746	3.985	1.935	0.123	0.836	4.478	2.105	0.038	1.042	4.255	1.955
OLFML3	turquoise	36.7846	-0.323996	0.45178	0.679301	0.0772323	-0.0913455	-0.0953167	0.706728	-0.532938	1.596	0.005	1.156	2.203	2.30103	1.549	0.008	1.122	2.137	2.09691	1.345	0.26	0.803	2.255	1.331	0.278	0.794	2.231	0.818	0.537	0.432	1.548	0.865	0.654	0.457	1.635	1.058	0.893	0.466	2.401	1.146	0.744	0.505	2.599	2.549	0.011	1.24	5.24	2.679
FHL1	turquoise	90.6235	-0.469035	0.288861	0.610209	0.155787	0.162765	-0.110695	0.896279	-0.766561	1.669	0.002	1.207	2.307	2.69897	1.534	0.01	1.11	2.12	2	1.574	0.089	0.933	2.656	1.566	0.093	0.928	2.642	0.878	0.689	0.464	1.662	0.741	0.356	0.392	1.401	1.922	0.136	0.814	4.539	2.298	0.058	0.973	5.429	2.315	0.023	1.12	4.784	2.333
TGFBR3	turquoise	8.8759	-0.205932	0.033937	0.351088	0.189469	-0.177769	-0.115121	0.461567	-0.286822	1.636	0.003	1.184	2.26	2.52288	1.689	0.001	1.223	2.333	3	1.356	0.249	0.808	2.275	1.442	0.166	0.859	2.422	1.17	0.631	0.616	2.22	1.115	0.74	0.588	2.114	1.587	0.275	0.692	3.642	1.68	0.219	0.734	3.845	2.07	0.044	1.02	4.2	1.911
HSPA2	turquoise	23.7473	-0.262002	0.167565	0.62247	0.0841704	-0.150628	-0.0551939	0.622448	-0.412882	1.7	0.001	1.23	2.348	3	1.55	0.008	1.122	2.14	2.09691	1.12	0.666	0.669	1.875	1.071	0.793	0.64	1.794	1.133	0.701	0.599	2.144	1.143	0.681	0.604	2.161	3.732	0.006	1.465	9.509	3.981	0.004	1.565	10.128	0.845	0.629	0.426	1.675	0.847
LOC284801	turquoise	6.55838	0.367582	-0.0839429	-0.262393	-0.17725	-0.0890191	0.11949	-0.423618	0.465873	0.709	0.035	0.514	0.977	1.45593	0.76	0.094	0.552	1.048	1.02687	0.992	0.976	0.593	1.66	0.98	0.938	0.585	1.64	0.892	0.725	0.471	1.687	1.003	0.992	0.53	1.898	0.585	0.211	0.253	1.354	0.483	0.089	0.208	1.118	0.832	0.6	0.419	1.654	0.784
TMEM45B	turquoise	17.993	0.157112	-0.263883	-0.551695	-0.232786	0.355126	0.120762	-0.567292	0.26553	0.615	0.003	0.445	0.848	2.52288	0.67	0.015	0.486	0.925	1.82391	0.417	0.001	0.244	0.71	0.481	0.007	0.282	0.82	0.865	0.655	0.457	1.635	0.859	0.641	0.454	1.625	0.932	0.868	0.409	2.123	0.97	0.942	0.427	2.202	1.109	0.767	0.558	2.204	1.05
LOC100507263	turquoise	10.5391	-0.188719	0.0309951	0.428612	0.181441	-0.15385	-0.065039	0.499588	-0.30004	1.889	0	1.364	2.617	Inf	1.742	0.001	1.258	2.412	3	1.457	0.156	0.866	2.451	1.423	0.184	0.846	2.395	1.242	0.507	0.654	2.357	1.059	0.861	0.558	2.009	1.34	0.487	0.587	3.059	1.463	0.366	0.641	3.339	1.178	0.643	0.589	2.356	1.354
C2orf40	turquoise	76.33	-0.481413	0.21923	0.535163	0.146194	0.10741	-0.159581	0.853005	-0.730423	1.648	0.002	1.192	2.278	2.69897	1.627	0.003	1.177	2.249	2.52288	1.334	0.278	0.793	2.245	1.56	0.095	0.926	2.627	0.897	0.738	0.474	1.696	0.809	0.514	0.428	1.529	1.199	0.674	0.515	2.79	1.641	0.242	0.716	3.762	2.505	0.013	1.215	5.163	2.506
PTGDS	turquoise	20.7365	-0.40468	0.541056	0.478341	0.0711679	0.284764	-0.140741	0.5771	-0.599132	1.351	0.066	0.98	1.861	1.18046	1.297	0.112	0.942	1.787	0.950782	1.573	0.09	0.932	2.653	1.635	0.066	0.969	2.758	0.684	0.245	0.361	1.297	0.637	0.167	0.336	1.208	0.729	0.454	0.318	1.669	0.914	0.831	0.401	2.086	0.77	0.455	0.388	1.529	0.721
HSD17B6	turquoise	22.5044	-0.21847	0.276973	0.461598	0.0174263	0.20297	0.0593808	0.608405	-0.489165	1.691	0.002	1.222	2.34	2.69897	1.64	0.003	1.185	2.269	2.52288	1.555	0.098	0.922	2.625	1.505	0.126	0.892	2.541	1.025	0.94	0.541	1.942	1.017	0.96	0.538	1.922	1.646	0.244	0.712	3.803	1.786	0.175	0.772	4.127	1.112	0.763	0.556	2.226	1.121
PCDHB10	turquoise	5.96324	-0.0195428	0.0365275	0.415451	-0.037858	-0.267689	0.101793	0.393687	-0.151303	1.162	0.356	0.845	1.597	0.44855	1.206	0.25	0.877	1.658	0.60206	1.61	0.073	0.956	2.709	1.504	0.124	0.894	2.531	1.113	0.741	0.589	2.105	1.217	0.545	0.644	2.302	0.755	0.506	0.329	1.73	0.699	0.396	0.306	1.598	1.703	0.132	0.853	3.401	1.746
GPX3	turquoise	9.71421	-0.434386	0.318659	0.37554	0.0511007	0.184541	-0.232681	0.483754	-0.501492	1.994	0	1.436	2.769	Inf	1.89	0	1.361	2.623	Inf	2.007	0.01	1.178	3.417	1.906	0.017	1.12	3.244	1.084	0.803	0.573	2.052	1.081	0.81	0.572	2.045	1.702	0.214	0.736	3.939	1.788	0.174	0.773	4.136	1.203	0.598	0.606	2.389	1.131
CHRDL2	turquoise	43.0005	-0.280114	0.429117	0.736563	0.108631	-0.0275379	-0.0219715	0.73502	-0.523751	1.479	0.017	1.073	2.039	1.76955	1.393	0.043	1.011	1.92	1.36653	1.265	0.373	0.754	2.123	1.248	0.402	0.743	2.096	1.145	0.677	0.605	2.166	1.105	0.758	0.585	2.09	1.476	0.355	0.647	3.369	1.526	0.316	0.668	3.487	2.132	0.033	1.062	4.282	1.983
PARP8	turquoise	23.1322	-0.308189	0.471826	0.398314	0.177693	0.259714	-0.0751122	0.605233	-0.552509	0.958	0.79	0.697	1.316	0.102373	0.916	0.59	0.667	1.26	0.229148	1.123	0.66	0.671	1.88	1.142	0.614	0.682	1.911	1.052	0.876	0.555	1.994	0.95	0.874	0.502	1.796	0.302	0.012	0.119	0.768	0.314	0.015	0.124	0.797	1.82	0.095	0.9	3.68	1.786
ARHGAP28	turquoise	8.96495	-0.317565	0.164098	0.350434	0.129173	0.22097	-0.096152	0.444016	-0.45506	1.203	0.257	0.874	1.655	0.590067	1.179	0.313	0.857	1.621	0.504456	1.43	0.178	0.85	2.405	1.344	0.265	0.799	2.261	0.737	0.35	0.389	1.398	0.677	0.23	0.358	1.28	1.962	0.124	0.83	4.638	2.305	0.057	0.976	5.443	0.857	0.659	0.433	1.698	0.983
TNS4	turquoise	4.19027	0.196133	-0.029384	-0.157214	-0.0798839	-0.123382	-0.0482404	-0.382015	0.377629	0.718	0.043	0.521	0.989	1.36653	0.702	0.031	0.51	0.968	1.50864	0.653	0.109	0.388	1.099	0.597	0.052	0.355	1.005	0.866	0.659	0.458	1.639	0.89	0.72	0.47	1.683	1.562	0.293	0.68	3.586	1.347	0.479	0.591	3.074	1.371	0.366	0.691	2.72	1.159
FMO2	turquoise	35.3311	-0.278755	0.548385	0.667861	0.166042	0.0137859	-0.0359606	0.701192	-0.541396	1.644	0.003	1.191	2.269	2.52288	1.53	0.01	1.109	2.112	2	1.399	0.206	0.831	2.354	1.331	0.283	0.79	2.242	1.145	0.677	0.605	2.165	1.08	0.814	0.571	2.043	1.534	0.311	0.671	3.507	1.488	0.345	0.652	3.398	1.708	0.133	0.85	3.43	1.632
SMOC2	turquoise	34.1387	-0.261433	0.117014	0.506711	0.107444	-0.173496	-0.0716469	0.682233	-0.460919	1.486	0.016	1.077	2.051	1.79588	1.401	0.04	1.015	1.933	1.39794	0.967	0.897	0.577	1.619	1.005	0.984	0.6	1.684	1.192	0.592	0.627	2.266	1.176	0.619	0.62	2.23	0.965	0.933	0.423	2.202	1.088	0.84	0.48	2.467	1.892	0.077	0.934	3.834	1.871
C6orf225	turquoise	38.8583	-0.201617	0.157501	0.609707	0.050007	-0.203227	0.0326138	0.717991	-0.442465	1.874	0	1.351	2.598	Inf	1.857	0	1.339	2.576	Inf	1.357	0.25	0.807	2.283	1.402	0.204	0.833	2.361	1.303	0.42	0.684	2.483	1.399	0.307	0.734	2.666	2.325	0.057	0.976	5.542	2.364	0.05	1.001	5.585	1.282	0.477	0.646	2.546	1.442
ZNF879	turquoise	5.88216	-0.145717	0.1444	0.318848	0.0433024	-0.144759	0.0257982	0.426577	-0.298082	1.897	0	1.367	2.634	Inf	1.681	0.002	1.212	2.333	2.69897	0.996	0.989	0.595	1.668	0.944	0.826	0.564	1.58	2.22	0.02	1.132	4.353	1.832	0.077	0.937	3.585	1.435	0.391	0.629	3.275	1.481	0.351	0.649	3.381	1.034	0.923	0.522	2.049	1.191
PLEKHG4	turquoise	5.33803	0.240834	-0.284655	-0.272076	-0.0411896	-0.369877	-0.00344085	-0.385515	0.461094	0.979	0.895	0.712	1.345	0.048177	0.967	0.835	0.703	1.329	0.0783135	1.388	0.215	0.827	2.33	1.46	0.154	0.868	2.457	0.99	0.975	0.523	1.872	0.906	0.761	0.479	1.712	1.281	0.557	0.561	2.922	1.056	0.896	0.462	2.414	0.447	0.026	0.22	0.907	0.5
MRGPRF	turquoise	89.9997	-0.469319	0.354149	0.812297	0.205657	-0.0152522	-0.189541	0.889357	-0.674246	1.441	0.026	1.045	1.987	1.58503	1.357	0.062	0.984	1.872	1.20761	1.008	0.975	0.602	1.688	1	1	0.597	1.674	0.881	0.696	0.466	1.665	0.904	0.757	0.479	1.709	1.59	0.279	0.687	3.678	1.904	0.132	0.823	4.403	2.389	0.018	1.161	4.914	2.185
IL17RB	turquoise	6.30298	0.348508	-0.287709	-0.360952	-0.0638048	-0.0681498	0.123635	-0.44055	0.463659	0.667	0.014	0.484	0.92	1.85387	0.745	0.072	0.54	1.027	1.14267	1.057	0.833	0.631	1.77	1.208	0.473	0.721	2.023	0.616	0.142	0.323	1.176	0.67	0.223	0.352	1.276	1.047	0.913	0.461	2.377	1.231	0.619	0.543	2.792	0.642	0.21	0.321	1.283	0.664
EGR1	turquoise	1.36152	-0.227935	0.136977	0.237646	0.0550456	0.0133188	-0.105824	0.28627	-0.281424	1.562	0.007	1.132	2.155	2.1549	1.47	0.019	1.065	2.027	1.72125	1.242	0.412	0.739	2.088	1.409	0.194	0.839	2.366	1.392	0.313	0.733	2.645	1.41	0.293	0.743	2.676	1.222	0.633	0.537	2.782	0.968	0.938	0.427	2.195	1.732	0.12	0.867	3.459	1.689
UBE2E2	turquoise	21.1182	-0.233419	0.312593	0.627377	0.133243	-0.336824	-0.122925	0.601957	-0.341	1.615	0.004	1.169	2.231	2.39794	1.509	0.012	1.094	2.083	1.92082	0.996	0.987	0.595	1.666	0.986	0.957	0.589	1.65	1.548	0.188	0.807	2.967	1.707	0.104	0.895	3.253	1.478	0.357	0.644	3.395	1.406	0.419	0.616	3.208	1.621	0.172	0.811	3.242	1.785
LIFR	turquoise	8.97139	-0.240297	0.16109	0.233068	0.017498	0.0563355	-0.0226946	0.478782	-0.426345	1.798	0	1.299	2.489	Inf	1.747	0.001	1.262	2.419	3	1.752	0.037	1.034	2.968	1.746	0.039	1.029	2.964	1.028	0.933	0.544	1.942	1.055	0.869	0.558	1.994	1.294	0.538	0.57	2.934	1.136	0.76	0.501	2.577	1.709	0.135	0.846	3.451	1.906
HHIP	turquoise	12.1649	-0.390216	0.151035	0.140327	0.0606755	0.517903	-0.104254	0.46263	-0.577931	1.154	0.38	0.839	1.587	0.420216	1.094	0.58	0.795	1.505	0.236572	1.256	0.388	0.749	2.108	1.29	0.336	0.768	2.165	0.766	0.415	0.404	1.453	0.628	0.153	0.332	1.189	1.257	0.59	0.547	2.887	1.55	0.299	0.678	3.54	1.68	0.143	0.84	3.361	1.888
GPR133	turquoise	30.6459	-0.22585	0.15908	0.518231	0.094954	-0.252515	-0.0101648	0.670337	-0.444365	1.591	0.005	1.153	2.195	2.30103	1.502	0.013	1.089	2.072	1.88606	1.558	0.095	0.926	2.622	1.607	0.074	0.954	2.707	0.971	0.927	0.514	1.834	0.901	0.748	0.477	1.703	0.778	0.55	0.341	1.775	0.736	0.466	0.322	1.679	1.618	0.175	0.807	3.243	1.785
DSG2	turquoise	14.8971	0.475875	-0.209675	-0.480707	-0.348987	0.268784	0.461947	-0.534396	0.384486	0.455	0	0.326	0.633	Inf	0.493	0	0.354	0.687	Inf	0.466	0.005	0.272	0.798	0.487	0.009	0.284	0.834	0.604	0.126	0.317	1.151	0.621	0.147	0.326	1.183	1.092	0.833	0.481	2.482	1.004	0.992	0.443	2.278	1.054	0.88	0.532	2.089	1.056
RIMKLB	turquoise	18.4377	-0.223964	0.109527	0.550051	0.252632	-0.21064	-0.0779	0.583625	-0.346999	2	0	1.441	2.776	Inf	1.924	0	1.386	2.67	Inf	1.421	0.185	0.845	2.391	1.356	0.251	0.806	2.281	1.249	0.497	0.658	2.37	1.265	0.471	0.667	2.399	3.798	0.005	1.489	9.688	3.534	0.008	1.391	8.978	1.264	0.505	0.635	2.513	1.269
STEAP4	turquoise	16.35	-0.308019	0.289586	0.581773	0.0868878	-0.0607843	-0.0425068	0.573082	-0.453687	1.548	0.008	1.121	2.137	2.09691	1.45	0.024	1.05	2.001	1.61979	1.023	0.931	0.611	1.713	0.997	0.99	0.595	1.669	1.949	0.048	1.006	3.774	1.92	0.053	0.99	3.721	1.465	0.365	0.641	3.348	1.513	0.325	0.663	3.454	1.476	0.27	0.739	2.946	1.552
OVOL1	turquoise	21.3019	0.257396	-0.422554	-0.497382	-0.047145	-0.036493	0.0384737	-0.612495	0.482389	0.852	0.324	0.62	1.172	0.489455	0.874	0.406	0.635	1.201	0.391474	0.75	0.275	0.447	1.258	0.788	0.368	0.47	1.323	1.029	0.93	0.544	1.944	1.058	0.861	0.56	2	1.392	0.442	0.599	3.234	1.411	0.42	0.61	3.262	0.598	0.145	0.3	1.194	0.558
NTN4	turquoise	12.6571	-0.386701	0.366919	0.341797	0.0190571	0.3635	-0.0876451	0.510973	-0.581043	1.25	0.171	0.908	1.72	0.767004	1.211	0.24	0.88	1.666	0.619789	1.173	0.543	0.701	1.965	1.104	0.706	0.66	1.849	0.896	0.735	0.474	1.694	0.909	0.769	0.481	1.718	0.544	0.156	0.235	1.26	0.619	0.262	0.268	1.431	1.547	0.219	0.771	3.106	1.45
C15orf52	turquoise	18.0411	-0.472721	0.0010442	0.383062	0.327537	0.0593103	-0.252934	0.568114	-0.533387	1.61	0.004	1.165	2.226	2.39794	1.561	0.007	1.13	2.157	2.1549	1.035	0.897	0.618	1.733	1.028	0.917	0.614	1.721	1.003	0.992	0.53	1.901	0.914	0.782	0.484	1.728	1.995	0.115	0.845	4.711	2.243	0.065	0.95	5.297	1.835	0.093	0.904	3.722	2.094
SYNPO2	turquoise	93.7972	-0.521751	0.285576	0.622372	0.225329	0.125794	-0.189873	0.902427	-0.759415	1.653	0.002	1.196	2.285	2.69897	1.553	0.008	1.123	2.147	2.09691	1.569	0.091	0.93	2.648	1.553	0.099	0.92	2.62	1.013	0.969	0.534	1.919	0.881	0.696	0.465	1.667	1.588	0.284	0.682	3.697	2.022	0.101	0.873	4.684	2.377	0.019	1.15	4.913	2.348
ERO1LB	turquoise	7.73854	-0.246431	0.152787	0.273093	0.0106387	0.0875239	-0.0438725	0.463266	-0.421037	1.563	0.007	1.131	2.16	2.1549	1.498	0.014	1.084	2.07	1.85387	1.265	0.374	0.753	2.123	1.264	0.375	0.753	2.122	1.081	0.81	0.571	2.046	0.999	0.997	0.528	1.889	1.292	0.543	0.566	2.948	1.236	0.614	0.542	2.822	1.527	0.233	0.762	3.06	1.469
COL4A4	turquoise	12.3581	-0.280439	0.221445	0.48902	0.0717927	-0.0565566	-0.0874732	0.537134	-0.400313	1.818	0	1.313	2.519	Inf	1.751	0.001	1.263	2.426	3	1.888	0.019	1.109	3.213	1.846	0.024	1.083	3.144	0.767	0.415	0.406	1.451	0.752	0.381	0.398	1.423	1.702	0.215	0.735	3.943	1.749	0.192	0.756	4.05	0.709	0.326	0.356	1.41	0.657
FCER1A	turquoise	24.3681	-0.303935	0.312667	0.378237	-0.015438	0.352811	0.0540949	0.613431	-0.641194	1.2	0.262	0.872	1.652	0.581699	1.104	0.544	0.802	1.519	0.264401	0.884	0.639	0.528	1.479	0.877	0.616	0.524	1.467	0.764	0.407	0.404	1.445	0.683	0.243	0.361	1.294	0.873	0.745	0.385	1.982	0.935	0.873	0.413	2.121	1.45	0.293	0.726	2.897	1.402
MYLK	turquoise	92.1696	-0.463858	0.374281	0.803523	0.220261	-0.0201046	-0.153094	0.902294	-0.702391	1.577	0.006	1.143	2.177	2.22185	1.531	0.01	1.109	2.113	2	1.287	0.338	0.768	2.157	1.284	0.342	0.766	2.153	0.863	0.65	0.456	1.632	0.887	0.711	0.469	1.675	1.772	0.183	0.763	4.114	1.872	0.143	0.809	4.328	2.365	0.02	1.147	4.88	2.688
HOXB3	turquoise	3.0378	-0.295711	-0.194383	0.1888	0.311014	-0.038344	-0.207539	0.321713	-0.257318	1.379	0.05	1	1.901	1.30103	1.415	0.034	1.026	1.951	1.46852	1.274	0.359	0.759	2.139	1.268	0.369	0.755	2.129	0.75	0.377	0.395	1.421	0.828	0.564	0.436	1.572	1.426	0.408	0.615	3.304	1.683	0.223	0.728	3.89	1.835	0.094	0.902	3.733	2.107
PITPNM3	turquoise	2.38096	-0.157205	-0.127193	0.0368598	-0.0322331	0.23116	-0.0357013	0.261172	-0.243186	0.837	0.275	0.609	1.151	0.560667	0.811	0.198	0.59	1.116	0.703335	0.627	0.078	0.372	1.054	0.64	0.093	0.38	1.077	0.526	0.055	0.272	1.015	0.459	0.02	0.238	0.882	0.93	0.863	0.409	2.117	1.094	0.83	0.483	2.481	2.477	0.014	1.2	5.115	2.759
ARRDC4	turquoise	7.45988	-0.283494	0.180634	0.301756	0.0485449	0.202278	-0.0660683	0.466199	-0.451312	1.456	0.022	1.056	2.007	1.65758	1.345	0.07	0.976	1.854	1.1549	1.319	0.294	0.786	2.214	1.273	0.361	0.758	2.136	0.92	0.797	0.486	1.74	0.896	0.736	0.474	1.693	1.811	0.165	0.782	4.193	1.574	0.289	0.681	3.64	1.725	0.126	0.858	3.467	1.889
FBXO32	turquoise	11.3341	-0.164746	0.00827179	0.454155	0.106115	-0.175623	0.0278822	0.478635	-0.316042	1.218	0.225	0.886	1.675	0.647817	1.266	0.147	0.921	1.741	0.832683	0.79	0.373	0.471	1.326	0.844	0.52	0.503	1.416	0.935	0.837	0.495	1.769	1.129	0.709	0.596	2.14	1.682	0.225	0.726	3.899	1.609	0.266	0.696	3.72	1.502	0.25	0.751	3.006	1.544
PPP1R14A	turquoise	42.9781	-0.544254	0.0382712	0.535668	0.293772	-0.140204	-0.363998	0.716069	-0.553108	2.016	0	1.452	2.798	Inf	2.001	0	1.441	2.778	Inf	2.036	0.008	1.201	3.452	2.055	0.008	1.21	3.49	0.987	0.967	0.521	1.868	0.993	0.982	0.525	1.878	2.612	0.035	1.072	6.361	2.888	0.02	1.186	7.037	1.914	0.071	0.945	3.875	2.12
VAT1L	turquoise	15.0707	-0.406999	0.215243	0.393153	0.0994976	0.214792	-0.176591	0.547876	-0.542217	1.599	0.005	1.156	2.21	2.30103	1.734	0.001	1.254	2.397	3	1.136	0.629	0.678	1.903	1.181	0.528	0.705	1.98	1.161	0.649	0.611	2.206	1.184	0.605	0.624	2.245	0.956	0.915	0.419	2.181	1.293	0.538	0.57	2.932	1.997	0.054	0.987	4.042	1.908
FAM171B	turquoise	17.1127	-0.236291	0.199251	0.591761	0.189274	-0.254274	-0.097392	0.56762	-0.334716	1.63	0.003	1.18	2.252	2.52288	1.646	0.003	1.191	2.275	2.52288	1.22	0.45	0.728	2.046	1.225	0.442	0.73	2.053	1.192	0.59	0.629	2.261	1.38	0.324	0.728	2.617	1.815	0.163	0.785	4.197	1.888	0.138	0.815	4.373	0.972	0.934	0.489	1.929	0.924
PLAT	turquoise	10.7396	-0.474089	0.211646	0.435996	0.250358	0.201516	-0.268967	0.475793	-0.517307	1.525	0.01	1.106	2.104	2	1.448	0.024	1.05	1.997	1.61979	1.466	0.149	0.871	2.465	1.393	0.212	0.828	2.343	0.988	0.97	0.522	1.868	1.132	0.702	0.599	2.141	1.393	0.431	0.61	3.18	1.58	0.278	0.691	3.611	1.278	0.483	0.644	2.533	1.119
SEPP1	turquoise	10.2968	-0.302023	0.250166	0.247979	-0.0245108	0.275211	0.00616673	0.461399	-0.520744	1.409	0.036	1.023	1.942	1.4437	1.368	0.055	0.993	1.884	1.25964	0.729	0.234	0.434	1.227	0.783	0.357	0.465	1.318	0.982	0.955	0.52	1.855	0.858	0.637	0.454	1.621	1.26	0.584	0.551	2.879	1.544	0.303	0.676	3.526	0.808	0.541	0.408	1.602	0.853
CDC25B	turquoise	10.9744	0.267003	-0.124086	-0.203144	-0.0172544	-0.406977	-0.00773545	-0.469062	0.526626	0.868	0.383	0.631	1.193	0.416801	0.992	0.959	0.721	1.364	0.0181814	0.801	0.399	0.478	1.342	0.784	0.355	0.468	1.314	1.397	0.311	0.732	2.667	1.589	0.157	0.837	3.016	0.915	0.831	0.403	2.074	1.014	0.973	0.447	2.3	0.48	0.043	0.236	0.976	0.503
IL17D	turquoise	8.82177	-0.0823671	-0.0752383	0.276712	0.0446197	-0.362825	-0.0491374	0.422452	-0.157542	1.65	0.002	1.194	2.279	2.69897	1.544	0.008	1.119	2.132	2.09691	1.232	0.428	0.735	2.066	1.285	0.343	0.766	2.155	1.451	0.258	0.761	2.764	1.434	0.273	0.753	2.731	1.261	0.58	0.555	2.866	1.021	0.961	0.45	2.314	2.13	0.037	1.048	4.326	2.473
AGMAT	turquoise	21.9142	0.325523	-0.25327	-0.523326	-0.127004	0.113562	0.110681	-0.62508	0.499078	0.67	0.014	0.486	0.924	1.85387	0.753	0.083	0.546	1.038	1.08092	0.777	0.338	0.464	1.302	0.974	0.92	0.581	1.633	1.023	0.943	0.541	1.935	1.177	0.617	0.623	2.224	0.686	0.373	0.3	1.571	0.716	0.428	0.314	1.634	0.529	0.074	0.263	1.063	0.516
NEURL1B	turquoise	7.17561	-0.313905	-0.0331564	0.41299	0.263035	-0.199836	-0.243621	0.429717	-0.281091	1.567	0.006	1.135	2.164	2.22185	1.5	0.014	1.087	2.071	1.85387	0.835	0.494	0.499	1.399	0.774	0.329	0.462	1.295	1.618	0.145	0.847	3.09	1.678	0.116	0.88	3.2	1.209	0.652	0.53	2.76	1.337	0.49	0.586	3.05	1.338	0.406	0.673	2.658	1.276
PRIMA1	turquoise	60.5193	-0.445683	0.215159	0.45885	0.103812	0.0797036	-0.144673	0.807512	-0.674287	1.592	0.005	1.152	2.199	2.30103	1.482	0.017	1.073	2.047	1.76955	1.546	0.103	0.916	2.608	1.563	0.094	0.927	2.638	1.201	0.577	0.632	2.282	1.035	0.916	0.546	1.963	1.128	0.773	0.498	2.557	1.139	0.755	0.503	2.582	2.3	0.024	1.113	4.753	2.554
MYEF2	turquoise	18.9419	-0.257744	-0.089399	0.28757	0.138342	-0.22216	-0.10529	0.571117	-0.373946	1.969	0	1.418	2.734	Inf	1.811	0	1.305	2.513	Inf	1.89	0.019	1.11	3.217	1.814	0.028	1.066	3.087	1.09	0.792	0.576	2.061	1.034	0.917	0.547	1.956	1.079	0.855	0.476	2.447	1.086	0.844	0.479	2.461	1.759	0.118	0.866	3.573	2.26
MYOCD	turquoise	73.0928	-0.538316	0.141152	0.508875	0.232799	0.180254	-0.228637	0.837649	-0.733634	1.55	0.008	1.122	2.141	2.09691	1.491	0.015	1.08	2.06	1.82391	1.465	0.15	0.871	2.464	1.302	0.319	0.774	2.19	0.741	0.361	0.39	1.409	0.652	0.19	0.345	1.235	1.134	0.771	0.487	2.64	1.433	0.393	0.628	3.271	2.437	0.016	1.181	5.029	2.403
LACTB2	turquoise	9.45815	0.399718	-0.213329	-0.418183	-0.317764	0.110863	0.343432	-0.47424	0.363849	0.669	0.014	0.485	0.923	1.85387	0.69	0.024	0.5	0.953	1.61979	0.381	0.001	0.221	0.656	0.423	0.002	0.246	0.728	1.224	0.534	0.647	2.316	1.124	0.719	0.594	2.126	0.284	0.008	0.112	0.723	0.263	0.005	0.104	0.669	1.11	0.765	0.559	2.205	1.095
PRICKLE2	turquoise	81.1792	-0.521122	0.239441	0.790082	0.284688	-0.143312	-0.251376	0.881895	-0.676363	1.837	0	1.325	2.547	Inf	1.733	0.001	1.25	2.402	3	1.902	0.018	1.118	3.236	1.652	0.064	0.971	2.812	0.855	0.629	0.452	1.616	0.944	0.859	0.5	1.784	3.945	0.004	1.538	10.121	3.987	0.004	1.567	10.141	2.335	0.021	1.139	4.787	2.324
SELM	turquoise	35.2756	-0.371167	0.240117	0.707347	0.0649228	-0.224854	-0.139926	0.691846	-0.501271	1.829	0	1.32	2.535	Inf	1.854	0	1.338	2.569	Inf	1.179	0.533	0.703	1.976	1.208	0.473	0.721	2.025	1.71	0.107	0.891	3.279	1.94	0.046	1.011	3.723	1.408	0.418	0.615	3.22	1.394	0.43	0.611	3.183	2.653	0.008	1.29	5.455	2.433
WWC3	turquoise	14.1623	-0.362145	0.197503	0.52994	0.17074	-0.366535	-0.239033	0.513599	-0.353927	1.908	0	1.377	2.644	Inf	1.739	0.001	1.256	2.409	3	1.713	0.046	1.01	2.904	1.7	0.048	1.004	2.878	1.137	0.692	0.601	2.151	1.125	0.717	0.595	2.127	1.147	0.742	0.506	2.601	1.18	0.692	0.52	2.678	1.02	0.954	0.515	2.021	1.002
HCG11	turquoise	3.987	0.076718	-0.0836111	0.171143	-0.145807	-0.112139	0.327659	0.335905	-0.200703	1.052	0.755	0.765	1.446	0.122053	1.04	0.807	0.757	1.43	0.0931265	0.902	0.695	0.538	1.511	0.944	0.826	0.563	1.582	0.712	0.299	0.375	1.352	0.695	0.265	0.366	1.318	1.256	0.587	0.552	2.859	1.059	0.89	0.467	2.401	1.19	0.619	0.599	2.363	1.308
CDC42EP3	turquoise	48.7352	-0.311233	0.308655	0.691916	0.123317	-0.304515	-0.104086	0.76148	-0.482717	1.547	0.008	1.121	2.134	2.09691	1.514	0.012	1.097	2.088	1.92082	1.1	0.717	0.656	1.844	1.151	0.594	0.687	1.929	0.962	0.906	0.509	1.818	1.079	0.815	0.571	2.039	3.112	0.014	1.256	7.714	2.545	0.039	1.047	6.188	2.638	0.009	1.279	5.438	2.822
LHFP	turquoise	73.1467	-0.51816	0.40506	0.808412	0.266646	-0.0376845	-0.249394	0.851506	-0.684837	1.804	0	1.301	2.501	Inf	1.724	0.001	1.244	2.39	3	1.161	0.57	0.693	1.946	1.056	0.836	0.63	1.771	1.496	0.225	0.78	2.87	1.552	0.186	0.81	2.976	2.171	0.078	0.916	5.146	2.201	0.072	0.932	5.2	1.863	0.083	0.922	3.765	1.727
ZNF880	turquoise	9.05167	-0.241755	0.152749	0.375199	0.0752562	-0.121589	-0.0647953	0.499012	-0.371365	1.133	0.441	0.824	1.558	0.355561	1.161	0.359	0.844	1.595	0.444906	0.764	0.307	0.456	1.281	0.898	0.684	0.535	1.507	0.991	0.978	0.524	1.875	1.038	0.908	0.549	1.964	0.833	0.662	0.367	1.89	0.712	0.417	0.314	1.617	1.918	0.066	0.958	3.837	1.849
HECTD2	turquoise	45.1284	-0.375062	0.292368	0.660032	0.313173	-0.121939	-0.167024	0.761005	-0.539598	1.581	0.005	1.144	2.183	2.30103	1.63	0.003	1.18	2.252	2.52288	1.736	0.04	1.025	2.941	1.795	0.03	1.06	3.042	0.767	0.416	0.405	1.454	0.871	0.67	0.46	1.647	1.827	0.159	0.789	4.228	1.952	0.118	0.844	4.518	2.211	0.031	1.077	4.537	2.445
FAM162B	turquoise	19.6501	-0.287552	0.31863	0.597674	0.150973	-0.0670783	-0.105301	0.59637	-0.436455	1.725	0.001	1.247	2.387	3	1.598	0.005	1.155	2.211	2.30103	1.114	0.681	0.666	1.865	1.029	0.913	0.615	1.723	1.275	0.46	0.669	2.43	1.252	0.494	0.658	2.385	1.261	0.58	0.555	2.866	1.219	0.636	0.537	2.763	1.261	0.508	0.635	2.504	1.365
TLCD1	turquoise	15.5083	0.238251	-0.464871	-0.476129	-0.121237	-0.0813385	0.0746988	-0.555443	0.447417	0.8	0.172	0.581	1.102	0.764472	0.872	0.401	0.633	1.2	0.396856	0.889	0.654	0.531	1.488	0.991	0.972	0.592	1.659	0.926	0.814	0.489	1.753	1.057	0.865	0.559	1.999	1.326	0.501	0.583	3.019	1.341	0.484	0.59	3.047	1.582	0.192	0.795	3.15	1.569
ITGA2	turquoise	5.42313	0.223931	-0.0502404	-0.123973	-0.157612	0.104742	0.125293	-0.395937	0.299888	0.712	0.038	0.516	0.982	1.42022	0.806	0.189	0.585	1.111	0.723538	0.712	0.2	0.423	1.198	0.79	0.374	0.469	1.33	1.084	0.804	0.572	2.054	1.225	0.532	0.648	2.317	1.141	0.752	0.503	2.588	1.042	0.921	0.46	2.363	0.977	0.948	0.492	1.941	0.98
CLDN4	turquoise	20.3311	0.218502	-0.299998	-0.419915	-0.08763	-0.0418412	0.0600166	-0.606356	0.447495	0.732	0.056	0.531	1.009	1.25181	0.777	0.123	0.564	1.07	0.910095	0.831	0.481	0.496	1.392	0.914	0.734	0.546	1.532	0.887	0.713	0.469	1.678	0.809	0.514	0.428	1.529	1.979	0.119	0.838	4.672	1.818	0.173	0.77	4.293	0.702	0.316	0.351	1.403	0.638
NKX2.3	turquoise	9.73266	-0.396253	0.341247	0.261885	0.0386283	0.409974	-0.160173	0.451128	-0.529613	1.14	0.422	0.828	1.568	0.374688	1.147	0.398	0.834	1.579	0.400117	0.779	0.342	0.465	1.304	0.909	0.717	0.543	1.522	0.944	0.86	0.499	1.787	0.851	0.62	0.45	1.61	0.693	0.39	0.301	1.597	0.778	0.551	0.341	1.775	1.089	0.808	0.549	2.159	1.099
LRG1	turquoise	4.37808	0.120873	-0.0246021	-0.293417	-0.10445	0.207334	0.0732843	-0.379592	0.194772	0.755	0.085	0.549	1.039	1.07058	0.789	0.146	0.574	1.086	0.835647	0.939	0.812	0.561	1.572	0.923	0.76	0.551	1.544	1.273	0.46	0.671	2.415	1.166	0.638	0.615	2.211	1.154	0.734	0.506	2.633	1.401	0.424	0.614	3.198	0.778	0.477	0.39	1.553	0.765
MAP1B	turquoise	56.6611	-0.407927	0.209274	0.728029	0.26277	-0.259769	-0.208873	0.785839	-0.521821	1.795	0	1.296	2.486	Inf	1.719	0.001	1.241	2.381	3	1.031	0.908	0.616	1.726	0.859	0.564	0.513	1.439	1.035	0.916	0.547	1.958	1.237	0.513	0.654	2.34	6.541	0.001	2.22	19.275	7.181	0	2.431	21.211	1.79	0.104	0.887	3.614	1.947
DDX26B	turquoise	8.66903	-0.218518	0.400966	0.467555	0.35028	-0.0393501	-0.127226	0.485591	-0.343377	1.498	0.014	1.086	2.067	1.85387	1.357	0.063	0.984	1.872	1.20066	1.351	0.257	0.803	2.273	1.222	0.45	0.726	2.056	1.068	0.84	0.564	2.021	0.946	0.864	0.5	1.789	1.164	0.717	0.513	2.637	1.22	0.635	0.538	2.767	1.235	0.548	0.621	2.458	1.162
BMPR1B	turquoise	18.1647	-0.218035	0.00482526	0.480192	0.158849	-0.289469	-0.0749335	0.573566	-0.327188	1.961	0	1.413	2.722	Inf	1.833	0	1.32	2.544	Inf	1.345	0.262	0.801	2.258	1.248	0.401	0.744	2.095	1.409	0.297	0.74	2.684	1.758	0.086	0.923	3.352	9.922	0	2.926	33.652	7.463	0.001	2.21	25.197	2.095	0.041	1.031	4.258	1.805
PCM1	turquoise	12.9328	-0.201559	0.156542	0.292181	0.120502	-0.0154749	-0.105752	0.497832	-0.338755	0.844	0.296	0.614	1.16	0.528708	0.859	0.349	0.625	1.181	0.457175	1.127	0.651	0.672	1.888	1.067	0.806	0.636	1.788	0.756	0.39	0.4	1.431	0.807	0.509	0.426	1.526	0.557	0.172	0.241	1.289	0.602	0.236	0.261	1.393	1.794	0.105	0.884	3.638	1.995
ID4	turquoise	17.6106	-0.38369	0.253999	0.476724	0.17351	0.087398	-0.159202	0.598728	-0.536124	1.689	0.002	1.221	2.337	2.69897	1.608	0.004	1.162	2.224	2.39794	1.697	0.049	1.002	2.873	1.575	0.091	0.93	2.666	1.03	0.929	0.542	1.957	0.988	0.97	0.522	1.869	1.531	0.32	0.662	3.541	1.94	0.121	0.839	4.489	2.281	0.022	1.126	4.621	1.931
UTRN	turquoise	23.7612	-0.37505	0.485671	0.554243	0.189407	0.137831	-0.138476	0.63342	-0.561183	1.878	0	1.354	2.604	Inf	1.778	0.001	1.282	2.464	3	1.671	0.054	0.991	2.819	1.567	0.092	0.929	2.644	1.509	0.216	0.786	2.894	1.487	0.232	0.776	2.85	1.257	0.585	0.553	2.855	1.278	0.557	0.563	2.902	1.667	0.148	0.834	3.331	1.711
FAM83D	turquoise	5.74526	0.149374	-0.143282	0.229319	-0.0581186	-0.475022	0.113644	0.285646	0.116365	1.415	0.033	1.028	1.949	1.48149	1.414	0.034	1.027	1.947	1.46852	1.08	0.769	0.645	1.808	1.117	0.675	0.667	1.869	1.629	0.14	0.853	3.114	1.768	0.084	0.927	3.372	1.368	0.465	0.591	3.166	0.992	0.985	0.437	2.25	2.012	0.052	0.993	4.076	2.372
TRIB3	turquoise	12.2124	0.265467	-0.403397	-0.291343	-0.117027	-0.422352	0.0509887	-0.470119	0.497692	1.191	0.282	0.866	1.638	0.549751	1.245	0.178	0.905	1.712	0.74958	1.023	0.932	0.611	1.712	1.147	0.602	0.685	1.92	1.681	0.116	0.88	3.211	1.657	0.125	0.869	3.162	2.279	0.061	0.963	5.391	1.706	0.223	0.723	4.025	0.558	0.106	0.275	1.131	0.599
DOCK11	turquoise	18.741	-0.0978184	0.518765	0.58698	0.0821415	-0.203006	0.0587962	0.582318	-0.333192	1.591	0.005	1.152	2.197	2.30103	1.549	0.008	1.121	2.139	2.09691	1.232	0.429	0.734	2.069	1.314	0.302	0.782	2.206	1.054	0.872	0.557	1.994	1.105	0.76	0.584	2.088	0.605	0.24	0.262	1.398	0.592	0.22	0.256	1.368	1.451	0.292	0.726	2.899	1.538
CDC23	turquoise	8.33723	0.517455	-0.158995	-0.283901	-0.260828	-0.118152	0.321562	-0.451549	0.536018	0.745	0.071	0.54	1.026	1.14874	0.806	0.187	0.585	1.11	0.728158	0.949	0.841	0.567	1.588	1.012	0.965	0.604	1.694	1.275	0.455	0.674	2.413	1.439	0.265	0.759	2.729	1.142	0.751	0.502	2.597	1	1	0.441	2.268	0.827	0.589	0.416	1.645	0.876
KLF12	turquoise	27.3381	-0.186762	0.445429	0.57471	0.091657	-0.19401	-0.00718328	0.663289	-0.419132	1.786	0	1.293	2.469	Inf	1.587	0.005	1.149	2.192	2.30103	2.156	0.005	1.267	3.671	2.014	0.01	1.183	3.43	1.009	0.978	0.533	1.909	1.098	0.773	0.581	2.077	0.973	0.948	0.429	2.207	0.91	0.822	0.401	2.064	1.557	0.211	0.778	3.115	1.451
LONRF2	turquoise	27.1663	-0.373483	-0.0782665	0.321974	0.225554	-0.0418093	-0.172554	0.648143	-0.512254	2.017	0	1.45	2.807	Inf	1.994	0	1.433	2.776	Inf	1.49	0.135	0.883	2.513	1.456	0.159	0.863	2.456	1.373	0.336	0.72	2.617	1.391	0.316	0.729	2.653	2.18	0.076	0.922	5.154	2.226	0.068	0.943	5.254	1.849	0.088	0.912	3.752	2.027
PAK6	turquoise	15.7612	0.324926	-0.471623	-0.481716	-0.178267	-0.177157	0.0563819	-0.563797	0.559188	0.795	0.159	0.578	1.094	0.798603	0.818	0.217	0.594	1.126	0.66354	1.05	0.854	0.627	1.757	1.114	0.682	0.665	1.864	0.987	0.967	0.522	1.865	1.096	0.779	0.58	2.07	1.521	0.326	0.658	3.517	1.35	0.484	0.583	3.125	1.036	0.919	0.523	2.054	1.187
TCEAL3	turquoise	41.6197	-0.431118	0.189266	0.595873	0.129831	-0.0335639	-0.154039	0.739986	-0.608701	1.818	0	1.312	2.518	Inf	1.743	0.001	1.258	2.416	3	2.068	0.008	1.208	3.542	1.958	0.015	1.142	3.355	0.744	0.367	0.392	1.413	0.778	0.442	0.411	1.475	2.911	0.019	1.193	7.101	2.61	0.034	1.073	6.352	2.927	0.005	1.392	6.153	2.975
SORD	turquoise	9.90541	0.416749	-0.263898	-0.452406	-0.217165	-0.0470167	0.236851	-0.495946	0.454021	0.569	0.001	0.411	0.788	3	0.608	0.003	0.439	0.842	2.52288	0.961	0.881	0.574	1.61	1.052	0.848	0.628	1.761	0.757	0.394	0.399	1.436	0.776	0.438	0.409	1.473	0.45	0.069	0.191	1.064	0.443	0.063	0.188	1.046	1.007	0.983	0.508	1.996	1.021
ARHGEF26	turquoise	30.8599	-0.296684	-0.122886	0.340884	0.187623	-0.162245	-0.134792	0.64592	-0.426179	1.724	0.001	1.247	2.384	3	1.638	0.003	1.184	2.265	2.52288	2.079	0.007	1.221	3.54	2.041	0.009	1.198	3.478	1.167	0.637	0.615	2.215	1.191	0.593	0.628	2.257	1.352	0.474	0.592	3.089	1.194	0.674	0.523	2.725	1.7	0.143	0.836	3.454	2.023
LRIG1	turquoise	8.11125	-0.185167	0.0519306	0.306385	0.0504093	-0.104304	-0.0520544	0.459022	-0.307521	1.194	0.275	0.868	1.642	0.560667	1.177	0.316	0.856	1.619	0.500313	1.36	0.247	0.808	2.288	1.474	0.145	0.874	2.485	0.767	0.418	0.404	1.457	0.843	0.601	0.445	1.598	0.286	0.009	0.112	0.727	0.306	0.013	0.121	0.776	1.558	0.212	0.777	3.123	1.493
NCEH1	turquoise	9.85684	0.197949	0.0892448	-0.242397	-0.164145	0.132441	0.0518105	-0.480914	0.375928	0.604	0.002	0.438	0.835	2.69897	0.667	0.014	0.483	0.921	1.85387	0.693	0.166	0.413	1.164	0.708	0.192	0.422	1.189	0.612	0.136	0.321	1.167	0.719	0.316	0.378	1.37	0.733	0.462	0.321	1.677	0.847	0.694	0.371	1.934	0.929	0.833	0.469	1.842	0.929
ABI3BP	turquoise	57.6794	-0.489305	0.516787	0.571146	0.135926	0.231594	-0.162209	0.797354	-0.745319	1.449	0.024	1.051	1.999	1.61979	1.376	0.052	0.997	1.897	1.284	1.141	0.615	0.681	1.912	1.247	0.402	0.744	2.09	0.91	0.772	0.482	1.72	0.79	0.467	0.418	1.492	0.699	0.396	0.306	1.598	0.755	0.505	0.331	1.723	2.084	0.041	1.032	4.206	2.008
SGCD	turquoise	64.2303	-0.379158	0.307465	0.715766	0.191006	0.0510959	-0.0889755	0.811244	-0.632161	1.387	0.045	1.007	1.911	1.34679	1.325	0.085	0.962	1.826	1.07058	1.114	0.681	0.665	1.865	1.002	0.995	0.598	1.677	0.757	0.394	0.399	1.436	0.644	0.178	0.34	1.222	1.124	0.78	0.496	2.548	1.263	0.577	0.557	2.864	2.387	0.018	1.161	4.907	2.76
FAM85A	turquoise	2.20347	-0.327357	-0.0159073	0.118474	0.231637	0.183444	-0.242026	0.301487	-0.299885	1.158	0.366	0.842	1.593	0.436519	1.127	0.463	0.819	1.549	0.334419	1.211	0.468	0.723	2.029	1.119	0.669	0.668	1.876	0.645	0.181	0.34	1.226	0.576	0.092	0.303	1.094	0.639	0.299	0.275	1.486	0.785	0.566	0.344	1.792	1.663	0.15	0.831	3.327	1.75
DHCR7	turquoise	20.3909	0.282957	-0.468868	-0.441458	-0.156389	-0.23924	0.0274944	-0.598937	0.592106	0.765	0.102	0.556	1.054	0.9914	0.85	0.32	0.618	1.171	0.49485	1.163	0.566	0.694	1.95	1.303	0.316	0.777	2.184	0.95	0.874	0.502	1.796	1.075	0.825	0.568	2.033	1.3	0.534	0.569	2.97	1.319	0.511	0.578	3.008	0.695	0.304	0.347	1.39	0.727
LOC100506844	turquoise	50.9032	-0.261641	0.347049	0.674658	0.150857	-0.27938	-0.0739037	0.77621	-0.46914	1.968	0	1.418	2.732	Inf	1.962	0	1.413	2.725	Inf	2.166	0.005	1.265	3.707	2.006	0.011	1.172	3.432	1.226	0.533	0.647	2.324	1.302	0.419	0.687	2.469	2.766	0.025	1.135	6.738	2.771	0.025	1.138	6.747	1.167	0.66	0.588	2.316	1.185
DLC1	turquoise	56.165	-0.492091	0.307373	0.783343	0.364298	-0.133992	-0.294842	0.789099	-0.591028	1.699	0.001	1.229	2.348	3	1.501	0.014	1.086	2.075	1.85387	1.513	0.119	0.899	2.546	1.323	0.292	0.786	2.228	1.374	0.334	0.721	2.619	1.39	0.316	0.73	2.649	1.728	0.201	0.747	4	1.76	0.186	0.761	4.069	1.449	0.294	0.725	2.896	1.484
C1orf133	turquoise	47.5402	-0.439559	0.0327973	0.476201	0.108369	0.0940335	-0.129633	0.753943	-0.631922	1.715	0.001	1.239	2.373	3	1.574	0.006	1.138	2.179	2.22185	1.182	0.526	0.705	1.981	1.2	0.49	0.715	2.012	1.476	0.237	0.774	2.815	1.361	0.349	0.714	2.595	1.54	0.314	0.665	3.568	1.636	0.25	0.708	3.782	1.851	0.088	0.912	3.759	1.836
CD1E	turquoise	11.2767	-0.190531	0.48172	0.277293	-0.125568	0.342735	0.127741	0.468179	-0.516044	1.178	0.315	0.856	1.62	0.501689	1.123	0.474	0.817	1.545	0.324222	1.035	0.896	0.618	1.733	1.075	0.784	0.642	1.8	1.102	0.765	0.583	2.084	0.976	0.94	0.516	1.846	0.575	0.198	0.248	1.334	0.6	0.232	0.259	1.386	1.236	0.545	0.622	2.456	1.226
NBEA	turquoise	36.6713	-0.36254	0.00217347	0.437741	0.16479	-0.125168	-0.106202	0.709033	-0.537306	2.186	0	1.569	3.047	Inf	2.152	0	1.544	3.001	Inf	2.281	0.003	1.325	3.929	2.41	0.002	1.398	4.154	0.952	0.879	0.504	1.798	0.962	0.904	0.509	1.817	1.854	0.149	0.801	4.29	1.986	0.109	0.858	4.599	1.778	0.111	0.876	3.607	1.952
SFN	turquoise	13.7448	0.191315	0.0261773	-0.33029	-0.134387	0.311622	0.0511984	-0.523767	0.33919	0.707	0.034	0.513	0.974	1.46852	0.725	0.05	0.526	1	1.30103	0.852	0.541	0.509	1.425	0.809	0.42	0.483	1.355	0.89	0.72	0.471	1.683	0.884	0.705	0.467	1.673	1.351	0.475	0.592	3.082	1.389	0.435	0.609	3.172	1.589	0.188	0.798	3.166	1.423
NCALD	turquoise	24.4016	-0.27635	0.315641	0.507676	0.125366	0.0193357	-0.0913361	0.641916	-0.481575	1.136	0.432	0.826	1.563	0.364516	1.126	0.464	0.819	1.549	0.333482	0.811	0.426	0.484	1.359	0.8	0.398	0.478	1.341	1.056	0.867	0.558	1.997	1.105	0.759	0.584	2.09	1.029	0.945	0.454	2.334	1.168	0.709	0.515	2.65	1.644	0.161	0.821	3.294	1.706
FAM92A1	turquoise	7.3071	-0.113004	-0.0187586	0.340569	-0.0225053	-0.190679	0.0345794	0.426987	-0.25693	1.448	0.024	1.051	1.995	1.61979	1.432	0.028	1.039	1.972	1.55284	1.025	0.925	0.613	1.716	1.092	0.737	0.652	1.829	1.119	0.731	0.591	2.118	1.227	0.529	0.648	2.323	1.477	0.354	0.647	3.374	1.418	0.407	0.622	3.235	1.497	0.255	0.747	3.001	1.489
WLS	turquoise	24.3012	-0.385588	0.126699	0.457464	0.0903581	0.260833	-0.0635883	0.619666	-0.602781	1.483	0.016	1.075	2.046	1.79588	1.438	0.027	1.042	1.983	1.56864	0.825	0.466	0.493	1.383	0.882	0.634	0.527	1.478	0.802	0.498	0.424	1.517	0.78	0.445	0.413	1.475	1.723	0.203	0.745	3.982	1.838	0.155	0.795	4.251	2.567	0.011	1.245	5.291	2.793
NAP1L5	turquoise	25.4147	-0.269664	0.248176	0.488037	0.0213876	0.136119	0.0199692	0.651554	-0.55522	1.267	0.147	0.921	1.743	0.832683	1.165	0.348	0.847	1.603	0.458421	1.215	0.461	0.724	2.039	1.161	0.571	0.692	1.949	0.833	0.573	0.44	1.575	0.851	0.62	0.45	1.609	0.966	0.934	0.426	2.193	0.873	0.745	0.385	1.979	1.966	0.059	0.974	3.967	2.065
ZNF331	turquoise	7.66059	-0.16173	0.314118	0.399143	0.0251514	-0.128005	0.0183433	0.469718	-0.359847	1.713	0.001	1.238	2.371	3	1.707	0.001	1.235	2.36	3	2.423	0.001	1.406	4.177	2.569	0.001	1.493	4.42	1.169	0.632	0.617	2.214	1.284	0.442	0.679	2.428	0.573	0.193	0.248	1.326	0.605	0.241	0.262	1.401	1.02	0.955	0.514	2.023	0.979
MYO5B	turquoise	13.7108	0.16647	-0.0629473	-0.535712	-0.163132	0.593334	0.160444	-0.486516	0.178908	0.559	0	0.404	0.773	Inf	0.583	0.001	0.421	0.806	3	0.715	0.203	0.427	1.199	0.741	0.255	0.441	1.243	0.797	0.489	0.419	1.516	0.751	0.378	0.397	1.421	0.699	0.394	0.306	1.594	0.564	0.176	0.247	1.291	0.84	0.619	0.424	1.667	0.864
TTC7B	turquoise	35.4542	-0.236922	0.3603	0.727257	0.068343	-0.444528	-0.0472298	0.684876	-0.40367	1.312	0.096	0.953	1.804	1.01773	1.258	0.159	0.914	1.73	0.798603	1.146	0.604	0.684	1.921	1.132	0.639	0.676	1.895	0.93	0.823	0.492	1.758	1.024	0.943	0.541	1.937	1.285	0.552	0.563	2.936	1.124	0.779	0.496	2.55	1.004	0.991	0.506	1.991	1.13
TMEM55A	turquoise	36.1103	-0.318279	0.126034	0.557448	0.11342	-0.189427	-0.0630287	0.698193	-0.501323	1.618	0.003	1.172	2.234	2.52288	1.581	0.005	1.145	2.183	2.30103	1.223	0.445	0.73	2.049	1.24	0.415	0.739	2.079	0.972	0.931	0.515	1.837	1.147	0.674	0.607	2.167	2.178	0.076	0.922	5.146	1.792	0.183	0.759	4.227	2.532	0.012	1.227	5.225	2.529
IQGAP3	turquoise	25.6573	0.164762	-0.333178	-0.454275	0.17479	-0.0199104	-0.233938	-0.645687	0.631116	0.72	0.045	0.523	0.992	1.34679	0.744	0.071	0.541	1.025	1.14874	1.088	0.749	0.65	1.821	1.085	0.756	0.648	1.817	1.107	0.754	0.585	2.095	1.173	0.623	0.62	2.219	0.859	0.717	0.379	1.95	0.742	0.475	0.327	1.684	0.429	0.021	0.209	0.88	0.477
TRIM6	turquoise	22.9402	-0.192667	0.24882	0.604812	0.128132	-0.250042	-0.0136725	0.614395	-0.360713	1.588	0.005	1.151	2.192	2.30103	1.634	0.003	1.184	2.256	2.52288	1.27	0.366	0.757	2.132	1.459	0.153	0.869	2.451	0.489	0.033	0.254	0.945	0.545	0.068	0.283	1.046	3.027	0.015	1.238	7.4	2.922	0.018	1.2	7.115	1.559	0.21	0.779	3.12	1.815
ASXL1	turquoise	8.1531	0.312889	-0.277124	-0.307923	-0.0454478	-0.344073	0.0764058	-0.417594	0.510027	0.995	0.977	0.724	1.368	0.0101054	1.093	0.582	0.795	1.503	0.235077	1.256	0.386	0.75	2.105	1.316	0.297	0.785	2.206	1.175	0.62	0.621	2.225	1.186	0.599	0.627	2.243	1.905	0.142	0.807	4.5	2.098	0.091	0.889	4.951	0.485	0.044	0.241	0.979	0.509
RGS5	turquoise	21.599	-0.327262	0.287316	0.441412	0.110471	0.195712	-0.0145136	0.589251	-0.574983	1.77	0.001	1.278	2.452	3	1.669	0.002	1.205	2.311	2.69897	1.407	0.198	0.836	2.367	1.465	0.15	0.871	2.464	1.366	0.343	0.717	2.602	1.218	0.549	0.639	2.32	1.114	0.796	0.492	2.526	1.01	0.981	0.445	2.29	1.335	0.416	0.666	2.677	1.279
SARS	turquoise	10.2974	0.379421	-0.238409	-0.449081	-0.183522	-0.00236836	0.192373	-0.514136	0.481426	0.564	0.001	0.408	0.781	3	0.579	0.001	0.418	0.801	3	0.577	0.04	0.342	0.975	0.553	0.027	0.327	0.935	0.76	0.401	0.4	1.442	0.834	0.577	0.44	1.58	0.702	0.402	0.307	1.605	0.568	0.181	0.248	1.301	0.705	0.319	0.354	1.403	0.83
PRKAA2	turquoise	18.0753	-0.249604	-0.143435	0.277266	0.0979828	-0.29667	-0.110085	0.547445	-0.336089	1.909	0	1.377	2.648	Inf	1.821	0	1.314	2.525	Inf	1.583	0.084	0.941	2.664	1.565	0.092	0.93	2.633	1.553	0.185	0.81	2.979	1.559	0.182	0.813	2.989	1.842	0.153	0.796	4.26	1.814	0.164	0.784	4.198	1.31	0.44	0.66	2.603	1.507
SH3BGRL	turquoise	32.0049	-0.229647	0.542731	0.570996	-0.0359546	0.23438	0.141956	0.67361	-0.629258	1.341	0.072	0.974	1.846	1.14267	1.312	0.096	0.953	1.806	1.01773	0.952	0.851	0.569	1.593	0.932	0.789	0.557	1.56	1.117	0.734	0.591	2.111	1.092	0.787	0.577	2.065	0.732	0.46	0.321	1.673	0.823	0.643	0.36	1.877	1.796	0.102	0.891	3.62	1.796
BDH2	turquoise	11.9803	-0.33944	0.222832	0.284018	0.0886935	0.355824	-0.0617536	0.504477	-0.559551	1.403	0.039	1.017	1.935	1.40894	1.397	0.042	1.013	1.926	1.37675	1.238	0.421	0.736	2.083	1.258	0.386	0.748	2.117	0.787	0.462	0.416	1.489	0.697	0.267	0.368	1.319	0.898	0.797	0.396	2.038	0.937	0.876	0.413	2.124	1.571	0.202	0.785	3.142	1.49
HEYL	turquoise	47.0008	-0.37762	0.271376	0.754794	0.291321	-0.229	-0.195101	0.742162	-0.502472	2.209	0	1.587	3.074	Inf	2.105	0	1.512	2.929	Inf	1.86	0.021	1.098	3.151	1.564	0.096	0.923	2.649	1.556	0.183	0.812	2.982	1.869	0.058	0.979	3.565	1.876	0.142	0.81	4.341	1.699	0.215	0.735	3.93	2.434	0.015	1.185	5	2.502
PRKG1	turquoise	71.706	-0.578406	0.264573	0.724354	0.353299	0.119005	-0.299245	0.839627	-0.716878	1.399	0.041	1.014	1.929	1.38722	1.354	0.064	0.982	1.868	1.19382	0.954	0.859	0.57	1.598	0.893	0.667	0.533	1.495	0.828	0.561	0.438	1.566	0.836	0.582	0.442	1.58	1.804	0.179	0.764	4.262	2.479	0.039	1.049	5.857	2.309	0.023	1.125	4.74	2.665
NEGR1	turquoise	76.9132	-0.464091	0.192123	0.529932	0.155923	0.1334	-0.120373	0.859692	-0.732107	1.432	0.029	1.038	1.976	1.5376	1.416	0.034	1.026	1.953	1.46852	0.88	0.627	0.526	1.473	0.911	0.723	0.544	1.525	1.151	0.667	0.607	2.184	1.15	0.668	0.607	2.181	1.586	0.281	0.685	3.668	1.698	0.216	0.734	3.926	3.042	0.004	1.433	6.459	3.388
CDCA7	turquoise	7.07545	0.204843	-0.304664	-0.356595	0.155219	-0.138311	-0.0772602	-0.440022	0.452218	0.786	0.138	0.571	1.081	0.860121	0.836	0.272	0.608	1.151	0.565431	0.848	0.529	0.506	1.419	0.87	0.598	0.52	1.458	1.094	0.782	0.579	2.069	1.197	0.579	0.633	2.264	0.628	0.273	0.274	1.442	0.698	0.393	0.306	1.593	0.741	0.395	0.371	1.479	0.789
FAM40B	turquoise	8.61767	0.282771	-0.102277	-0.177489	0.0316138	-0.0969201	0.0322059	-0.47253	0.473334	0.542	0	0.391	0.752	Inf	0.551	0	0.398	0.765	Inf	0.522	0.016	0.308	0.884	0.565	0.034	0.333	0.957	0.89	0.719	0.471	1.682	1.04	0.903	0.55	1.966	0.871	0.742	0.383	1.981	0.905	0.81	0.399	2.051	0.543	0.091	0.267	1.102	0.47
CFL2	turquoise	71.2851	-0.201653	0.347743	0.719448	0.0421788	-0.223276	0.0625677	0.835524	-0.509352	1.816	0	1.311	2.515	Inf	1.822	0	1.315	2.525	Inf	1.499	0.127	0.891	2.522	1.526	0.111	0.907	2.567	1.192	0.591	0.628	2.262	1.451	0.254	0.765	2.753	2.761	0.025	1.133	6.724	2.84	0.022	1.164	6.925	2.576	0.01	1.252	5.302	2.637
ITGA1	turquoise	55.349	-0.486116	0.289895	0.685721	0.348158	-0.054879	-0.257137	0.787118	-0.616666	1.592	0.005	1.153	2.197	2.30103	1.483	0.017	1.074	2.046	1.76955	0.965	0.893	0.576	1.617	0.874	0.609	0.522	1.465	1.556	0.184	0.811	2.987	1.74	0.096	0.907	3.337	1.156	0.729	0.508	2.629	1.128	0.773	0.498	2.557	2.526	0.012	1.226	5.208	2.832
LOC375190	turquoise	46.1001	-0.405733	0.173707	0.560541	0.200376	-0.147169	-0.130697	0.767965	-0.611517	1.68	0.002	1.215	2.323	2.69897	1.508	0.013	1.091	2.084	1.88606	1.882	0.02	1.106	3.204	1.903	0.018	1.116	3.245	0.936	0.839	0.495	1.77	0.782	0.449	0.413	1.479	2.892	0.02	1.182	7.075	2.433	0.05	1	5.918	2.382	0.019	1.154	4.917	2.462
LOC100506556	turquoise	13.5907	0.286111	-0.495169	-0.507135	-0.160104	-0.170982	0.161193	-0.517138	0.439545	0.816	0.21	0.593	1.122	0.677781	0.826	0.241	0.601	1.137	0.617983	0.788	0.367	0.47	1.321	0.822	0.458	0.491	1.378	1.305	0.414	0.689	2.47	1.472	0.237	0.775	2.795	0.967	0.936	0.427	2.193	0.788	0.569	0.347	1.788	0.445	0.024	0.22	0.9	0.433
VEGFA	turquoise	9.07524	0.344163	-0.184295	-0.243597	-0.0561182	-0.227463	0.210446	-0.469446	0.43749	0.993	0.966	0.722	1.365	0.0150229	1.03	0.857	0.749	1.415	0.0670192	1.401	0.204	0.832	2.359	1.435	0.174	0.853	2.414	1.192	0.589	0.63	2.256	1.224	0.534	0.647	2.314	0.628	0.277	0.271	1.454	0.575	0.196	0.249	1.329	0.355	0.005	0.172	0.733	0.373
NR2F2	turquoise	17.4874	-0.372125	0.0779198	0.428636	0.173732	0.00938018	-0.177009	0.585148	-0.475739	1.407	0.037	1.021	1.938	1.4318	1.324	0.086	0.961	1.825	1.0655	1.046	0.865	0.625	1.75	1.016	0.952	0.607	1.701	1.027	0.936	0.542	1.944	1.128	0.711	0.596	2.133	0.992	0.986	0.437	2.255	1.199	0.664	0.529	2.717	1.584	0.195	0.79	3.175	1.474
PLEKHH2	turquoise	9.67163	-0.376864	0.07945	0.367053	0.320077	0.129402	-0.150372	0.481753	-0.456484	1.472	0.018	1.068	2.029	1.74473	1.323	0.087	0.96	1.824	1.06048	0.848	0.53	0.506	1.42	0.769	0.317	0.459	1.287	0.799	0.49	0.422	1.511	0.783	0.452	0.414	1.481	1.921	0.128	0.828	4.456	1.678	0.226	0.726	3.879	1.93	0.068	0.953	3.909	1.972
STOX2	turquoise	10.51	-0.352359	-0.0220501	0.243077	0.130345	0.050265	-0.147679	0.486361	-0.447647	1.797	0	1.298	2.489	Inf	1.761	0.001	1.272	2.439	3	1.367	0.237	0.815	2.295	1.278	0.352	0.762	2.145	1.203	0.574	0.633	2.286	1.289	0.437	0.68	2.444	2.819	0.022	1.158	6.863	2.829	0.022	1.161	6.897	1.449	0.296	0.723	2.902	1.841
PRSS23	turquoise	31.726	-0.331948	0.190851	0.672061	0.0888027	-0.233726	-0.0915011	0.670449	-0.494664	1.849	0	1.335	2.561	Inf	1.724	0.001	1.245	2.388	3	1.248	0.4	0.744	2.094	1.211	0.468	0.722	2.03	1.404	0.303	0.737	2.674	1.448	0.26	0.76	2.758	2.743	0.026	1.127	6.681	2.927	0.018	1.201	7.134	1.474	0.273	0.737	2.95	1.485
PDLIM4	turquoise	17.9192	-0.278675	0.213625	0.635034	0.0889901	-0.261827	-0.162897	0.566521	-0.340739	1.286	0.123	0.934	1.77	0.910095	1.278	0.132	0.929	1.759	0.879426	0.831	0.481	0.496	1.391	0.856	0.553	0.511	1.432	0.978	0.947	0.518	1.85	1.163	0.642	0.615	2.199	1.633	0.252	0.706	3.776	1.715	0.207	0.742	3.964	1.185	0.629	0.596	2.356	1.197
CYFIP2	turquoise	21.5551	-0.384519	0.42333	0.486146	0.109271	-0.0700857	-0.178016	0.631727	-0.554482	1.863	0	1.345	2.581	Inf	1.801	0	1.3	2.495	Inf	2.241	0.003	1.308	3.839	2.3	0.002	1.344	3.936	0.948	0.871	0.502	1.794	0.842	0.596	0.445	1.591	1.367	0.458	0.599	3.122	1.406	0.418	0.616	3.21	0.868	0.686	0.438	1.721	0.946
FAM83H	turquoise	34.0319	0.270475	-0.383375	-0.59956	-0.117443	0.0561842	0.038602	-0.709399	0.534226	0.636	0.006	0.461	0.878	2.22185	0.651	0.009	0.471	0.898	2.04576	0.56	0.03	0.332	0.945	0.617	0.071	0.365	1.042	1.098	0.773	0.581	2.076	1.056	0.866	0.559	1.995	0.614	0.254	0.266	1.419	0.619	0.262	0.268	1.43	0.723	0.354	0.364	1.437	0.728
LSAMP	turquoise	47.9859	-0.35132	0.398552	0.721845	0.139348	0.0616849	-0.0866312	0.758375	-0.592687	1.084	0.618	0.789	1.491	0.209012	1.07	0.677	0.778	1.471	0.169411	0.723	0.22	0.431	1.214	0.798	0.392	0.475	1.339	0.995	0.989	0.526	1.882	1.087	0.797	0.575	2.056	1.118	0.79	0.493	2.533	1.089	0.839	0.48	2.468	1.239	0.539	0.625	2.456	1.368
[truncated: 862 more rows]
[truncated: 3 more columns]

## Sheet: yellow
genesymbol	moduleColor	kWithin	MM.black	MM.blue	MM.brown	MM.green	MM.grey	MM.red	MM.turquoise	MM.yellow	OS_HR	OS_P-value	OS_HRCILL	OS_HRCIUL	OS_GS	DFS_HR	DFS_P-value	DFS_HRCILL	DFS_HRCIUL	DFS_GS	MSS/TP53- OS_HR	MSS/TP53- OS_P-value	MSS/TP53- OS_HRCILL	MSS/TP53- OS_HRCIUL	MSS/TP53- DFS_HR	MSS/TP53- DFS_P-value	MSS/TP53- DFS_HRCILL	MSS/TP53- DFS_HRCIUL	MSS/TP53+ OS_HR	MSS/TP53+ OS_P-value	MSS/TP53+ OS_HRCILL	MSS/TP53+ OS_HRCIUL	MSS/TP53+ DFS_HR	MSS/TP53+ DFS_P-value	MSS/TP53+ DFS_HRCILL	MSS/TP53+ DFS_HRCIUL	MSI OS_HR	MSI OS_P-value	MSI OS_HRCILL	MSI OS_HRCIUL	MSI DFS_HR	MSI DFS_P-value	MSI DFS_HRCILL	MSI DFS_HRCIUL	MSS/EMT OS_HR	MSS/EMT OS_P-value	MSS/EMT OS_HRCILL	MSS/EMT OS_HRCIUL	MSS/EMT DFS_HR
[truncated: 236 more rows]
[truncated: 3 more columns]

[truncated: 1 more sheets: gray]
